# Supplementary material for: Effectiveness of zinc supplementation on diarrhea and average daily gain in pre-weaned dairy calves: A double-blind, block-randomized, placebo-controlled clinical trial
Source: PLoS One. 2019 Jul 10;14(7):e0219321. doi: 10.1371/journal.pone.0219321 (PMC6619766; doi:10.1371/journal.pone.0219321)
Supplement: S1 Dataset — (XLSX) [file pone.0219321.s012.xlsx]

## Sheet: Serum Zinc Testing
index_id	trial_id	treatment_grp	sample_date	sample_type	zinc_ppm	calcium_ppm	copper_ppm	iron_ppm	magnesium_ppm	phosphorus_ppm	potassium_meql	sodium_meql
4	37	ZM	2015-12-15	Pre	1.2	110	0.39	0.55	21	61	5.3	137
10	135	Placebo	2015-12-21	Pre	0.95	100	0.43	0.84	22	53	5.2	133
13	145	Placebo	2015-12-21	Pre	1.7	110	0.44	0.52	22	63	5.4	132
19	236	ZS	2015-12-25	Pre	1.8	120	0.37	0.4	21	66	5.4	135
28	37	ZM	2015-12-29	Post	2.4	100	0.57	1.1	20	84	5.7	133
32	313	Placebo	2015-12-30	Pre	1.1	100	0.55	1	21	64	6.1	132
41	370	ZS	2016-01-03	Pre	0.45	100	0.44	1.1	20	55	5.3	131
43	135	Placebo	2016-01-04	Post	0.81	97	0.48	1.1	18	76	5.2	132
46	145	Placebo	2016-01-04	Post	1.5	100	0.55	1.1	20	89	5.6	137
49	421	ZS	2016-01-06	Pre	1.4	120	0.4	1.5	21	69	5.8	128
58	236	ZS	2016-01-08	Post	1.9	100	0.46	1.1	22	78	5.1	136
63	490	ZS	2016-01-10	Pre	0.82	100	0.38	0.41	19	62	4.7	135
69	533	Placebo	2016-01-12	Pre	0.76	99	0.36	1	21	62	4.8	126
71	545	ZS	2016-01-13	Pre	0.73	92	0.42	0.76	23	61	5.6	125
72	313	Placebo	2016-01-13	Post	1.2	99	0.68	1.8	22	87	5	133
79	587	ZM	2016-01-15	Pre	0.55	87	0.44	0.36	20	53	4.8	131
84	370	ZS	2016-01-17	Post	1.4	99	0.58	1.1	19	79	5.1	131
87	644	ZS	2016-01-19	Pre	0.91	98	0.72	0.31	19	71	4.7	131
91	421	ZS	2016-01-20	Post	1.6	110	0.6	2	20	83	5.3	135
98	705	Placebo	2016-01-22	Pre	0.94	110	0.53	1.2	19	67	5.3	137
100	739	ZM	2016-01-23	Pre	1.4	110	0.39	0.96	22	52	5.6	135
103	748	Placebo	2016-01-24	Pre	0.83	120	0.4	0.74	24	68	5.7	134
105	490	ZS	2016-01-24	Post	1.7	110	0.6	0.75	22	95	5.3	140
108	774	ZM	2016-01-25	Pre	0.49	110	0.32	0.65	24	64	5.4	136
111	533	Placebo	2016-01-26	Post	0.71	88	0.47	0.55	19	81	6.1	137
112	794	ZS	2016-01-27	Pre	0.67	100	0.41	1.6	20	70	5	135
113	545	ZS	2016-01-27	Post	1.3	87	0.54	0.98	19	70	5.5	133
115	822	Placebo	2016-01-28	Pre	0.61	90	0.4	0.45	21	65	4.6	135
122	587	ZM	2016-01-29	Post	2.4	110	0.41	1	22	93	6.1	138
124	868	ZM	2016-01-31	Pre	1.6	110	0.45	1.2	22	64	5.3	135
126	880	ZS	2016-02-01	Pre	0.73	110	0.59	1.2	20	62	5.6	132
131	644	ZS	2016-02-02	Post	1.8	99	0.79	0.65	21	90	5.3	134
138	938	Placebo	2016-02-05	Pre	1.1	110	0.4	0.77	19	62	6.1	134
139	705	Placebo	2016-02-05	Post	1.2	100	0.54	2	20	80	5.2	131
142	739	ZM	2016-02-06	Post	1.7	110	0.48	1.8	21	79	5.2	133
143	978	Placebo	2016-02-07	Pre	0.77	110	0.41	0.96	22	61	5.4	137
144	748	Placebo	2016-02-07	Post	0.93	110	0.57	1.4	23	87	6.1	137
146	1000	ZS	2016-02-08	Pre	0.46	90	0.35	0.4	18	56	5.4	134
149	774	ZM	2016-02-08	Post	1.4	110	0.53	1.9	23	82	5.1	133
150	1006	ZM	2016-02-09	Pre	1.8	110	0.44	0.86	22	66	4.9	141
151	1013	Placebo	2016-02-09	Pre	1.4	110	0.4	0.96	20	65	5.1	137
153	794	ZS	2016-02-10	Post	1.1	97	0.48	1.2	18	73	4.4	136
154	1040	ZM	2016-02-11	Pre	1.5	110	0.4	0.85	25	71	5.2	143
156	822	Placebo	2016-02-11	Post	1.6	90	0.56	0.8	21	76	5.1	131
162	1076	ZM	2016-02-14	Pre	1.3	110	0.5	1.1	20	77	5.1	139
163	868	ZM	2016-02-14	Post	1.8	100	0.47	1	21	91	5.7	137
164	880	ZS	2016-02-15	Post	1.3	110	0.74	1.6	22	100	5.8	140
165	1106	ZM	2016-02-16	Pre	1.2	110	0.4	0.91	19	63	6.3	137
175	1155	ZS	2016-02-19	Pre	0.7	100	0.31	0.25	25	76	4.8	140
177	938	Placebo	2016-02-19	Post	0.97	94	0.4	1.2	18	78	5.2	137
179	1169	ZM	2016-02-21	Pre	0.84	100	0.36	0.41	18	69	4.1	140
181	978	Placebo	2016-02-21	Post	0.79	93	0.43	1.5	20	78	5.4	134
182	1190	ZM	2016-02-22	Pre	1.3	100	0.32	1	20	66	4.7	137
183	1000	ZS	2016-02-22	Post	1.6	90	0.51	1.3	19	83	5.1	134
184	1006	ZM	2016-02-23	Post	1.7	97	0.35	1.4	19	79	5.4	135
185	1013	Placebo	2016-02-23	Post	1.2	99	0.39	1.7	19	75	5.5	137
191	1040	ZM	2016-02-25	Post	1.3	96	0.56	2.2	20	79	5.4	136
192	1258	ZS	2016-02-26	Pre	0.97	100	0.36	0.32	22	71	4.4	139
197	12981	Placebo	2016-02-28	Pre	0.8	100	0.41	0.5	21	60	4.8	138
198	1076	ZM	2016-02-28	Post	2	98	0.56	2.3	21	94	5.1	137
202	1106	ZM	2016-03-01	Post	1.5	98	0.34	2.1	20	76	5.1	137
204	1339	ZS	2016-03-02	Pre	1.4	110	0.42	0.5	18	64	4.6	142
212	1155	ZS	2016-03-04	Post	1.4	92	0.44	1.3	21	92	5.1	134
215	1169	ZM	2016-03-06	Post	1.3	100	0.54	2.5	23	82	5.8	136
218	1190	ZM	2016-03-07	Post	1.8	100	0.62	1.9	22	85	5	140
222	1435	ZM	2016-03-10	Pre	0.93	110	0.4	0.57	19	69	5	136
226	1258	ZS	2016-03-11	Post	1.9	100	0.59	3.3	20	91	5.4	134
227	1464	Placebo	2016-03-12	Pre	0.72	99	0.38	0.4	17	58	5.1	130
232	12981	Placebo	2016-03-13	Post	0.94	97	0.57	2.7	21	93	6	137
239	1339	ZS	2016-03-16	Post	1.6	94	0.41	1.5	20	79	4.8	134
247	1435	ZM	2016-03-24	Post	1.3	96	0.49	0.37	20	82	5.3	131
249	1464	Placebo	2016-03-26	Post	0.93	96	0.49	1.5	19	86	5.4	131

## Sheet: Serum Total Protein
date	trial_id	bdat	serumtp	comments	initials
2015-12-14	1	2015-12-13	6		HF
2015-12-14	2	2015-12-13	6.7		HF
2015-12-14	3	2015-12-13	7.1		HF
2015-12-14	4	2015-12-13	7		HF
2015-12-14	5	2015-12-13	5.8		HF
2015-12-14	6	2015-12-13	6.4		HF
2015-12-14	7	2015-12-13	5.8		HF
2015-12-14	8	2015-12-13	5.2		HF
2015-12-14	9	2015-12-13	6.5		HF
2015-12-14	10	2015-12-12	6.8		HF
2015-12-14	11	2015-12-12	6.7		HF
2015-12-14	12	2015-12-12	7.7		HF
2015-12-14	13	2015-12-12	5.6		HF
2015-12-14	14	2015-12-13	6.4		HF
2015-12-14	15	2015-12-13	6.2		HF
2015-12-14	16	2015-12-12	7.2		HF
2015-12-14	17	2015-12-12	6.2		HF
2015-12-14	18	2015-12-12	5.5		HF
2015-12-14	19	2015-12-12	5.4		HF
2015-12-14	20	2015-12-12	6.2		HF
2015-12-14	21	2015-12-12	6.4		HF
2015-12-15	22	2015-12-14	6.1		HF
2015-12-15	23	2015-12-14	7.2		HF
2015-12-15	24	2015-12-13	6.2		HF
2015-12-15	25	2015-12-13	6.8		HF
2015-12-15	26	2015-12-13	6.2		HF
2015-12-15	27	2015-12-13	6.1		HF
2015-12-15	28	2015-12-13	6.6		HF
2015-12-15	29	2015-12-13	6.4		HF
2015-12-15	30	2015-12-13	6.2		HF
2015-12-15	31	2015-12-13	6.6		HF
2015-12-15	32	2015-12-13	7.3		HF
2015-12-15	33	2015-12-13	6.9		HF
2015-12-15	34	2015-12-13	6.9		HF
2015-12-15	35	2015-12-13	5.4		HF
2015-12-15	36	2015-12-13	5.8		HF
2015-12-15	37	2015-12-13	6.6		HF
2015-12-15	38	2015-12-13	6.4		HF
2015-12-15	39	2015-12-13	6.6		HF
2015-12-15	40	2015-12-13	7.3		HF
2015-12-15	41	2015-12-13	6.6		HF
2015-12-15	42	2015-12-13	6.3		HF
2015-12-15	43	2015-12-13	7.1		HF
2015-12-15	44	2015-12-13	6.2		HF
2015-12-16	45	2015-12-14	7.1		HF
2015-12-16	46	2015-12-14	6		HF
2015-12-16	47	2015-12-14	5.2		HF
2015-12-16	48	2015-12-14	7.6		HF
2015-12-16	49	2015-12-14	7.2		HF
2015-12-16	50	2015-12-15	7		HF
2015-12-16	51	2015-12-14	6.2		HF
2015-12-16	52	2015-12-14	6.4		HF
2015-12-16	53	2015-12-14	6.6		HF
2015-12-16	54	2015-12-14	6.4		HF
2015-12-16	55	2015-12-14	7		HF
2015-12-16	56	2015-12-14	6.1		HF
2015-12-16	57	2015-12-14	6.2		HF
2015-12-16	58	2015-12-14	5.6		HF
2015-12-16	59	2015-12-15	6.2		HF
2015-12-17	60	2015-12-15	7.2		HF
2015-12-17	61	2015-12-15	7.1		HF
2015-12-17	62	2015-12-15	7.4		HF
2015-12-17	63	2015-12-16	7		HF
2015-12-17	64	2015-12-16	5		HF
2015-12-17	65	2015-12-15	6		HF
2015-12-17	66	2015-12-15	7.4		HF
2015-12-17	67	2015-12-15	6.4		HF
2015-12-17	68	2015-12-15	6.2		HF
2015-12-17	69	2015-12-16	6.2		HF
2015-12-17	70	2015-12-15	5.7		HF
2015-12-17	71	2015-12-15	6.5		HF
2015-12-17	72	2015-12-15	6.2		HF
2015-12-17	73	2015-12-15	5.5		HF
2015-12-18	74	2015-12-16	6.8		HF
2015-12-18	75	2015-12-16	6		HF
2015-12-18	76	2015-12-16	6.6		HF
2015-12-18	77	2015-12-16	6.4		HF
2015-12-18	78	2015-12-16	7		HF
2015-12-18	79	2015-12-16	6.1		HF
2015-12-18	80	2015-12-16	5.8		HF
2015-12-18	81	2015-12-17	6.2		HF
2015-12-18	82	2015-12-16	6.8		HF
2015-12-18	83	2015-12-16	5.7		HF
2015-12-18	84	2015-12-16	6.9		HF
2015-12-18	85	2015-12-16	6.6		HF
2015-12-18	86	2015-12-16	6.4		HF
2015-12-18	87	2015-12-16	6.2		HF
2015-12-18	88	2015-12-17	6.8		HF
2015-12-18	89	2015-12-17	7		HF
2015-12-19	90	2015-12-17	5.6	Placed in incubator for 1 hour	HF
2015-12-19	91	2015-12-17	6	Placed in incubator for 1 hour	HF
2015-12-19	92	2015-12-17	6.1	Placed in incubator for 1 hour	HF
2015-12-19	93	2015-12-17	7.3	Placed in incubator for 1 hour	HF
2015-12-19	94	2015-12-17	7.3	Placed in incubator for 1 hour	HF
2015-12-19	95	2015-12-17	6.1	Placed in incubator for 1 hour	HF
2015-12-19	96	2015-12-17	6.6	Placed in incubator for 1 hour	HF
2015-12-19	97	2015-12-17	6.7	Placed in incubator for 1 hour	HF
2015-12-19	98	2015-12-17	7	Placed in incubator for 1 hour	HF
2015-12-19	99	2015-12-18	6	Placed in incubator for 1 hour	HF
2015-12-19	100	2015-12-17	6.6	Placed in incubator for 1 hour	HF
2015-12-19	101	2015-12-17	7.8	Placed in incubator for 1 hour	HF
2015-12-19	102	2015-12-17	6.8	Placed in incubator for 1 hour	HF
2015-12-19	103	2015-12-17	5.6	Placed in incubator for 1 hour	HF
2015-12-19	104	2015-12-18	5.8	Placed in incubator for 1 hour	HF
2015-12-19	105	2015-12-18	6	Placed in incubator for 1 hour	HF
2015-12-21	106	2015-12-18	6.4		HF
2015-12-21	107	2015-12-18	7		HF
2015-12-21	108	2015-12-18	7		HF
2015-12-21	109	2015-12-18	6.6		HF
2015-12-21	110	2015-12-18	6.6		HF
2015-12-21	111	2015-12-18	5.9		HF
2015-12-21	112	2015-12-18	6.9		HF
2015-12-21	113	2015-12-18	8.4		HF
2015-12-21	114	2015-12-18	6.8		HF
2015-12-21	115	2015-12-18	6.1		HF
2015-12-21	116	2015-12-18	6.9		HF
2015-12-21	117	2015-12-18	7		HF
2015-12-21	118	2015-12-19	7		HF
2015-12-21	119	2015-12-19	7.1		HF
2015-12-21	120	2015-12-18	5.6		HF
2015-12-21	121	2015-12-19	6.4		HF
2015-12-21	122	2015-12-20	6		HF
2015-12-21	123	2015-12-21	6.2		HF
2015-12-21	124	2015-12-22	7.4		HF
2015-12-21	125	2015-12-23	6		HF
2015-12-21	126	2015-12-19	5.5		HF
2015-12-21	127	2015-12-19	6		HF
2015-12-21	128	2015-12-19	6.7		HF
2015-12-21	129	2015-12-19	7.4		HF
2015-12-21	130	2015-12-19	7.4		HF
2015-12-21	131	2015-12-19	6.1		HF
2015-12-21	132	2015-12-19	6.2		HF
2015-12-21	133	2015-12-19	6.7		HF
2015-12-21	134	2015-12-19	6.8		HF
2015-12-21	135	2015-12-19	7		HF
2015-12-21	136	2015-12-19	6.8		HF
2015-12-21	137	2015-12-20	7.4		HF
2015-12-21	138	2015-12-20	6.2		HF
2015-12-21	139	2015-12-20	7		HF
2015-12-21	140	2015-12-19	5.8		HF
2015-12-21	141	2015-12-19		UNENROLLED	HF
2015-12-21	142	2015-12-19	6.3		HF
2015-12-21	143	2015-12-19	6.6		HF
2015-12-21	144	2015-12-19	6.6		HF
2015-12-21	145	2015-12-19	6.3		HF
2015-12-21	146	2015-12-19	6.4		HF
2015-12-21	147	2015-12-20	6.1		HF
2015-12-21	148	2015-12-20	6.6		HF
2015-12-21	149	2015-12-20	6.7		HF
2015-12-22	150	2015-12-20	6.2	Placed in incubator for 1 hour and then refirdgerator for several hours	HF
2015-12-22	151	2015-12-20	6.8	Placed in incubator for 1 hour and then refirdgerator for several hours	HF
2015-12-22	152	2015-12-20	7.5	Placed in incubator for 1 hour and then refirdgerator for several hours	HF
2015-12-22	153	2015-12-20	6.4	Placed in incubator for 1 hour and then refirdgerator for several hours	HF
2015-12-22	154	2015-12-21	7.4	Placed in incubator for 1 hour and then refirdgerator for several hours	HF
2015-12-22	155	2015-12-21	8	Placed in incubator for 1 hour and then refirdgerator for several hours	HF
2015-12-22	156	2015-12-21	7.4	Placed in incubator for 1 hour and then refirdgerator for several hours	HF
2015-12-22	157	2015-12-21	7.2	Placed in incubator for 1 hour and then refirdgerator for several hours	HF
2015-12-22	158	2015-12-21	7.3	Placed in incubator for 1 hour and then refirdgerator for several hours	HF
2015-12-22	159	2015-12-20	6	Placed in incubator for 1 hour and then refirdgerator for several hours	HF
2015-12-22	160	2015-12-20	6.2	Placed in incubator for 1 hour and then refirdgerator for several hours	HF
2015-12-22	161	2015-12-20	6.2	Placed in incubator for 1 hour and then refirdgerator for several hours	HF
2015-12-22	162	2015-12-20	7.2	Placed in incubator for 1 hour and then refirdgerator for several hours	HF
2015-12-22	163	2015-12-20	7.4	Placed in incubator for 1 hour and then refirdgerator for several hours	HF
2015-12-22	164	2015-12-20	6.6	Placed in incubator for 1 hour and then refirdgerator for several hours	HF
2015-12-22	165	2015-12-20	6.9	Placed in incubator for 1 hour and then refirdgerator for several hours	HF
2015-12-22	166	2015-12-20	7	Placed in incubator for 1 hour and then refirdgerator for several hours	HF
2015-12-22	167	2015-12-20	7.4	Placed in incubator for 1 hour and then refirdgerator for several hours	HF
2015-12-22	168	2015-12-21	7.8	Placed in incubator for 1 hour and then refirdgerator for several hours	HF
2015-12-22	169	2015-12-21	7.3	Placed in incubator for 1 hour and then refirdgerator for several hours	HF
2015-12-22	170	2015-12-21	7	Placed in incubator for 1 hour and then refirdgerator for several hours	HF
2015-12-22	171	2015-12-21	6.2	Placed in incubator for 1 hour and then refirdgerator for several hours	HF
2015-12-22	172	2015-12-21	6.3	Placed in incubator for 1 hour and then refirdgerator for several hours	HF
2015-12-23	173	2015-12-21	6.1		HF
2015-12-23	174	2015-12-21	6.8		HF
2015-12-23	175	2015-12-21	6.6		HF
2015-12-23	176	2015-12-21	6.1		HF
2015-12-23	177	2015-12-21	5.8		HF
2015-12-23	178	2015-12-21	8		HF
2015-12-23	179	2015-12-21	5.8		HF
2015-12-23	180	2015-12-21	7.4		HF
2015-12-23	181	2015-12-21	6.6		HF
2015-12-24	182	2015-12-21	6		HF
2015-12-23	183	2015-12-21	6.1		HF
2015-12-23	184	2015-12-21	6		HF
2015-12-23	185	2015-12-21	6.8		HF
2015-12-23	186	2015-12-21	5.9		HF
2015-12-23	187	2015-12-21	7.3		HF
2015-12-24	188	2015-12-21	7		HF
2015-12-23	189	2015-12-22	5.8		HF
2015-12-23	190	2015-12-22	6.4		HF
2015-12-23	191	2015-12-22	5.8		HF
2015-12-23	192	2015-12-22	5.8		HF
2015-12-23	193	2015-12-22	6.6		HF
2015-12-23	194	2015-12-22	5.8		HF
2015-12-24	195	2015-12-22	7		HF
2015-12-24	196	2015-12-22	7		HF
2015-12-24	197	2015-12-22	7.5		HF
2015-12-24	198	2015-12-22	6.5		HF
2015-12-24	199	2015-12-22	6		HF
2015-12-24	200	2015-12-22	7.6		HF
2015-12-24	201	2015-12-22	6.9		HF
2015-12-24	202	2015-12-22	6.8		HF
2015-12-24	203	2015-12-22	6.6		HF
2015-12-24	204	2015-12-22	6.8		HF
2015-12-24	205	2015-12-22	7.1		HF
2015-12-24	206	2015-12-22	6.6		HF
2015-12-24	207	2015-12-22	6		HF
2015-12-24	208	2015-12-23	5.4		HF
2015-12-24	209	2015-12-23	7.2		HF
2015-12-24	210	2015-12-22	7.6		HF
2015-12-24	211	2015-12-22	7.6		HF
2015-12-24	212	2015-12-22	7		HF
2015-12-24	213	2015-12-23	6.7		HF
2015-12-24	214	2015-12-23	6.4		HF
2015-12-24	215	2015-12-23	6.5		HF
2015-12-24	216	2015-12-23	7.7		HF
2015-12-24	217	2015-12-23	6.4		HF
2015-12-25	218	2015-12-23	7		HF
2015-12-25	219	2015-12-23	6.1		HF
2015-12-25	220	2015-12-23	7		HF
2015-12-25	221	2015-12-23	6.4		HF
2015-12-25	222	2015-12-23	6.7		HF
2015-12-25	223	2015-12-23	6.4		HF
2015-12-25	224	2015-12-23	5.6		HF
2015-12-25	225	2015-12-23	6.6		HF
2015-12-25	226	2015-12-23	6.8		HF
2015-12-25	227	2015-12-23	7.7		HF
2015-12-25	228	2015-12-23	6.6		HF
2015-12-25	229	2015-12-23	6.6		HF
2015-12-25	230	2015-12-23	6.8		HF
2015-12-25	231	2015-12-23	7.8		HF
2015-12-25	232	2015-12-23	5.8		HF
2015-12-25	233	2015-12-23	6.3		HF
2015-12-25	234	2015-12-23	7.2		HF
2015-12-25	235	2015-12-23	7.2		HF
2015-12-25	236	2015-12-23	5.9		HF
2015-12-25	237	2015-12-23	5.9		HF
2015-12-25	238	2015-12-23	6.3		HF
2015-12-25	239	2015-12-24	6.8		HF
2015-12-25	240	2015-12-23	6.6		HF
2015-12-25	241	2015-12-23	4.8		HF
2015-12-26	242	2015-12-24	7		HF
2015-12-26	243	2015-12-24	6.5		HF
2015-12-26	244	2015-12-24	6.4		HF
2015-12-26	245	2015-12-25	7		HF
2015-12-26	246	2015-12-24	7.4		HF
2015-12-26	247	2015-12-24	7.1		HF
2015-12-26	248	2015-12-24	6.8		HF
2015-12-26	249	2015-12-24	6.4		HF
2015-12-26	250	2015-12-24	6.1		HF
2015-12-26	251	2015-12-24	5.6		HF
2015-12-26	252	2015-12-24	6.6		HF
2015-12-26	253	2015-12-24	6.8		HF
2015-12-26	254	2015-12-25	7.3		HF
2015-12-26	255	2015-12-25	6		HF
2015-12-26	256	2015-12-25	6.3		HF
2015-12-26	257	2015-12-25	6.7		HF
2015-12-26	258	2015-12-25	7		HF
2015-12-26	259	2015-12-25	7		HF
2015-12-26	260	2015-12-25	5.3		HF
2015-12-27	261	2015-12-25	6		HF
2015-12-27	262	2015-12-25	5.7		HF
2015-12-27	263	2015-12-25	7.4		HF
2015-12-27	264	2015-12-25	6		HF
2015-12-27	265	2015-12-25	5.7		HF
2015-12-27	266	2015-12-25	6.5		HF
2015-12-27	267	2015-12-25	7		HF
2015-12-27	268	2015-12-25	6		HF
2015-12-27	269	2015-12-25	6.7		HF
2015-12-27	270	2015-12-25	6		HF
2015-12-27	271	2015-12-25	7.8		HF
2015-12-27	272	2015-12-25	6		HF
2015-12-27	273	2015-12-26	6.2		HF
2015-12-27	274	2015-12-26	6		HF
2015-12-27	275	2015-12-26	6.8		HF
2015-12-27	276	2015-12-25	6.8		HF
2015-12-27	277	2015-12-26	7.2		HF
2015-12-27	278	2015-12-25	6.7		HF
2015-12-27	279	2015-12-26	6.3		HF
2015-12-27	280	2015-12-26	6.6		HF
2015-12-28	281	2015-12-26	6.2		HF
2015-12-28	282	2015-12-26	6.2		HF
2015-12-28	283	2015-12-26	5.8		HF
2015-12-28	284	2015-12-26	6.1		HF
2015-12-28	285	2015-12-26	6.1		HF
2015-12-28	286	2015-12-27	7		HF
2015-12-28	287	2015-12-27	6.6		HF
2015-12-28	288	2015-12-26	6.6		HF
2015-12-28	289	2015-12-26	6.7		HF
2015-12-28	290	2015-12-26	7.1		HF
2015-12-28	291	2015-12-27	6.8		HF
2015-12-28	292	2015-12-27	6		HF
2015-12-28	293	2015-12-27	6.6		HF
2015-12-28	294	2015-12-27	7.5		HF
2015-12-29	295	2015-12-27	7.4		HF
2015-12-29	296	2015-12-27	6.3		HF
2015-12-29	297	2015-12-27	6		HF
2015-12-29	298	2015-12-27	5.8		HF
2015-12-29	299	2015-12-27	7.6		HF
2015-12-29	300	2015-12-27	7.2		HF
2015-12-29	301	2015-12-27	6.3		HF
2015-12-29	302	2015-12-27	7.1		HF
2015-12-29	303	2015-12-27	7.2		HF
2015-12-29	304	2015-12-27	7.7		HF
2015-12-29	305	2015-12-28	7.1		HF
2015-12-29	306	2015-12-28	6.9		HF
2015-12-29	307	2015-12-28	5.9		HF
2015-12-29	308	2015-12-28	7.7		HF
2015-12-29	309	2015-12-28	6.2		HF
2015-12-29	310	2015-12-28	7.2		HF
2015-12-30	311	2015-12-28	5.4		HF
2015-12-30	312	2015-12-28	6.8		HF
2015-12-30	313	2015-12-28	6		HF
2015-12-30	314	2015-12-28	6		HF
2015-12-30	315	2015-12-28	7.2		HF
2015-12-30	316	2015-12-28	6.8		HF
2015-12-30	317	2015-12-29	6		HF
2015-12-30	318	2015-12-29	7		HF
2015-12-30	319	2015-12-28	6.3		HF
2015-12-30	320	2015-12-28	6.5		HF
2015-12-30	321	2015-12-28	6.5		HF
2015-12-30	322	2015-12-29	6.3		HF
2015-12-30	323	2015-12-29	6.7		HF
2015-12-30	324	2015-12-29	6.3		HF
2015-12-30	325	2015-12-29	6		HF
2015-12-31	326	2015-12-29	6.3		HF
2015-12-31	327	2015-12-29	6.3		HF
2015-12-31	328	2015-12-29	6.2		HF
2015-12-31	329	2015-12-30	6.8		HF
2015-12-31	330	2015-12-30	6.6		HF
2015-12-31	331	2015-12-30	7.1		HF
2015-12-31	332	2015-12-29	6.8		HF
2015-12-31	333	2015-12-29	6.7		HF
2015-12-31	334	2015-12-29	7.6		HF
2015-12-31	335	2015-12-29	7.2		HF
2015-12-31	336	2015-12-29	7		HF
2015-12-31	337	2015-12-29	6.5		HF
2016-01-01	338	2015-12-30	7		HF
2016-01-01	339	2015-12-30	6.3		HF
2016-01-01	340	2015-12-30	6.5		HF
2016-01-01	341	2015-12-30	7.2		HF
2016-01-01	342	2015-12-30	7.3		HF
2016-01-01	343	2015-12-30	7.7		HF
2016-01-01	344	2015-12-30	6.8		HF
2016-01-01	345	2015-12-30	7		HF
2016-01-01	346	2015-12-31	7.1		HF
2016-01-01	347	2015-12-31	6.9		HF
2016-01-01	348	2015-12-31	5.5		HF
2016-01-01	349	2015-12-30	6.6		HF
2016-01-01	350	2015-12-30	6.6		HF
2016-01-01	351	2015-12-30	6.9		HF
2016-01-01	352	2015-12-31	6.1		HF
2016-01-01	353	2015-12-31	6.2		HF
2016-01-02	354	2015-12-31	6.1		HF
2016-01-02	355	2015-12-31	6		HF
2016-01-02	356	2015-12-31	6.3		HF
2016-01-02	357	2015-12-31	6.9		HF
2016-01-02	358	2015-12-31	6.7		HF
2016-01-02	359	2015-12-31	5.9		HF
2016-01-02	360	2016-01-01	6.8		HF
2016-01-02	361	2016-01-01	6.6		HF
2016-01-02	362	2016-01-01	5.2		HF
2016-01-02	363	2016-01-01	6		HF
2016-01-02	364	2015-12-31	7.2		HF
2016-01-02	365	2015-12-31	7		HF
2016-01-02	366	2015-12-31	6.4		HF
2016-01-02	367	2015-12-31	6.4		HF
2016-01-03	368	2016-01-01	6.2		HF
2016-01-03	369	2016-01-01	6.3		HF
2016-01-03	370	2016-01-01	6.4		HF
2016-01-03	371	2016-01-01	5.2		HF
2016-01-03	372	2016-01-01	5.2		HF
2016-01-03	373	2016-01-01	6.8		HF
2016-01-03	374	2016-01-01	7.4		HF
2016-01-03	375	2016-01-01	6.7		HF
2016-01-03	376	2016-01-01	6.2		HF
2016-01-03	377	2016-01-02	6		HF
2016-01-03	378	2016-01-02	6.8		HF
2016-01-03	379	2016-01-01	5		HF
2016-01-03	380	2016-01-01	6		HF
2016-01-03	381	2016-01-01	6.8		HF
2016-01-03	382	2016-01-01	6.4		HF
2016-01-03	383	2016-01-01	6.9		HF
2016-01-03	384	2016-01-01	6.7		HF
2016-01-03	385	2016-01-01	6		HF
2016-01-03	386	2016-01-02	6.6		HF
2016-01-03	387	2016-01-02	5.6		HF
2016-01-03	388	2016-01-02	6		HF
2016-01-03	389	2016-01-02	6.2		HF
2016-01-03	390	2016-01-02	7.1		HF
2016-01-03	391	2016-01-02	6.6		HF
2016-01-03	392	2016-01-02	6		HF
2016-01-03	393	2016-01-02	6.4		HF
2016-01-03	394	2016-01-02	6.8		HF
2016-01-04	395	2016-01-02	5.8		HF
2016-01-04	396	2016-01-02	5.2		HF
2016-01-04	397	2016-01-02	6.2		HF
2016-01-04	398	2016-01-02	6.8		HF
2016-01-04	399	2016-01-02	6.6		HF
2016-01-04	400	2016-01-02	6.7		HF
2016-01-04	401	2016-01-02	6.4		HF
2016-01-04	402	2016-01-03	6.6		HF
2016-01-04	403	2016-01-03	6.2		HF
2016-01-04	404	2016-01-03	5.4		HF
2016-01-04	405	2016-01-02	5.6		HF
2016-01-04	406	2016-01-02	5.6		HF
2016-01-04	407	2016-01-02	6.2		HF
2016-01-04	408	2016-01-03	6.7		HF
2016-01-05	409	2016-01-03	6.6		HF
2016-01-05	410	2016-01-04	4.2		HF
2016-01-05	411	2016-01-03	6.2		HF
2016-01-05	412	2016-01-03	7.4		HF
2016-01-05	413	2016-01-03	6.8		HF
2016-01-05	414	2016-01-04	6.1		HF
2016-01-05	415	2016-01-04	6.1		HF
2016-01-05	416	2016-01-04	5.6		HF
2016-01-05	417	2016-01-04	5		HF
2016-01-05	418	2016-01-04	5.3		HF
2016-01-05	419	2016-01-04	5.3		HF
2016-01-06	420	2016-01-04	6.4		HF
2016-01-06	421	2016-01-04	6.4		HF
2016-01-06	422	2016-01-04	6.4		HF
2016-01-06	423	2016-01-04	6.8		HF
2016-01-06	424	2016-01-04	6.2		HF
2016-01-06	425	2016-01-04	6		HF
2016-01-06	426	2016-01-05	6.1		HF
2016-01-06	427	2016-01-05	6		HF
2016-01-06	428	2016-01-04	7.1		HF
2016-01-06	429	2016-01-04	7.3		HF
2016-01-06	430	2016-01-04	6.2		HF
2016-01-06	431	2016-01-04	6		HF
2016-01-06	432	2016-01-05	6.4		HF
2016-01-06	433	2016-01-05	6.4		HF
2016-01-06	434	2016-01-05	5.8		HF
2016-01-06	435	2016-01-05	6.8		HF
2016-01-06	436	2016-01-05	6.8		HF
2016-01-06	437	2016-01-05	5.1		HF
2016-01-06	438	2016-01-05	6.8		HF
2016-01-07	439	2016-01-05	6.8		HF
2016-01-07	440	2016-01-05	7		HF
2016-01-07	441	2016-01-05	6.4		HF
2016-01-07	442	2016-01-05	5.2		HF
2016-01-07	443	2016-01-05	6.7		HF
2016-01-07	444	2016-01-05	7.7		HF
2016-01-07	445	2016-01-05	5.4		HF
2016-01-07	446	2016-01-05	6.8		HF
2016-01-07	447	2016-01-05	5.9		HF
2016-01-07	448	2016-01-05	6.4		HF
2016-01-07	449	2016-01-05	6		HF
2016-01-07	450	2016-01-06	6.4		HF
2016-01-07	451	2016-01-06	6		HF
2016-01-07	452	2016-01-05	5.8		HF
2016-01-07	453	2016-01-05	6.4		HF
2016-01-07	454	2016-01-05	6.2		HF
2016-01-07	455	2016-01-05	5.6		HF
2016-01-07	456	2016-01-06	6.6		HF
2016-01-07	457	2016-01-06	5.7		HF
2016-01-08	458	2016-01-06	6.5		HF
2016-01-08	459	2016-01-06	7.4		HF
2016-01-08	460	2016-01-06	6.3		HF
2016-01-08	461	2016-01-06	6.2		HF
2016-01-08	462	2016-01-06	7.2		HF
2016-01-08	463	2016-01-07	6.6		HF
2016-01-08	464	2016-01-07	6.6		HF
2016-01-08	465	2016-01-07	8		HF
2016-01-08	466	2016-01-07	7		HF
2016-01-08	467	2016-01-07	5.6		HF
2016-01-08	468	2016-01-07	6.6		HF
2016-01-08	469	2016-01-07	6.2		HF
2016-01-08	470	2016-01-07	6.3		HF
2016-01-09	471	2016-01-07	6.2		HF
2016-01-09	472	2016-01-07	5.8		HF
2016-01-09	473	2016-01-07	5.6		HF
2016-01-09	474	2016-01-07	7.1		HF
2016-01-09	475	2016-01-08	6.4		HF
2016-01-09	476	2016-01-08	6.7		HF
2016-01-09	477	2016-01-07	5.2		HF
2016-01-09	478	2016-01-07	6.2		HF
2016-01-09	479	2016-01-07	5.4		HF
2016-01-09	480	2016-01-07	6.5		HF
2016-01-09	481	2016-01-08	5.6		HF
2016-01-09	482	2016-01-08	6.7		HF
2016-01-09	483	2016-01-08	7.1		HF
2016-01-09	484	2016-01-08	7.1		HF
2016-01-10	485	2016-01-08	6.8		HF
2016-01-10	486	2016-01-08	6.6		HF
2016-01-10	487	2016-01-08	5.4		HF
2016-01-10	488	2016-01-08	6.5		HF
2016-01-10	489	2016-01-08	5.2		HF
2016-01-10	490	2016-01-08	6		HF
2016-01-10	491	2016-01-08	5.6		HF
2016-01-10	492	2016-01-08	5.8		HF
2016-01-10	493	2016-01-08	5.9		HF
2016-01-10	494	2016-01-09	5.3		HF
2016-01-10	495	2016-01-09	5.6		HF
2016-01-10	496	2016-01-08	6.6		HF
2016-01-10	497	2016-01-08	6		HF
2016-01-10	498	2016-01-08	7.2	Cloudy	HF
2016-01-10	499	2016-01-08	6.1		HF
2016-01-10	500	2016-01-08	5.2		HF
2016-01-10	501	2016-01-08	6.1		HF
2016-01-10	502	2016-01-08	4.8		HF
2016-01-10	503	2016-01-08	6.6		HF
2016-01-10	504	2016-01-08	5.5		HF
2016-01-10	505	2016-01-09	6.2		HF
2016-01-10	506	2016-01-09	6.4		HF
2016-01-10	507	2016-01-09	5.8		HF
2016-01-10	508	2016-01-09	6		HF
2016-01-10	509	2016-01-09	5.8		HF
2016-01-11	510	2016-01-09	5.3		HF
2016-01-11	511	2016-01-09	6.7		HF
2016-01-11	512	2016-01-09	6.1		HF
2016-01-11	513	2016-01-09	5		HF
2016-01-11	514	2016-01-09	6		HF
2016-01-11	515	2016-01-09	5.4		HF
2016-01-11	516	2016-01-09	5.4		HF
2016-01-11	517	2016-01-09	5.7		HF
2016-01-11	518	2016-01-09	6.2		HF
2016-01-11	519	2016-01-10	6		HF
2016-01-11	520	2016-01-09	6		HF
2016-01-11	521	2016-01-09	5.5		HF
2016-01-11	522	2016-01-09	5.6		HF
2016-01-11	523	2016-01-09	5.8		HF
2016-01-11	524	2016-01-10	5.9		HF
2016-01-11	525	2016-01-10	5.7		HF
2016-01-12	526	2016-01-10	6.4		HF
2016-01-12	527	2016-01-10	6.8		HF
2016-01-12	528	2016-01-10	5.7		HF
2016-01-12	529	2016-01-10	6.6		HF
2016-01-12	530	2016-01-10	5.2		HF
2016-01-12	531	2016-01-11	6.2		HF
2016-01-12	532	2016-01-10	6		HF
2016-01-12	533	2016-01-10	5.5		HF
2016-01-12	534	2016-01-10	6.8		HF
2016-01-12	535	2016-01-10	6.7		HF
2016-01-12	536	2016-01-10	5.3		HF
2016-01-12	537	2016-01-10	6		HF
2016-01-12	538	2016-01-10	5.8		HF
2016-01-12	539	2016-01-11	6.6		HF
2016-01-13	540	2016-01-11	7.6		HF
2016-01-13	541	2016-01-11	7		HF
2016-01-13	542	2016-01-11	7.4		HF
2016-01-13	543	2016-01-11	7.3	cloudy	HF
2016-01-13	544	2016-01-11	6.6		HF
2016-01-13	545	2016-01-11	5.8		HF
2016-01-13	546	2016-01-11	6.9		HF
2016-01-13	547	2016-01-11	7.4	cloudy	HF
2016-01-13	548	2016-01-11	5.5		HF
2016-01-13	549	2016-01-11	6.2		HF
2016-01-13	550	2016-01-11	5.6		HF
2016-01-13	551	2016-01-11	5		HF
2016-01-13	552	2016-01-11	5.4		HF
2016-01-13	553	2016-01-12	6.7		HF
2016-01-13	554	2016-01-12	7		HF
2016-01-13	555	2016-01-12	6.9		HF
2016-01-13	556	2016-01-11	4.6		HF
2016-01-13	557	2016-01-11	5.8		HF
2016-01-13	558	2016-01-11	7		HF
2016-01-13	559	2016-01-11	5.4		HF
2016-01-13	560	2016-01-12	6.4		HF
2016-01-13	561	2016-01-12	5.2		HF
2016-01-14	562	2016-01-12	6.4		HF
2016-01-14	563	2016-01-12	6.8		HF
2016-01-14	564	2016-01-12	5		HF
2016-01-14	565	2016-01-12	6		HF
2016-01-14	566	2016-01-12	6		HF
2016-01-14	567	2016-01-12	7		HF
2016-01-14	568	2016-01-13	6.8		HF
2016-01-14	569	2016-01-12	6.4		HF
2016-01-14	570	2016-01-12	6.6		HF
2016-01-14	571	2016-01-12	6.7		HF
2016-01-14	572	2016-01-12	6.3		HF
2016-01-14	573	2016-01-12	5.7		HF
2016-01-14	574	2016-01-12	6.6		HF
2016-01-14	575	2016-01-12	6		HF
2016-01-14	576	2016-01-13	6.6		HF
2016-01-14	577	2016-01-13	5.4		HF
2016-01-15	578	2016-01-13	6.2		HF
2016-01-15	579	2016-01-13	4.8		HF
2016-01-15	580	2016-01-13	6.8		HF
2016-01-15	581	2016-01-13	6.6		HF
2016-01-15	582	2016-01-13	4.6		HF
2016-01-15	583	2016-01-13	6.3		HF
2016-01-15	584	2016-01-13	6.2		HF
2016-01-15	585	2016-01-13	6.6		HF
2016-01-15	586	2016-01-13	6.6		HF
2016-01-15	587	2016-01-14	7		HF
2016-01-15	588	2016-01-14	6.5		HF
2016-01-15	589	2016-01-13	6.6		HF
2016-01-15	590	2016-01-13	6.6		HF
2016-01-15	591	2016-01-13	6.5		HF
2016-01-15	592	2016-01-13	6		HF
2016-01-15	593	2016-01-14	5.8		HF
2016-01-16	594	2016-01-14	6		HF
2016-01-16	595	2016-01-14	5.4		HF
2016-01-16	596	2016-01-14	6		HF
2016-01-16	597	2016-01-14	6		HF
2016-01-16	598	2016-01-14	5.4		HF
2016-01-16	599	2016-01-14	6.3		HF
2016-01-16	600	2016-01-15	7.1		HF
2016-01-16	601	2016-01-14	5.9		HF
2016-01-16	602	2016-01-14	6.5		HF
2016-01-16	603	2016-01-14	6.1		HF
2016-01-16	604	2016-01-15	6.6		HF
2016-01-16	605	2016-01-15	6.4		HF
2016-01-16	606	2016-01-15	6.6		HF
2016-01-16	607	2016-01-15	6.6		HF
2016-01-16	608	2016-01-15	6.3		HF
2016-01-17	609	2016-01-15	6		HF
2016-01-17	610	2016-01-15	6.6		HF
2016-01-17	611	2016-01-15	6.4		HF
2016-01-17	612	2016-01-15	5.6		HF
2016-01-17	613	2016-01-15	6.4		HF
2016-01-17	614	2016-01-15	5.8		HF
2016-01-17	615	2016-01-15	6.6		HF
2016-01-17	616	2016-01-16	6.2		HF
2016-01-17	617	2016-01-16	5.7		HF
2016-01-17	618	2016-01-15	5.6		HF
2016-01-17	619	2016-01-15	6.6		HF
2016-01-17	620	2016-01-15	6.7		HF
2016-01-17	621	2016-01-16	7.4		HF
2016-01-18	622	2016-01-16	6		HF
2016-01-18	623	2016-01-16	5.7		HF
2016-01-18	624	2016-01-16	6.2		HF
2016-01-18	625	2016-01-16	7.5		HF
2016-01-18	626	2016-01-16	6		HF
2016-01-18	627	2016-01-16	6.8		HF
2016-01-18	628	2016-01-16	6.4		HF
2016-01-18	629	2016-01-16	6.5		HF
2016-01-18	630	2016-01-16	6.2		HF
2016-01-18	631	2016-01-17	5.4		HF
2016-01-18	632	2016-01-17	5		HF
2016-01-18	633	2016-01-16	5.8		HF
2016-01-18	634	2016-01-16	6.2		HF
2016-01-18	635	2016-01-17	5.1		HF
2016-01-18	636	2016-01-17	6		HF
2016-01-18	637	2016-01-17	6.1		HF
2016-01-19	638	2016-01-17	6.1		HF
2016-01-19	639	2016-01-17	6.2		HF
2016-01-19	640	2016-01-17	6.2		HF
2016-01-19	641	2016-01-17	7		HF
2016-01-19	642	2016-01-17	5.8		HF
2016-01-19	643	2016-01-17	7.4		HF
2016-01-19	644	2016-01-17	6.6		HF
2016-01-19	645	2016-01-17	6.4		HF
2016-01-19	646	2016-01-17	6.8		HF
2016-01-19	647	2016-01-17	5.6		HF
2016-01-19	648	2016-01-18	6.8		HF
2016-01-19	649	2016-01-17	5.8		HF
2016-01-19	650	2016-01-17	5.6		HF
2016-01-19	651	2016-01-18	4.6		HF
2016-01-19	652	2016-01-18	6.6		HF
2016-01-19	653	2016-01-18	5.8		HF
2016-01-19	654	2016-01-18	6.6		HF
2016-01-19	655	2016-01-18	4.6		HF
2016-01-19	656	2016-01-17	5		HF
2016-01-19	657	2016-01-17	6.6		HF
2016-01-20	658	2016-01-18	6.3		HF
2016-01-20	659	2016-01-18	6.2		HF
2016-01-20	660	2016-01-18	7.5		HF
2016-01-20	661	2016-01-18	5.3		HF
2016-01-20	662	2016-01-19	6.4		HF
2016-01-20	663	2016-01-19	5.4		HF
2016-01-20	664	2016-01-18	7.4		HF
2016-01-20	665	2016-01-18	7		HF
2016-01-20	666	2016-01-18	6.1		HF
2016-01-20	667	2016-01-18	6		HF
2016-01-20	668	2016-01-19	5.1		HF
2016-01-20	669	2016-01-19	5.8		HF
2016-01-20	670	2016-01-19	5.6		HF
2016-01-20	671	2016-01-19	5.6		HF
2016-01-21	672	2016-01-19	5		HF
2016-01-21	673	2016-01-19	5.4		HF
2016-01-21	674	2016-01-19	5		HF
2016-01-21	675	2016-01-19	6.3		HF
2016-01-21	676	2016-01-19	5.6		HF
2016-01-21	677	2016-01-19	5		HF
2016-01-21	678	2016-01-19	6		HF
2016-01-21	679	2016-01-19	6.1		HF
2016-01-21	680	2016-01-19	6.4		HF
2016-01-21	681	2016-01-19	6.8		HF
2016-01-21	682	2016-01-19	5.4		HF
2016-01-21	683	2016-01-19	5.4		HF
2016-01-21	684	2016-01-20	7		HF
2016-01-21	685	2016-01-20	7		HF
2016-01-21	686	2016-01-19	5.4		HF
2016-01-21	687	2016-01-19	5.2		HF
2016-01-21	688	2016-01-19	6.2		HF
2016-01-21	689	2016-01-19	5.7		HF
2016-01-21	690	2016-01-19	5.4		HF
2016-01-21	691	2016-01-19	6.2		HF
2016-01-21	692	2016-01-19	5.8		HF
2016-01-21	693	2016-01-19	5.4		HF
2016-01-21	694	2016-01-19	5.3		HF
2016-01-21	695	2016-01-19	6.2		HF
2016-01-21	696	2016-01-20	6.8		HF
2016-01-21	697	2016-01-20	7.3		HF
2016-01-21	698	2016-01-20	6.8		HF
2016-01-21	699	2016-01-20	5		HF
2016-01-21	700	2016-01-20	6.2		HF
2016-01-22	701	2016-01-20	7		HF
2016-01-22	702	2016-01-20	6.6		HF
2016-01-22	703	2016-01-20	7		HF
2016-01-22	704	2016-01-20	7.4		HF
2016-01-22	705	2016-01-20	5.5		HF
2016-01-22	706	2016-01-20	6.2	Cloudy, small volume blood	HF
2016-01-22	707	2016-01-20	6.4		HF
2016-01-22	708	2016-01-20	6.3		HF
2016-01-22	709	2016-01-20	6		HF
2016-01-22	710	2016-01-20	7.8		HF
2016-01-22	711	2016-01-20	6.4		HF
2016-01-22	712	2016-01-21	5.6		HF
2016-01-22	713	2016-01-21	6.2		HF
2016-01-22	714	2016-01-20	5.8		HF
2016-01-22	715	2016-01-20	5.6		HF
2016-01-22	716	2016-01-20	5.6		HF
2016-01-22	717	2016-01-20	6.2		HF
2016-01-22	718	2016-01-20	6.6		HF
2016-01-22	719	2016-01-20	5.9		HF
2016-01-22	720	2016-01-20	6.5		HF
2016-01-22	721	2016-01-20	5.8		HF
2016-01-22	722	2016-01-20	6.2		HF
2016-01-22	723	2016-01-21	5.5		HF
2016-01-22	724	2016-01-21	6.4		HF
2016-01-22	725	2016-01-21	6.4		HF
2016-01-22	726	2016-01-21	5.6		HF
2016-01-22	727	2016-01-21	5.7		HF
2016-01-22	728	2016-01-21	6.6
2016-01-23	729	2016-01-21	6.2		HF
2016-01-23	730	2016-01-21	7.6		HF
2016-01-23	731	2016-01-21	6.4		HF
2016-01-23	732	2016-01-21	5.6		HF
2016-01-23	733	2016-01-21	5.8		HF
2016-01-23	734	2016-01-21	5.5		HF
2016-01-23	735	2016-01-21	5.8		HF
2016-01-23	736	2016-01-21	6		HF
2016-01-23	737	2016-01-21	6.2		HF
2016-01-23	738	2016-01-21	6	cloudy	HF
2016-01-23	739	2016-01-21	6.5		HF
2016-01-23	740	2016-01-21	7		HF
2016-01-23	741	2016-01-22	6.6	cloudy	HF
2016-01-23	742	2016-01-22	5.9		HF
2016-01-23	743	2016-01-22	6.4		HF
2016-01-24	744	2016-01-22	6.7		HF
2016-01-24	745	2016-01-22	6		HF
2016-01-24	746	2016-01-22	6.4		HF
2016-01-24	747	2016-01-22	5.8		HF
2016-01-24	748	2016-01-22	6.5		HF
2016-01-24	749	2016-01-22	6.2		HF
2016-01-24	750	2016-01-22	6.4		HF
2016-01-24	751	2016-01-23	5.7		HF
2016-01-24	752	2016-01-23	6		HF
2016-01-24	753	2016-01-22	6.4		HF
2016-01-24	754	2016-01-22	6.6		HF
2016-01-24	755	2016-01-22	6.5		HF
2016-01-24	756	2016-01-22	6.2		HF
2016-01-24	757	2016-01-22	6.3		HF
2016-01-24	758	2016-01-22	7.3		HF
2016-01-24	759	2016-01-23	5		HF
2016-01-24	760	2016-01-23	6.1		HF
2016-01-25	761	2016-01-23	6.3		HF
2016-01-25	762	2016-01-23	6.4		HF
2016-01-25	763	2016-01-23	6.3		HF
2016-01-25	764	2016-01-23	6.7		HF
2016-01-25	765	2016-01-23	5.2		HF
2016-01-25	766	2016-01-23	6		HF
2016-01-25	767	2016-01-23	6.6		HF
2016-01-25	768	2016-01-23	7		HF
2016-01-25	769	2016-01-23	6.7		HF
2016-01-25	770	2016-01-23	7		HF
2016-01-25	771	2016-01-23	6.1		HF
2016-01-25	772	2016-01-23	6.2		HF
2016-01-25	773	2016-01-23	5.7		HF
2016-01-25	774	2016-01-24	7		HF
2016-01-25	775	2016-01-24	5.4		HF
2016-01-27	776	2016-01-24	5.2	bled on 1/27/16	HF
2016-01-27	777	2016-01-24	5.1	bled on 1/27/16	HF
2016-01-27	778	2016-01-24	7.2	bled on 1/27/16	HF
2016-01-27	779	2016-01-24	5.6	bled on 1/27/16	HF
2016-01-27	780	2016-01-24	6.2	bled on 1/27/16	HF
2016-01-27	781	2016-01-24	5.2	bled on 1/27/16	HF
2016-01-27	782	2016-01-24	7.2	bled on 1/27/16	HF
2016-01-28	783	2016-01-24	5.4	bled on 1/28/16	HF
2016-01-27	784	2016-01-24	5.6	bled on 1/27/16	HF
2016-01-27	785	2016-01-24	6.4	bled on 1/27/16	HF
2016-01-27	786	2016-01-25	6	bled on 1/27/16	HF
2016-01-27	787	2016-01-25	6.7	bled on 1/27/16	HF
2016-01-27	788	2016-01-24	6.8	bled on 1/27/16	HF
2016-01-27	789	2016-01-24	6.7	bled on 1/27/16	HF
2016-01-27	790	2016-01-24	6	bled on 1/27/16	HF
2016-01-27	791	2016-01-25	7.2	bled on 1/27/16	HF
2016-01-27	792	2016-01-25	5.9		HF
2016-01-27	793	2016-01-25	6.9		HF
2016-01-27	794	2016-01-25	7.8		HF
2016-01-27	795	2016-01-25	7		HF
2016-01-27	796	2016-01-25	6.8		HF
2016-01-27	797	2016-01-25	5.8		HF
2016-01-27	798	2016-01-25	6.8		HF
2016-01-27	799	2016-01-25	5.7		HF
2016-01-27	800	2016-01-25	6.8		HF
2016-01-27	801	2016-01-25	7		HF
2016-01-27	802	2016-01-25	5.7		HF
2016-01-27	803	2016-01-25	6.8		HF
2016-01-27	804	2016-01-25	5.8		HF
2016-01-27	805	2016-01-25	6.3		HF
2016-01-27	806	2016-01-25	6.2		HF
2016-01-27	807	2016-01-26	6.2		HF
2016-01-27	808	2016-01-26	6		HF
2016-01-27	809	2016-01-26	6.2		HF
2016-01-27	810	2016-01-26	6.2		HF
2016-01-29	811	2016-01-26	5.3	Bled 1/29	HF
2016-01-28	812	2016-01-26	6.9		HF
2016-01-28	813	2016-01-26	6.4	cloudy	HF
2016-01-28	814	2016-01-26	6.5		HF
2016-01-28	815	2016-01-26	6.7		HF
2016-01-28	816	2016-01-26	7.4		HF
2016-01-28	817	2016-01-26	6		HF
2016-01-28	818	2016-01-26	6.6		HF
2016-01-28	819	2016-01-26	6.2		HF
2016-01-28	820	2016-01-26	6.4		HF
2016-01-28	821	2016-01-27	6		HF
2016-01-28	822	2016-01-27	5.9		HF
2016-01-28	823	2016-01-27	7		HF
2016-01-28	824	2016-01-27	5.6		HF
2016-01-28	825	2016-01-27	6.2		HF
2016-01-29	826	2016-01-27	6		HF
2016-01-29	827	2016-01-27	6.3		HF
2016-01-29	828	2016-01-27	6.6		HF
2016-01-29	829	2016-01-27	6		HF
2016-01-29	830	2016-01-27	6.2		HF
2016-01-29	831	2016-01-27	6.9		HF
2016-01-29	832	2016-01-27	5.7		HF
2016-01-29	833	2016-01-27	5.7		HF
2016-01-29	834	2016-01-27	6.6		HF
2016-01-29	835	2016-01-28	6		HF
2016-01-29	836	2016-01-28	6.7		HF
2016-01-29	837	2016-01-28	6		HF
2016-01-29	838	2016-01-28	6.4		HF
2016-01-29	839	2016-01-28	6.2		HF
2016-01-29	840	2016-01-28	7.3		HF
2016-01-29	841	2016-01-28	5.8		HF
2016-01-30	842	2016-01-28	6.2		HF
2016-01-30	843	2016-01-28	6.6		HF
2016-01-30	844	2016-01-28	6.2		HF
2016-01-30	845	2016-01-28	6		HF
2016-01-30	846	2016-01-28	6.6		HF
2016-01-30	847	2016-01-28	7		HF
2016-01-30	848	2016-01-28	7.1		HF
2016-01-30	849	2016-01-28	7.2		HF
2016-01-30	850	2016-01-28	6.6		HF
2016-01-30	851	2016-01-28	5.9		HF
2016-01-30	852	2016-01-28	6.2		HF
2016-01-30	853	2016-01-28	5.6		HF
2016-01-30	854	2016-01-29	7.3		HF
2016-01-30	855	2016-01-29	5.4		HF
2016-01-30	856	2016-01-28	6.4		HF
2016-01-30	857	2016-01-28	5.7		HF
2016-01-30	858	2016-01-28	5.9		HF
2016-01-30	859	2016-01-29	5.7		HF
2016-01-30	860	2016-01-29	5.7		HF
2016-01-30	861	2016-01-29	6.4
2016-01-31	862	2016-01-29	7.4		HF
2016-01-31	863	2016-01-29	6		HF
2016-01-31	864	2016-01-29	5.9		HF
2016-01-31	865	2016-01-29	5		HF
2016-01-31	866	2016-01-29	5.6		HF
2016-01-31	867	2016-01-29	6.7		HF
2016-01-31	868	2016-01-29	6.5		HF
2016-01-31	869	2016-01-30	6.1		HF
2016-01-31	870	2016-01-29	7		HF
2016-01-31	871	2016-01-29	6.5		HF
2016-01-31	872	2016-01-29	6.7		HF
2016-01-31	873	2016-01-29	6		HF
2016-01-31	874	2016-01-29	6.2		HF
2016-01-31	875	2016-01-30	6		HF
2016-01-31	876	2016-01-30	6.1		HF
2016-01-31	877	2016-01-30	6.4		HF
2016-01-31	878	2016-01-30	6.4		HF
2016-01-31	879	2016-01-30	6.8		HF
2016-02-01	880	2016-01-30	6.2		HF
2016-02-01	881	2016-01-30	5.4		HF
2016-02-01	882	2016-01-30	6.3		HF
2016-02-01	883	2016-01-30	6		HF
2016-02-01	884	2016-01-30	6.2		HF
2016-02-01	885	2016-01-30	6.2		HF
2016-02-01	886	2016-01-31	6.2		HF
2016-02-01	887	2016-01-30	6		HF
2016-02-01	888	2016-01-30	5.8		HF
2016-02-01	889	2016-01-30	6.3		HF
2016-02-01	890	2016-01-31	5.5		HF
2016-02-01	891	2016-01-31	6		HF
2016-02-01	892	2016-01-31	5.7		HF
2016-02-01	893	2016-01-31	6.2		HF
2016-02-02	894	2016-01-31	5.8		HF
2016-02-02	895	2016-01-31	7		HF
2016-02-02	896	2016-01-31	7		HF
2016-02-02	897	2016-01-31	6.2		HF
2016-02-02	898	2016-01-31	6.9		HF
2016-02-02	899	2016-02-01	6.6		HF
2016-02-02	900	2016-01-31	6.1		HF
2016-02-02	901	2016-01-31	5.7		HF
2016-02-02	902	2016-01-31	7.3		HF
2016-02-02	903	2016-02-01	6		HF
2016-02-02	904	2016-02-01	6.1		HF
2016-02-03	905	2016-02-01	6.8		HF
2016-02-03	906	2016-02-01	7.2		HF
2016-02-03	907	2016-02-01	6.4		HF
2016-02-03	908	2016-02-01	7		HF
2016-02-03	909	2016-02-01	6.7		HF
2016-02-03	910	2016-02-01	5.9		HF
2016-02-03	911	2016-02-01	5.3		HF
2016-02-03	912	2016-02-02	6.2		HF
2016-02-03	913	2016-02-02	6.8		HF
2016-02-03	914	2016-02-02	6		HF
2016-02-03	915	2016-02-02	6.8		HF
2016-02-04	916	2016-02-02	7		HF
2016-02-04	917	2016-02-02	6.8		HF
2016-02-04	918	2016-02-02	6.1		HF
2016-02-04	919	2016-02-02	5.4		HF
2016-02-04	920	2016-02-02	5.2		HF
2016-02-04	921	2016-02-02	6.3		HF
2016-02-04	922	2016-02-02	6.2		HF
2016-02-04	923	2016-02-02	6.2		HF
2016-02-04	924	2016-02-02	5.4		HF
2016-02-04	925	2016-02-02	5.9		HF
2016-02-04	926	2016-02-02	6.9		HF
2016-02-04	927	2016-02-02	5.9		HF
2016-02-04	928	2016-02-02	6.8		HF
2016-02-04	929	2016-02-02	6.4		HF
2016-02-04	930	2016-02-02	6.7		HF
2016-02-04	931	2016-02-02	6.8		HF
2016-02-04	932	2016-02-03	6		HF
2016-02-04	933	2016-02-03	7.1		HF
2016-02-05	934	2016-02-03	5		HF
2016-02-05	935	2016-02-03	7.2		HF
2016-02-05	936	2016-02-03	6.7		HF
2016-02-05	937	2016-02-03	6.2		HF
2016-02-05	938	2016-02-03	7.2		HF
2016-02-05	939	2016-02-03	7		HF
2016-02-05	940	2016-02-03	6		HF
2016-02-05	941	2016-02-03	5.6		HF
2016-02-05	942	2016-02-03	6.9		HF
2016-02-05	943	2016-02-03	7.2		HF
2016-02-05	944	2016-02-03	6.2		HF
2016-02-05	945	2016-02-04	6.3		HF
2016-02-05	946	2016-02-04	6		HF
2016-02-05	947	2016-02-03	7.1		HF
2016-02-05	948	2016-02-03	6.5		HF
2016-02-05	949	2016-02-03	7		HF
2016-02-05	950	2016-02-03	6.2		HF
2016-02-05	951	2016-02-03	5.8		HF
2016-02-05	952	2016-02-03	6.1		HF
2016-02-05	953	2016-02-03	5.7		HF
2016-02-05	954	2016-02-04	7.4		HF
2016-02-05	955	2016-02-04	5.2		HF
2016-02-05	956	2016-02-04	6.6		HF
2016-02-05	957	2016-02-04	6.8		HF
2016-02-06	958	2016-02-04	6.6		HF
2016-02-06	959	2016-02-04	6.2		HF
2016-02-06	960	2016-02-04	5.9		HF
2016-02-06	961	2016-02-04	7		HF
2016-02-06	962	2016-02-04	6.2		HF
2016-02-06	963	2016-02-04	7.3		HF
2016-02-06	964	2016-02-04	5.8		HF
2016-02-06	965	2016-02-04	6.6		HF
2016-02-06	966	2016-02-04	7		HF
2016-02-06	967	2016-02-04	5.7		HF
2016-02-06	968	2016-02-04	7.1		HF
2016-02-06	969	2016-02-05	6.4		HF
2016-02-06	970	2016-02-04	5.8		HF
2016-02-06	971	2016-02-04	6.7		HF
2016-02-06	972	2016-02-05	6.2		HF
2016-02-06	973	2016-02-05	6		HF
2016-02-07	974	2016-02-05	6.9		HF
2016-02-07	975	2016-02-05	6		HF
2016-02-07	976	2016-02-05	6.8		HF
2016-02-07	977	2016-02-07		UNENROLLED	HF
2016-02-07	978	2016-02-05	7		HF
2016-02-07	979	2016-02-05	6.9		HF
2016-02-07	980	2016-02-05	5.5		HF
2016-02-07	981	2016-02-05	6.1		HF
2016-02-07	982	2016-02-05	6.1		HF
2016-02-07	983	2016-02-05	6		HF
2016-02-07	984	2016-02-05	6.4		HF
2016-02-07	985	2016-02-05	6.8		HF
2016-02-07	986	2016-02-05	6		HF
2016-02-08	987	2016-02-06	7.4		HF
2016-02-08	988	2016-02-06	6.4		HF
2016-02-08	989	2016-02-06	6.2		HF
2016-02-08	990	2016-02-06	6.2		HF
2016-02-08	991	2016-02-06	5.3		HF
2016-02-08	992	2016-02-06	5.7		HF
2016-02-08	993	2016-02-06	7.4		HF
2016-02-08	994	2016-02-06	6.1		HF
2016-02-08	995	2016-02-06	6.6		HF
2016-02-08	996	2016-02-06	5.6		HF
2016-02-08	997	2016-02-06	5.4		HF
2016-02-08	998	2016-02-07	5.7		HF
2016-02-08	999	2016-02-07	6		HF
2016-02-08	1000	2016-02-07	5.8		HF
2016-02-08	1001	2016-02-06	5.6		HF
2016-02-09	1002	2016-02-07	6.4		HF
2016-02-09	1003	2016-02-07	7.2		HF
2016-02-09	1004	2016-02-07	7.3		HF
2016-02-09	1005	2016-02-07	6.4		HF
2016-02-09	1006	2016-02-07	7.2		HF
2016-02-09	1007	2016-02-07	6.7		HF
2016-02-09	1008	2016-02-07	5.6		HF
2016-02-09	1009	2016-02-07	7.4		HF
2016-02-09	1010	2016-02-07	7.2		HF
2016-02-09	1011	2016-02-08	6.4		HF
2016-02-09	1012	2016-02-07	7.6		HF
2016-02-09	1013	2016-02-07	5.7		HF
2016-02-09	1014	2016-02-07	7		HF
2016-02-09	1015	2016-02-07	7.3		HF
2016-02-09	1016	2016-02-08	6.4		HF
2016-02-09	1017	2016-02-08	5.8		HF
2016-02-10	1018	2016-02-08	6.6		HF
2016-02-10	1019	2016-02-08	7.2		HF
2016-02-10	1020	2016-02-08	6.6		HF
2016-02-10	1021	2016-02-08	6.7		HF
2016-02-10	1022	2016-02-08	6.4		HF
2016-02-10	1023	2016-02-08	7		HF
2016-02-10	1024	2016-02-08	6		HF
2016-02-10	1025	2016-02-08	6.4		HF
2016-02-10	1026	2016-02-08	7.2		HF
2016-02-10	1027	2016-02-08	6.2		HF
2016-02-10	1028	2016-02-09	6.2		HF
2016-02-10	1029	2016-02-09	5.7		HF
2016-02-10	1030	2016-02-09	6		HF
2016-02-10	1031	2016-02-08	7.2		HF
2016-02-10	1032	2016-02-08	7.5		HF
2016-02-10	1033	2016-02-09	7.4		HF
2016-02-10	1034	2016-02-09	6.6		HF
2016-02-10	1035	2016-02-09	5.6		HF
2016-02-10	1036	2016-02-08	6		HF
2016-02-11	1037	2016-02-09	7		HF
2016-02-11	1038	2016-02-09	6.5		HF
2016-02-11	1039	2016-02-09	7		HF
2016-02-11	1040	2016-02-09	6.2		HF
2016-02-11	1041	2016-02-09	7.6		HF
2016-02-11	1042	2016-02-10	5.6		HF
2016-02-11	1043	2016-02-10	5.6		HF
2016-02-11	1044	2016-02-09	6.8		HF
2016-02-11	1045	2016-02-10	6.3		HF
2016-02-11	1046	2016-02-10	5.4		HF
2016-02-11	1047	2016-02-10	5.7		HF
2016-02-11	1048	2016-02-10	6.2		HF
2016-02-11	1049	2016-02-10	6		HF
2016-02-11	1050	2016-02-10	6.2		HF
2016-02-12	1051	2016-02-10	6.9		HF
2016-02-12	1052	2016-02-10	5.4		HF
2016-02-12	1053	2016-02-10	6.6		HF
2016-02-12	1054	2016-02-10	6.1		HF
2016-02-12	1055	2016-02-10	5.7		HF
2016-02-12	1056	2016-02-10	7.2	cloudy	HF
2016-02-12	1057	2016-02-10	7		HF
2016-02-12	1058	2016-02-11	5.8		HF
2016-02-12	1059	2016-02-11	5.8		HF
2016-02-12	1060	2016-02-11	5.8		HF
2016-02-12	1061	2016-02-11	5.8		HF
2016-02-12	1062	2016-02-11	6.4		HF
2016-02-13	1063	2016-02-11	6.2		HF
2016-02-13	1064	2016-02-11	5.7		HF
2016-02-13	1065	2016-02-11	6		HF
2016-02-13	1066	2016-02-11	6.6		HF
2016-02-13	1067	2016-02-11	6.2		HF
2016-02-13	1068	2016-02-12	6.3		HF
2016-02-13	1069	2016-02-12	6.8		HF
2016-02-13	1070	2016-02-11	5.8		HF
2016-02-13	1071	2016-02-11	6.3		HF
2016-02-13	1072	2016-02-11	6.8		HF
2016-02-13	1073	2016-02-11	5.3		HF
2016-02-13	1074	2016-02-11	5.7		HF
2016-02-13	1075	2016-02-11	6.7		HF
2016-02-14	1076	2016-02-12	6.4		HF
2016-02-14	1077	2016-02-12	6.2		HF
2016-02-14	1078	2016-02-12	6		HF
2016-02-14	1079	2016-02-12	6.4		HF
2016-02-14	1080	2016-02-12	5.8		HF
2016-02-14	1081	2016-02-12	7		HF
2016-02-14	1082	2016-02-12	7.4		HF
2016-02-14	1083	2016-02-13	6.2		HF
2016-02-14	1084	2016-02-13	5.6		HF
2016-02-14	1085	2016-02-13	7		HF
2016-02-14	1086	2016-02-12	5.6		HF
2016-02-14	1087	2016-02-12	7.2		HF
2016-02-14	1088	2016-02-13	6.4		HF
2016-02-14	1089	2016-02-13	6.6		HF
2016-02-15	1090	2016-02-13	6.6		HF
2016-02-15	1091	2016-02-13	6.5		HF
2016-02-15	1092	2016-02-13	6		HF
2016-02-15	1093	2016-02-14	5.9		HF
2016-02-15	1094	2016-02-13	6.6		HF
2016-02-15	1095	2016-02-13	6.7		HF
2016-02-15	1096	2016-02-13	6.5		HF
2016-02-15	1097	2016-02-14	6.2		HF
2016-02-15	1098	2016-02-14	6.7		HF
2016-02-15	1099	2016-02-14	6.6		HF
2016-02-15	1100	2016-02-14	6.8		HF
2016-02-16	1101	2016-02-14	5.4		HF
2016-02-16	1102	2016-02-14	4.8		HF
2016-02-16	1103	2016-02-14	5.8		HF
2016-02-16	1104	2016-02-14	6.6		HF
2016-02-16	1105	2016-02-14	7.3		HF
2016-02-16	1106	2016-02-14	6.3		HF
2016-02-16	1107	2016-02-14	6.4		HF
2016-02-16	1108	2016-02-14	6.3		HF
2016-02-16	1109	2016-02-14	5.4		HF
2016-02-17	1110	2016-02-15	6.4		HF
2016-02-17	1111	2016-02-15	6.1	cloudy	HF
2016-02-17	1112	2016-02-15	6.6		HF
2016-02-17	1113	2016-02-15	7		HF
2016-02-17	1114	2016-02-15	5.9		HF
2016-02-17	1115	2016-02-15	7.3		HF
2016-02-17	1116	2016-02-15	7.4		HF
2016-02-17	1117	2016-02-15	7		HF
2016-02-17	1118	2016-02-15	6.2		HF
2016-02-17	1119	2016-02-15	5.7		HF
2016-02-17	1120	2016-02-15	6.2		HF
2016-02-17	1121	2016-02-16	5.9		HF
2016-02-17	1122	2016-02-16	6.2		HF
2016-02-17	1123	2016-02-15	5.9		HF
2016-02-17	1124	2016-02-15	6.8		HF
2016-02-17	1125	2016-02-15	7		HF
2016-02-17	1126	2016-02-15	7.6		HF
2016-02-17	1127	2016-02-15	6.2		HF
2016-02-17	1128	2016-02-16	6		HF
2016-02-17	1129	2016-02-16	6.3		HF
2016-02-18	1130	2016-02-16	6.2	UNENROLLED	HF
2016-02-18	1131	2016-02-16	6		HF
2016-02-18	1132	2016-02-16	5.3		HF
2016-02-18	1133	2016-02-16	6.4		HF
2016-02-18	1134	2016-02-16	6.6		HF
2016-02-18	1135	2016-02-16	7.4		HF
2016-02-18	1136	2016-02-17	6.4		HF
2016-02-18	1137	2016-02-17	7		HF
2016-02-18	1138	2016-02-17	5.8		HF
2016-02-19	1139	2016-02-17	5.7		HF
2016-02-19	1140	2016-02-17	6.4		HF
2016-02-19	1141	2016-02-17	5.9		HF
2016-02-19	1142	2016-02-17	6		HF
2016-02-19	1143	2016-02-17	6.5		HF
2016-02-19	1144	2016-02-17	6.9		HF
2016-02-19	1145	2016-02-17	7.3		HF
2016-02-19	1146	2016-02-17	7.4		HF
2016-02-20	1147	2016-02-17	6.2	Bled on 2/20/16	HF
2016-02-19	1148	2016-02-17	7		HF
2016-02-19	1149	2016-02-17	6.4		HF
2016-02-19	1150	2016-02-17	6.5		HF
2016-02-19	1151	2016-02-17	6.2		HF
2016-02-19	1152	2016-02-18	5.6		HF
2016-02-19	1153	2016-02-18	6.6		HF
2016-02-19	1154	2016-02-18	6		HF
2016-02-19	1155	2016-02-18	6.4		HF
2016-02-20	1156	2016-02-18	6.1		HF
2016-02-20	1157	2016-02-18	6.2		HF
2016-02-20	1158	2016-02-18	6.3		HF
2016-02-20	1159	2016-02-18	6.4		HF
2016-02-20	1160	2016-02-18	6.4		HF
2016-02-20	1161	2016-02-18	6.1		HF
2016-02-20	1162	2016-02-18	6.5		HF
2016-02-20	1163	2016-02-19	7.2		HF
2016-02-20	1164	2016-02-19	5.7		HF
2016-02-21	1165	2016-02-19	5.9		HF
2016-02-21	1166	2016-02-19	6.1		HF
2016-02-21	1167	2016-02-19	6.8		HF
2016-02-21	1168	2016-02-19	5.4		HF
2016-02-21	1169	2016-02-19	6.8		HF
2016-02-21	1170	2016-02-19	6.4		HF
2016-02-21	1171	2016-02-19	6.5		HF
2016-02-21	1172	2016-02-19	7		HF
2016-02-21	1173	2016-02-19	5.8		HF
2016-02-21	1174	2016-02-19	6.2		HF
2016-02-21	1175	2016-02-19	6.2		HF
2016-02-21	1176	2016-02-19	6		HF
2016-02-21	1177	2016-02-20	5.8		HF
2016-02-21	1178	2016-02-20	6.4		HF
2016-02-21	1179	2016-02-20		UNENROLLED	HF
2016-02-21	1180	2016-02-20	6		HF
2016-02-21	1181	2016-02-20		UNENROLLED	HF
2016-02-21	1182	2016-02-20		UNENROLLED	HF
2016-02-21	1183	2016-02-20	5.8		HF
2016-02-21	1184	2016-02-20	6.8		HF
2016-02-21	1185	2016-02-20	7.2		HF
2016-02-22	1186	2016-02-20	5.8		HF
2016-02-22	1187	2016-02-20	6.4		HF
2016-02-22	1188	2016-02-20	5.6		HF
2016-02-22	1189	2016-02-20	6.4		HF
2016-02-22	1190	2016-02-20	6		HF
2016-02-22	1191	2016-02-20	6.1		HF
2016-02-22	1192	2016-02-20	6		HF
2016-02-22	1193	2016-02-20	6		HF
2016-02-22	1194	2016-02-20	6.1		HF
2016-02-22	1195	2016-02-20	6.9		HF
2016-02-22	1196	2016-02-21	6.4		HF
2016-02-22	1197	2016-02-21	5.6		HF
2016-02-23	1198	2016-02-21	6		HF
2016-02-23	1199	2016-02-21	5.9		HF
2016-02-23	1200	2016-02-21	5.6		HF
2016-02-23	1201	2016-02-21	7		HF
2016-02-23	1202	2016-02-21	5.7		HF
2016-02-23	1203	2016-02-21	6.2		HF
2016-02-23	1204	2016-02-21	6.2		HF
2016-02-23	1205	2016-02-21	6		HF
2016-02-23	1206	2016-02-21	6.3		HF
2016-02-23	1207	2016-02-21	7.6		HF
2016-02-23	1208	2016-02-22	6.8		HF
2016-02-24	1209	2016-02-22	7.1		HF
2016-02-24	1210	2016-02-22	7.1		HF
2016-02-24	1211	2016-02-22	7		HF
2016-02-24	1212	2016-02-22	6.6		HF
2016-02-24	1213	2016-02-22	6.8		HF
2016-02-24	1214	2016-02-22	7.4		HF
2016-02-24	1215	2016-02-22	6.6		HF
2016-02-24	1216	2016-02-22	6.6		HF
2016-02-24	1217	2016-02-22	7.6		HF
2016-02-24	1218	2016-02-22	6.8		HF
2016-02-24	1219	2016-02-22	6.6		HF
2016-02-24	1220	2016-02-23	6.8		HF
2016-02-24	1221	2016-02-22	6.2		HF
2016-02-24	1222	2016-02-22	7.6		HF
2016-02-24	1223	2016-02-23	6.2		HF
2016-02-24	1224	2016-02-23	5.7		HF
2016-02-24	1225	2016-02-23	6.2		HF
2016-02-25	1226	2016-02-23	5.3		HF
2016-02-25	1227	2016-02-23	6.2		HF
2016-02-25	1228	2016-02-23	5.8		HF
2016-02-25	1229	2016-02-23	6.4		HF
2016-02-25	1230	2016-02-23	6		HF
2016-02-25	1231	2016-02-23	6		HF
2016-02-25	1232	2016-02-23	6.6		HF
2016-02-25	1233	2016-02-23	5.6		HF
2016-02-25	1234	2016-02-23	6.8		HF
2016-02-25	1235	2016-02-23	6.2		HF
2016-02-25	1236	2016-02-23	5.9		HF
2016-02-25	1237	2016-02-23	6.4		HF
2016-02-25	1238	2016-02-24	6		HF
2016-02-25	1239	2016-02-24	6.5		HF
2016-02-25	1240	2016-02-24	6.7		HF
2016-02-25	1241	2016-02-23	5.9		HF
2016-02-25	1242	2016-02-23	5.8		HF
2016-02-25	1243	2016-02-23	5.8		HF
2016-02-25	1244	2016-02-23	6.8		HF
2016-02-25	1245	2016-02-23	6.3		HF
2016-02-25	1246	2016-02-24	6.2		HF
2016-02-25	1247	2016-02-24	5.6		HF
2016-02-25	1248	2016-02-24	6.2		HF
2016-02-25	1249	2016-02-24	6.2		HF
2016-02-26	1250	2016-02-24	6.4		HF
2016-02-26	1251	2016-02-24	6.2		HF
2016-02-26	1252	2016-02-24	6		HF
2016-02-26	1253	2016-02-24	6.6		HF
2016-02-26	1254	2016-02-24	5.6		HF
2016-02-26	1255	2016-02-24	6.8		HF
2016-02-26	1256	2016-02-24	6		HF
2016-02-26	1257	2016-02-25	6		HF
2016-02-26	1258	2016-02-25	6.3		HF
2016-02-26	1259	2016-02-25		UNENROLLED	HF
2016-02-26	1260	2016-02-25	6.3		HF
2016-02-26	1261	2016-02-25	6.8		HF
2016-02-26	1262	2016-02-24	6.4		HF
2016-02-26	1263	2016-02-25	6.6		HF
2016-02-26	1264	2016-02-25	6		HF
2016-02-26	1265	2016-02-25	6		HF
2016-02-27	1266	2016-02-25	6.4		HF
2016-02-27	1267	2016-02-25	6.2		HF
2016-02-27	1268	2016-02-25	5.5		HF
2016-02-27	1269	2016-02-25	6.8		HF
2016-02-27	1270	2016-02-26	5.8		HF
2016-02-27	1271	2016-02-25	7.2		HF
2016-02-27	1272	2016-02-25	6.6		HF
2016-02-27	1273	2016-02-25	5.5		HF
2016-02-27	1274	2016-02-25	6.6		HF
2016-02-27	1275	2016-02-25		UNENROLLED	HF
2016-02-27	1276	2016-02-25	6.6		HF
2016-02-27	1277	2016-02-25	7.3		HF
2016-02-27	1278	2016-02-25	6.4		HF
2016-02-27	1279	2016-02-26	5.6		HF
2016-02-27	1280	2016-02-26	6.2		HF
2016-02-27	1281	2016-02-26	6.7		HF
2016-02-27	1282	2016-02-26	6.8		HF
2016-02-27	1283	2016-02-26	6.4		HF
2016-02-27	1284	2016-02-26	6.4		HF
2016-02-27	1285	2016-02-26	6		HF
2016-02-28	1286	2016-02-26	6		HF
2016-02-28	1287	2016-02-26	7.1		HF
2016-02-28	1288	2016-02-26	7		HF
2016-02-28	1289	2016-02-26	7.2		HF
2016-02-28	1290	2016-02-26	6.4		HF
2016-02-28	1291	2016-02-26	7		HF
2016-02-28	1292	2016-02-27	5.8		HF
2016-02-28	1293	2016-02-27	6		HF
2016-02-28	1294	2016-02-27	6.6		HF
2016-02-28	1295	2016-02-26	6.8		HF
2016-02-28	1296	2016-02-27	6.4		HF
2016-02-28	1297	2016-02-27	6.8		HF
2016-02-29	1299	2016-02-27	7.2		HF
2016-02-29	1300	2016-02-27	7.2		HF
2016-02-29	1301	2016-02-27	5.6		HF
2016-02-29	1302	2016-02-27	6.4		HF
2016-02-29	1303	2016-02-27	6		HF
2016-02-29	1304	2016-02-27	5.6		HF
2016-02-29	1305	2016-02-28	6.2		HF
2016-02-29	1306	2016-02-28	6.8		HF
2016-02-29	1307	2016-02-28	5.6		HF
2016-02-29	1308	2016-02-27	7		HF
2016-02-29	1309	2016-02-27	7		HF
2016-02-29	1310	2016-02-27	5.4		HF
2016-02-29	1311	2016-02-27	6.4		HF
2016-02-29	1312	2016-02-27	6.5		HF
2016-02-29	1313	2016-02-27	6.4		HF
2016-02-29	1314	2016-02-27	7.6		HF
2016-02-29	1315	2016-02-27	6.4		HF
2016-02-29	1316	2016-02-27	6.8		HF
2016-03-01	1317	2016-02-28	6.8		HF
2016-03-01	1318	2016-02-28	5.8		HF
2016-03-01	1319	2016-02-28	6		HF
2016-03-01	1320	2016-02-28	5		HF
2016-03-01	1321	2016-02-28	6		HF
2016-03-01	1322	2016-02-28	5.8		HF
2016-03-01	1323	2016-02-28	6		HF
2016-03-01	1324	2016-02-29	6.4		HF
2016-03-01	1325	2016-02-28	5.1		HF
2016-03-01	1326	2016-02-28	6.4		HF
2016-03-01	1327	2016-02-28	6.8		HF
2016-03-01	1328	2016-02-28	7.6		HF
2016-03-01	1329	2016-02-28	6		HF
2016-03-01	1330	2016-02-28	5.8		HF
2016-03-01	1331	2016-02-28	6.4		HF
2016-03-01	1332	2016-02-29	5.8		HF
2016-03-02	1333	2016-02-29	7.6		HF
2016-03-02	1334	2016-02-29	7.6		HF
2016-03-02	1335	2016-02-29	7.4		HF
2016-03-02	1336	2016-02-29	6.4		HF
2016-03-02	1337	2016-02-29	6		HF
2016-03-02	1338	2016-02-29	6.5		HF
2016-03-02	1339	2016-02-29	7		HF
2016-03-02	1340	2016-02-29	6.8		HF
2016-03-02	1341	2016-02-29	6.3		HF
2016-03-02	1342	2016-02-29	5.8		HF
2016-03-02	1343	2016-02-29	6.6		HF
2016-03-02	1344	2016-02-29	6.6		HF
2016-03-02	1345	2016-02-29	6.6		HF
2016-03-02	1346	2016-02-29	5.8		HF
2016-03-02	1347	2016-02-29	6.4		HF
2016-03-02	1348	2016-02-29	5.6		HF
2016-03-02	1349	2016-02-29	6.6		HF
2016-03-03	1350	2016-03-01	6		HF
2016-03-03	1351	2016-03-01	6.9		HF
2016-03-03	1352	2016-03-01	5.6		HF
2016-03-03	1353	2016-03-01	5.5		HF
2016-03-03	1354	2016-03-01	6.1		HF
2016-03-03	1355	2016-03-01	5.2		HF
2016-03-03	1356	2016-03-01	5.4		HF
2016-03-03	1357	2016-03-01	6.7		HF
2016-03-03	1358	2016-03-01	6.5		HF
2016-03-03	1359	2016-03-01	6.6		HF
2016-03-03	1360	2016-03-01	7.2		HF
2016-03-03	1361	2016-03-01	5.4		HF
2016-03-03	1362	2016-03-02	7.1		HF
2016-03-03	1363	2016-03-02	6.3		HF
2016-03-04	1364	2016-03-02	6.2		HF
2016-03-04	1365	2016-03-02	6.2		HF
2016-03-04	1366	2016-03-02	7		HF
2016-03-04	1367	2016-03-02	6.2		HF
2016-03-04	1368	2016-03-03	7		HF
2016-03-04	1369	2016-03-03	6.2		HF
2016-03-04	1370	2016-03-02	6		HF
2016-03-04	1371	2016-03-02	6.6		HF
2016-03-04	1372	2016-03-02		UNENROLLED	HF
2016-03-04	1373	2016-03-02	7.4		HF
2016-03-04	1374	2016-03-03	6.2		HF
2016-03-04	1375	2016-03-03	6		HF
2016-03-04	1376	2016-03-03	5.6		HF
2016-03-04	1377	2016-03-03	5		HF
2016-03-05	1378	2016-03-03	6		HF
2016-03-05	1379	2016-03-03	5		HF
2016-03-05	1380	2016-03-03	7		HF
2016-03-05	1381	2016-03-03	6		HF
2016-03-05	1382	2016-03-04	4.3		HF
2016-03-05	1383	2016-03-03	6.3		HF
2016-03-05	1384	2016-03-03	6.8		HF
2016-03-05	1385	2016-03-04	6.2		HF
2016-03-05	1386	2016-03-04	5.2		HF
2016-03-06	1387	2016-03-04	6.2		HF
2016-03-06	1388	2016-03-04	5.6		HF
2016-03-07	1389	2016-03-04	6	Bled on 3/7	HF
2016-03-06	1390	2016-03-04	5.7		HF
2016-03-06	1391	2016-03-04	6.6		HF
2016-03-06	1392	2016-03-04	6.6		HF
2016-03-06	1393	2016-03-04	5.6		HF
2016-03-06	1394	2016-03-04	7.2		HF
2016-03-06	1395	2016-03-05	6		HF
2016-03-06	1396	2016-03-04	6.5		HF
2016-03-06	1397	2016-03-05	5.5		HF
2016-03-06	1398	2016-03-05	5.7		HF
2016-03-06	1399	2016-03-05	7.4		HF
2016-03-07	1400	2016-03-05	7.4		HF
2016-03-07	1401	2016-03-05	6.2		HF
2016-03-07	1402	2016-03-05	8		HF
2016-03-07	1403	2016-03-05	6.8		HF
2016-03-07	1404	2016-03-05	7.4		HF
2016-03-07	1405	2016-03-05	6		HF
2016-03-07	1406	2016-03-05	6.8		HF
2016-03-07	1407	2016-03-06	6.5		HF
2016-03-07	1408	2016-03-06	6.1		HF
2016-03-07	1409	2016-03-05	6.8		HF
2016-03-07	1410	2016-03-05	6.2		HF
2016-03-07	1411	2016-03-06	6.6		HF
2016-03-08	1412	2016-03-06	6.3		HF
2016-03-08	1413	2016-03-06		UNENROLLED	HF
2016-03-08	1414	2016-03-06	7.3		HF
2016-03-08	1415	2016-03-06	8		HF
2016-03-08	1416	2016-03-06	5.7		HF
2016-03-08	1417	2016-03-07	6.6		HF
2016-03-08	1418	2016-03-07	5.2		HF
2016-03-08	1419	2016-03-07	6		HF
2016-03-08	1420	2016-03-07	6		HF
2016-03-08	1421	2016-03-06	7.7		HF
2016-03-09	1422	2016-03-07	5.6		HF
2016-03-09	1423	2016-03-07	5.2		HF
2016-03-09	1424	2016-03-07	6.2		HF
2016-03-09	1425	2016-03-07	5.4		HF
2016-03-09	1426	2016-03-07	6.8		HF
2016-03-09	1427	2016-03-07	6.1		HF
2016-03-09	1428	2016-03-07	6.2		HF
2016-03-09	1429	2016-03-07	6.2		HF
2016-03-09	1430	2016-03-07	6.6		HF
2016-03-09	1431	2016-03-07	7.4		HF
2016-03-09	1432	2016-03-08	5.2		HF
2016-03-09	1433	2016-03-08	6.6		HF
2016-03-10	1434	2016-03-08	6.6		HF
2016-03-10	1435	2016-03-08	6		HF
2016-03-10	1436	2016-03-08	6.2		HF
2016-03-10	1437	2016-03-08	5.8		HF
2016-03-10	1438	2016-03-08	6.4		HF
2016-03-10	1439	2016-03-08	5.4		HF
2016-03-10	1440	2016-03-08	6.2		HF
2016-03-10	1441	2016-03-08	6.5		HF
2016-03-10	1442	2016-03-09	5.2		HF
2016-03-10	1443	2016-03-09	5.4		HF
2016-03-10	1444	2016-03-09	5.6		HF
2016-03-10	1445	2016-03-09	6.1		HF
2016-03-11	1446	2016-03-09	5.8		HF
2016-03-11	1447	2016-03-09	7.2		HF
2016-03-11	1448	2016-03-09	5.8		HF
2016-03-11	1449	2016-03-09	6.4		HF
2016-03-11	1450	2016-03-09	6.4		HF
2016-03-11	1451	2016-03-09	5.8		HF
2016-03-11	1452	2016-03-09	6.7		HF
2016-03-11	1453	2016-03-09	7		HF
2016-03-11	1454	2016-03-10	6.6		HF
2016-03-11	1455	2016-03-10	5.9		HF
2016-03-11	1456	2016-03-10	7		HF
2016-03-12	1457	2016-03-10	5.1		HF
2016-03-12	1458	2016-03-10	6.4		HF
2016-03-12	1459	2016-03-10	5.8		HF
2016-03-12	1460	2016-03-11	5.7		HF
2016-03-12	1461	2016-03-11	6		HF
2016-03-12	1462	2016-03-10	6.1		HF
2016-03-12	1463	2016-03-10	6.5		HF
2016-03-12	1464	2016-03-10	5.8		HF
2016-03-12	1465	2016-03-11	5.4		HF
2016-03-12	1466	2016-03-11	5.1		HF
2016-03-13	1467	2016-03-11	6.2		HF
2016-03-13	1468	2016-03-11	7		HF
2016-03-13	1469	2016-03-11	6.8		HF
2016-03-13	1470	2016-03-11	6.1		HF
2016-03-13	1471	2016-03-11	5.6		HF
2016-03-13	1472	2016-03-11	6.1		HF
2016-03-13	1473	2016-03-11	6.9		HF
2016-03-13	1474	2016-03-11	7.7		HF
2016-03-13	1475	2016-03-11	7		HF
2016-03-13	1476	2016-03-11	5.7		HF
2016-03-13	1477	2016-03-12	6		HF
2016-03-14	1478	2016-03-12	6.5		HF
2016-03-14	1479	2016-03-12	6		HF
2016-03-14	1480	2016-03-13	6.8		HF
2016-03-14	1481	2016-03-13	6.6		HF
2016-03-14	1482	2016-03-13	5.7		HF
2016-03-14	1483	2016-03-12	6.6		HF
2016-03-14	1484	2016-03-13	6.2		HF
2016-03-15	1485	2016-03-13	5.7		HF
2016-03-15	1486	2016-03-15	6		HF
2016-03-15	1487	2016-03-14	6.2		HF
2016-03-15	1488	2016-03-13	6.4		HF
2016-03-15	1489	2016-03-13	6.3		HF
2016-03-15	1490	2016-03-13	6.4		HF
2016-03-15	1491	2016-03-14	6.2		HF
2016-03-16	1492	2016-03-14	6.6
2016-03-16	1493	2016-03-14	7		JC
2016-03-16	1494	2016-03-14	6.4		JC
2016-03-16	1495	2016-03-14	6.3		JC
2016-03-16	1496	2016-03-14	6.4		JC
2016-03-16	1497	2016-03-14	7		JC
2016-03-16	1498	2016-03-14	6.5		JC
2016-03-16	1499	2016-03-14	7		JC
2016-03-16	1500	2016-03-14	6.6		JC
2016-03-16	1501	2016-03-14	6.2		JC
2016-03-16	1502	2016-03-15	7		JC
2016-03-16	1503	2016-03-15	6.8		JC
2016-03-16	1504	2016-03-15	6.6		JC
2016-03-16	1505	2016-03-15	6		JC
2016-03-16	1506	2016-03-15	6.5		JC
2016-03-16	1507	2016-03-15	6.4		JC
2016-03-17	1508	2016-03-15	6.2		HF
2016-03-17	1509	2016-03-15	6.7		HF
2016-03-17	1510	2016-03-15	6.4		HF
2016-03-17	1511	2016-03-15	6.2		HF
2016-03-17	1512	2016-03-15	7.2		HF
2016-02-28	12981	2016-02-27	6.1		HF
2016-02-29	12982	2016-02-27	6.4		HF

## Sheet: Milk Testing
pool	zinc_ppm	lead_ppm	manganese_ppm	iron_ppm	mercury_ppm	arsenic_ppm	molybdenum_ppm	copper_ppm	cadmiun_ppm
O10	45		5.1	41		0.11	0.1	2.7
O11	44		4.9	40		0.11	0.9	2.6
O12	42		4.9	46		0.11	0.088	2.6
O13	41		4.3	38			0.11	2.4
O14	45		5	52		0.13	0.12	2.7
O2	49		5.3	49		0.14	0.14	3
O3	49		4.9	46		0.14	0.12	2.8
O4	42		5.2	47		0.13	0.13	2.9
O5	47		5	47		0.14	0.11	2.8
O51	46		4.5	52		0.13	0.1	2.7
O52	47		4.7	48		0.13	0.11	2.7
O53	43		4.4	44		0.12	0.11	2.6
O6	48		4.9	50		0.13	0.1	2.6
O7	48		4.6	44		0.13	0.1	2.5
O8	52		5.3	50		0.15	0.1	2.8
O9	47		4.9	44		0.13	0.094	2.5
P10	6.7		4.3	35		0.1	0.085	2.3
P11	6.5		4.2	39		0.11	0.09	2.5
P12	6.4		4.4	42		0.11	0.091	2.5
P13	6.3		5.1	47		0.12	0.13	2.7
P14	5		4.1	33		0.1	0.11	2.3
P2	6.4		5	48		0.13	0.13	2.8
P3	6.1		4.3	44		0.13	0.11	2.7
P4	9.2		4.5	39		0.12	0.12	2.7
P5	6.2		4.3	43		0.13	0.11	2.6
P51	5.6		4	37		0.11	0.098	2.4
P52	6.1		4.2	46		0.13	0.11	2.6
P53	6		4.3	43		0.12	0.12	2.6
P6	5.9		4.1	39		0.13	0.092	2.4
P7	6		4.2	38		0.13	0.093	2.4
P8	6.1		4.3	39		0.13	0.091	2.4
P9	6.7		4.5	40		0.13	0.095	2.4
Y10	49		5	38		0.11	0.099	2.7
Y11	48		4.6	44		0.12	0.096	2.6
Y12	50		4.8	46		0.12	0.098	2.6
Y13	44		4.3	38		0.1	0.12	2.4
Y14	48		5	50		0.13	0.13	2.7
Y2	46		4.9	44		0.13	0.14	2.8
Y3	45		4.2	39		0.13	0.12	2.6
Y4	44		4.2	3.7		0.12	0.12	2.5
Y5	48		4.3	40		0.13	0.11	2.5
Y51	46		4.3	39		0.13	0.11	2.7
Y52	42		4.5	41		0.13	0.11	2.7
Y53	48		4.6	42		0.14	0.13	2.8
Y6	41		3.7	39		0.11	0.083	2.1
Y7	43		4	35		0.12	0.089	2.3
Y8	44		4.2	44		0.13	0.1	2.4
Y9	47		4.5	44		0.13	0.1	2.5

## Sheet: Fecal Testing
index_id	trial_id	treatment_grp	bdat	sample_date	sample_type	sample_box	sample_bag	comments	k99_binary	rota_binary	corona_binary	crypto_binary	elisa_date	elisa_run	elisa_start_time
61	1	Placebo	2015-12-13	2015-12-22	D1	1	10			0	0	0	2016-07-31	6	1200
62	1	Placebo	2015-12-13	2015-12-24	Dex	3	55			1	0	1	2016-07-31	6	1200
63	3	ZM	2015-12-13	2016-01-03	D1	1	8			1	0	1	2016-07-31	6	1200
64	3	ZM	2015-12-13	2016-01-09	Dex	3	52			0	0	1	2016-07-31	6	1200
65	37	ZM	2015-12-13	2015-12-25	D1	1	10			0	0	1	2016-07-31	6	1200
66	37	ZM	2015-12-13	2016-01-04	Dex	3	55			0	0	1	2016-07-31	6	1200
67	38	Placebo	2015-12-13	2015-12-29	D1	1	9			0	0	0	2016-07-31	6	1200
68	38	Placebo	2015-12-13	2016-01-09	Dex	3	51			0	0	1	2016-07-31	6	1200
69	89	ZM	2015-12-17	2015-12-27	D1	1	5	Very little feces collected - not really enough for test		0	0	0	2016-07-31	6	1200
70	89	ZM	2015-12-17	2015-12-31	Dex	3	49			0	0	1	2016-07-31	6	1200
71	93	Placebo	2015-12-17	2015-12-28	D1	1	10			0	0	1	2016-07-31	6	1200
72	93	Placebo	2015-12-17	2016-01-03	Dex	3	52			0	0	1	2016-07-31	6	1200
73	104	ZS	2015-12-18	2015-12-29	D1	1	5			1	0	1	2016-07-31	6	1200
74	104	ZS	2015-12-18	2016-01-04	Dex	3	55			0	0	1	2016-07-31	6	1200
75	140	ZM	2015-12-19	2016-01-01	D1	1	8			1	0	1	2016-07-31	7	1300
76	140	ZM	2015-12-19	2016-01-08	Dex	3	56	Incorrect Dex sampling time		0	0	1	2016-07-31	7	1300
77	145	Placebo	2015-12-19	2015-12-30	D1	1	6			1	0	0	2016-07-31	7	1300
78	145	Placebo	2015-12-19	2016-01-07	Dex	3	51			0	0	1	2016-07-31	7	1300
79	155	ZM	2015-12-21	2015-12-29	D1	1	9			1	0	0	2016-07-31	7	1300
80	155	ZM	2015-12-21	2015-12-31	Dex	3	56			1	0	1	2016-07-31	7	1300
81	202	Placebo	2015-12-22	2016-01-02	D1	1	9			0	0	1	2016-07-31	7	1300
82	202	Placebo	2015-12-22	2016-01-04	Dex	3	56			1	0	1	2016-07-31	7	1300
83	206	ZM	2015-12-22	2016-01-14	D1	1	8			0	0	1	2016-07-31	7	1300
84	206	ZM	2015-12-22	2016-01-17	Dex	3	51			0	0	1	2016-07-31	7	1300
85	212	ZS	2015-12-22	2016-01-01	D1	1	7			1	0	1	2016-07-31	7	1300
86	212	ZS	2015-12-22	2016-01-04	Dex	3	54			0	0	0	2016-07-31	7	1300
87	236	ZS	2015-12-23	2016-01-01	D1	1	7			1	0	0	2016-07-31	7	1300
88	236	ZS	2015-12-23	2016-01-06	Dex	3	55			0	0	0	2016-07-31	7	1300
89	244	Placebo	2015-12-24	2016-01-09	D1	2	32			0	0	1	2016-07-31	8	1430
90	244	Placebo	2015-12-24	2016-01-15	Dex	3	51	Incorrect Dex sampling time		0	0	1	2016-07-31	8	1430
1	264	Placebo	2015-12-25	2016-01-01	D1	1	10		0	1	0	0	2016-07-28	1	1000
2	264	Placebo	2015-12-25	2016-01-06	Dex	3	56		0	0	0	1	2016-07-28	1	1000
91	265	ZM	2015-12-25	2016-01-13	D1	1	8			0	0	1	2016-07-31	8	1430
92	265	ZM	2015-12-25	2016-01-26	Dex	3	48			0	0	1	2016-07-31	8	1430
93	280	ZS	2015-12-26	2016-01-04	D1	1	10			1	0	1	2016-07-31	8	1430
94	280	ZS	2015-12-26	2016-01-09	Dex	3	49			0	0	0	2016-07-31	8	1430
95	309	ZS	2015-12-28	2016-01-12	D1	1	3			0	0	1	2016-07-31	8	1430
96	309	ZS	2015-12-28	2016-01-17	Dex	3	48			0	0	1	2016-07-31	8	1430
211	312	ZM	2015-12-28	2016-02-16	PM					1	1	1	2016-08-07	16	1600
3	313	Placebo	2015-12-28	2016-01-04	D1	1	3	Incorrect D1 sampling time	1	1	0	1	2016-07-28	1	1000
4	313	Placebo	2015-12-28	2016-01-09	Dex	3	48		0	0	1	0	2016-07-28	1	1000
97	320	ZM	2015-12-28	2016-01-18	D1	1	4			0	0	1	2016-07-31	8	1430
98	320	ZM	2015-12-28	2016-01-24	Dex	3	52			0	0	1	2016-07-31	8	1430
5	332	ZM	2015-12-30	2016-01-05	D1	1	9	Incorrect D1 sampling time; cup also says 12/29	1	1	0	1	2016-07-28	1	1000
6	332	ZM	2015-12-30	2016-01-08	Dex	3	50		0	1	0	0	2016-07-28	1	1000
7	350	ZS	2015-12-30	2016-01-05	D1	1	8		1	1	0	1	2016-07-28	1	1000
8	350	ZS	2015-12-30	2016-01-07	Dex	3	56		1	1	0	1	2016-07-28	1	1000
99	351	Placebo	2015-12-30	2016-01-20	D1	1	2			0	0	1	2016-07-31	8	1430
100	351	Placebo	2015-12-30	2016-01-29	Dex	3	49			0	0	0	2016-07-31	8	1430
9	363	ZM	2016-01-01	2016-01-06	D1	1	4		0	1	0	0	2016-07-28	1	1000
10	363	ZM	2016-01-01	2016-01-12	Dex	3	49		1	0	0	1	2016-07-28	1	1000
101	370	ZS	2016-01-01	2016-01-15	D1	3	50			1	0	0	2016-07-31	8	1430
102	370	ZS	2016-01-01	2016-01-18	Dex	3	48			0	0	1	2016-07-31	8	1430
103	382	Placebo	2016-01-01	2016-01-10	D1	1	9			1	0	1	2016-07-31	9	1600
104	382	Placebo	2016-01-01	2016-01-12	Dex	3	54			0	0	0	2016-07-31	9	1600
105	411	ZM	2016-01-03	2016-01-30	D1	1	2			0	0	1	2016-07-31	9	1600
106	411	ZM	2016-01-03	2016-02-03	Dex	4	64			0	0	1	2016-07-31	9	1600
11	421	ZS	2016-01-04	2016-01-10	D1	1	5		1	1	0	0	2016-07-28	1	1000
12	421	ZS	2016-01-04	2016-01-14	Dex	3	48		0	1	0	0	2016-07-28	1	1000
13	432	Placebo	2016-01-05	2016-01-11	D1	1	3		1	1	0	1	2016-07-28	1	1000
14	432	Placebo	2016-01-05	2016-01-13	Dex	3	53		0	1	0	0	2016-07-28	1	1000
15	433	ZM	2016-01-05	2016-01-09	D1	1	6		0	0	0	0	2016-07-28	2	1300
16	433	ZM	2016-01-05	2016-01-11	Dex	3	54		0	1	0	0	2016-07-28	2	1300
17	435	ZS	2016-01-05	2016-01-10	D1	1	5		0	0	0	0	2016-07-28	2	1300
18	435	ZS	2016-01-05	2016-01-13	Dex	3	52		0	1	0	0	2016-07-28	2	1300
107	453	Placebo	2016-01-05	2016-01-28	D1	1	1			0	0	1	2016-07-31	9	1600
108	453	Placebo	2016-01-05	2016-02-03	Dex	4	68			0	0	1	2016-07-31	9	1600
19	473	Placebo	2016-01-07	2016-01-13	D1	1	2		1	1	0	0	2016-07-28	2	1300
20	473	Placebo	2016-01-07	2016-01-16	Dex	3	50		0	1	0	0	2016-07-28	2	1300
21	478	ZM	2016-01-07	2016-01-13	D1	1	1		1	0	0	1	2016-07-28	2	1300
22	478	ZM	2016-01-07	2016-01-17	Dex	3	53		1	0	0	1	2016-07-28	2	1300
109	490	ZS	2016-01-08	2016-02-03	D1	1	11	Incorrect D1 sampling time		1	0	1	2016-07-31	9	1600
110	490	ZS	2016-01-08	2016-02-05	Dex	4	69			0	0	1	2016-07-31	9	1600
212	493	Placebo	2016-01-08	2016-04-03	PM					0	1	0	2016-08-07	16	1600
111	512	ZM	2016-01-09	2016-01-17	D1	1	3			1	0	0	2016-07-31	9	1600
112	512	ZM	2016-01-09	2016-01-20	Dex	3	51			1	0	1	2016-07-31	9	1600
113	530	ZS	2016-01-10	2016-01-27	D1	1	6			0	0	0	2016-07-31	9	1600
114	530	ZS	2016-01-10	2016-02-04	Dex	4	69			0	0	1	2016-07-31	9	1600
23	533	Placebo	2016-01-10	2016-01-17	D1	1	4		0	1	0	0	2016-07-28	2	1300
24	533	Placebo	2016-01-10	2016-01-20	Dex	3	50		0	1	0	0	2016-07-28	2	1300
115	545	ZS	2016-01-11	2016-01-29	D1	1	1	Incorrect D1 sampling time		0	0	0	2016-07-31	9	1600
116	545	ZS	2016-01-11	2016-02-02	Dex	4	69			0	0	1	2016-07-31	9	1600
117	563	ZM	2016-01-12	2016-02-13	D1	1	20			0	1	0	2016-08-06	10	1230
118	563	ZM	2016-01-12	2016-02-16	Dex	4	67			0	0	0	2016-08-06	10	1230
119	564	Placebo	2016-01-12	2016-01-22	D1	1	6			1	0	1	2016-08-06	10	1230
120	564	Placebo	2016-01-12	2016-01-25	Dex	3	53			0	0	0	2016-08-06	10	1230
121	578	Placebo	2016-01-13	2016-02-07	D1	1	15			0	0	1	2016-08-06	10	1230
122	578	Placebo	2016-01-13	2016-02-09	Dex	4	68			0	0	1	2016-08-06	10	1230
123	585	ZS	2016-01-13	2016-02-07	D1	1	13			0	0	1	2016-08-06	10	1230
124	585	ZS	2016-01-13	2016-02-11	Dex	4	67			0	0	1	2016-08-06	10	1230
125	587	ZM	2016-01-14	2016-02-11	D1	2	23			0	0	1	2016-08-06	10	1230
126	587	ZM	2016-01-14	2016-02-13	Dex	4	66			0	0	1	2016-08-06	10	1230
127	620	ZM	2016-01-15	2016-01-28	D1	1	4			0	0	0	2016-08-06	10	1230
128	620	ZM	2016-01-15	2016-02-08	Dex	4	63			0	1	1	2016-08-06	10	1230
129	622	Placebo	2016-01-16	2016-01-25	D1	1	2			1	0	0	2016-08-06	10	1230
130	622	Placebo	2016-01-16	2016-01-28	Dex	3	49			1	0	0	2016-08-06	10	1230
131	644	ZS	2016-01-17	2016-02-07	D1	2	21			0	0	1	2016-08-06	11	1330
132	644	ZS	2016-01-17	2016-02-16	Dex	4	61			0	0	1	2016-08-06	11	1330
133	659	Placebo	2016-01-18	2016-01-26	D1	1	1			1	0	0	2016-08-06	11	1330
134	659	Placebo	2016-01-18	2016-01-29	Dex	3	50			0	0	1	2016-08-06	11	1330
135	681	ZS	2016-01-19	2016-02-04	D1	2	23			0	0	0	2016-08-06	11	1330
136	681	ZS	2016-01-19	2016-02-09	Dex	4	63	Incorrect Dex sampling time		0	0	1	2016-08-06	11	1330
137	690	ZM	2016-01-19	2016-01-27	D1	1	2			1	0	0	2016-08-06	11	1330
138	690	ZM	2016-01-19	2016-02-13	Dex	4	65	Incorrect Dex sampling time		0	0	1	2016-08-06	11	1330
139	705	Placebo	2016-01-20	2016-01-30	D1	1	1			1	0	1	2016-08-06	11	1330
140	705	Placebo	2016-01-20	2016-02-08	Dex	4	67			0	0	1	2016-08-06	11	1330
141	707	ZS	2016-01-20	2016-02-05	D1	3	44			0	0	0	2016-08-06	11	1330
142	707	ZS	2016-01-20	2016-02-19	Dex	4	65	Incorrect Dex sampling time		0	0	1	2016-08-06	11	1330
143	739	ZM	2016-01-21	2016-02-04	D1	1	20			1	0	1	2016-08-06	11	1330
144	739	ZM	2016-01-21	2016-02-06	Dex	3	47			0	0	1	2016-08-06	11	1330
25	748	Placebo	2016-01-22	2016-01-28	D1	1	3		0	1	0	0	2016-07-28	2	1300
26	748	Placebo	2016-01-22	2016-02-01	Dex	4	67		1	1	0	0	2016-07-28	2	1300
145	763	ZS	2016-01-23	2016-02-05	D1	2	23			0	0	1	2016-08-06	12	1500
146	763	ZS	2016-01-23	2016-02-13	Dex	4	64			0	0	1	2016-08-06	12	1500
147	774	ZM	2016-01-24	2016-02-15	D1	1	13			0	0	1	2016-08-06	12	1500
148	774	ZM	2016-01-24	2016-02-22	Dex	3	59			0	0	1	2016-08-06	12	1500
149	794	ZS	2016-01-25	2016-02-05	D1	2	23			1	0	0	2016-08-06	12	1500
150	794	ZS	2016-01-25	2016-02-07	Dex	4	65			1	0	1	2016-08-06	12	1500
151	822	Placebo	2016-01-27	2016-02-08	D1	1	16			1	0	0	2016-08-06	12	1500
152	822	Placebo	2016-01-27	2016-02-16	Dex	3	57			0	0	0	2016-08-06	12	1500
153	829	ZS	2016-01-27	2016-02-07	D1	2	21			1	0	1	2016-08-06	12	1500
154	829	ZS	2016-01-27	2016-02-10	Dex	4	70			1	0	1	2016-08-06	12	1500
155	842	Placebo	2016-01-28	2016-02-06	D1	2	22			1	0	0	2016-08-06	12	1500
156	842	Placebo	2016-01-28	2016-02-11	Dex	3	59			1	0	0	2016-08-06	12	1500
213	865	Placebo	2016-01-29	2016-02-15	PM					0	0	0	2016-08-07	16	1600
157	880	ZS	2016-01-30	2016-02-15	D1	1	17			0	1	1	2016-08-06	12	1500
158	880	ZS	2016-01-30	2016-02-27	Dex	4	66			0	0	1	2016-08-06	12	1500
27	897	Placebo	2016-01-31	2016-02-06	D1	1	20		0	1	0	0	2016-07-28	2	1300
28	897	Placebo	2016-01-31	2016-02-11	Dex	4	64		0	0	0	0	2016-07-28	2	1300
29	902	ZS	2016-01-31	2016-02-07	D1	1	12		0	1	0	0	2016-07-28	3	1530
30	902	ZS	2016-01-31	2016-02-11	Dex	4	64		0	1	0	1	2016-07-28	3	1530
31	903	ZM	2016-02-01	2016-02-08	D1	1	16		1	1	0	1	2016-07-28	3	1530
32	903	ZM	2016-02-01	2016-02-12	Dex	4	67		0	1	0	0	2016-07-28	3	1530
33	909	Placebo	2016-02-01	2016-02-06	D1	1	15		0	1	0	0	2016-07-28	3	1530
34	909	Placebo	2016-02-01	2016-02-11	Dex	4	62		0	0	0	0	2016-07-28	3	1530
159	937	ZM	2016-02-03	2016-02-16	D1	2	22			1	0	0	2016-08-06	13	1600
160	937	ZM	2016-02-03	2016-02-18	Dex	4	61			1	0	0	2016-08-06	13	1600
161	938	Placebo	2016-02-03	2016-02-16	D1	1	14			1	0	0	2016-08-06	13	1600
162	938	Placebo	2016-02-03	2016-02-18	Dex	4	65			1	0	1	2016-08-06	13	1600
214	960	ZM	2016-02-04	2016-03-23	PM					1	1	1	2016-08-07	16	1600
163	978	Placebo	2016-02-05	2016-02-17	D1	1	14			0	0	0	2016-08-06	13	1600
164	978	Placebo	2016-02-05	2016-02-22	Dex	3	60			1	0	1	2016-08-06	13	1600
215	980	ZM	2016-02-05	2016-03-19	PM					1	0	0	2016-08-07	16	1600
165	1000	ZS	2016-02-07	2016-02-19	D1	2	22			1	0	1	2016-08-06	13	1600
166	1000	ZS	2016-02-07	2016-03-03	Dex	4	63	Incorrect Dex sampling time		0	0	1	2016-08-06	13	1600
167	1006	ZM	2016-02-07	2016-02-20	D1	1	18			1	0	0	2016-08-06	13	1600
168	1006	ZM	2016-02-07	2016-02-28	Dex	3	60	Incorrect Dex sampling time		0	0	0	2016-08-06	13	1600
169	1013	Placebo	2016-02-07	2016-02-16	D1	2	21			1	0	0	2016-08-06	13	1600
170	1013	Placebo	2016-02-07	2016-02-21	Dex	4	69			1	0	0	2016-08-06	13	1600
171	1040	ZM	2016-02-09	2016-02-21	D1	1	17			1	0	0	2016-08-06	13	1600
172	1040	ZM	2016-02-09	2016-02-23	Dex	4	66			1	0	1	2016-08-06	13	1600
216	1052	ZM	2016-02-10	2016-04-23	PM					0	0	0	2016-08-07	16	1600
35	1074	Placebo	2016-02-11	2016-02-16	D1	1	19		0	1	0	1	2016-07-28	3	1530
36	1074	Placebo	2016-02-11	2016-02-18	Dex	3	58		0	1	0	0	2016-07-28	3	1530
173	1076	ZM	2016-02-12	2016-02-26	D1	1	17			1	0	0	2016-08-07	14	1430
174	1076	ZM	2016-02-12	2016-03-01	Dex	4	68	Incorrect Dex sampling time		0	0	1	2016-08-07	14	1430
37	1106	ZM	2016-02-14	2016-02-20	D1	1	11		0	1	0	0	2016-07-28	3	1530
38	1106	ZM	2016-02-14	2016-02-26	Dex	4	69		0	0	0	0	2016-07-28	3	1530
39	1111	ZS	2016-02-15	2016-02-20	D1	1	12		0	1	0	0	2016-07-28	3	1530
40	1111	ZS	2016-02-15	2016-02-26	Dex	4	62		1	0	0	1	2016-07-28	3	1530
175	1114	Placebo	2016-02-15	2016-03-03	D1	1	11			1	1	1	2016-08-07	14	1430
176	1114	Placebo	2016-02-15	2016-03-06	Dex	4	65			0	0	0	2016-08-07	14	1430
217	1127	ZM	2016-02-15	2016-04-06	PM					0	0	0	2016-08-07	16	1600
41	1138	ZM	2016-02-17	2016-02-22	D1	2	22		0	1	0	0	2016-07-28	3	1530
42	1138	ZM	2016-02-17	2016-02-28	Dex	4	62		1	0	0	1	2016-07-28	3	1530
218	1142	ZM	2016-02-17	2016-03-04	PM					0	0	0	2016-08-07	16	1600
177	1155	ZS	2016-02-18	2016-03-17	D1	1	17			0	0	0	2016-08-07	14	1430
178	1155	ZS	2016-02-18	2016-03-24	Dex	3	59			0	0	1	2016-08-07	14	1430
179	1169	ZM	2016-02-19	2016-03-08	D1	1	18			1	0	0	2016-08-07	14	1430
180	1169	ZS	2016-02-17	2016-03-15	Dex	3	60			0	0	0	2016-08-07	14	1430
181	1177	Placebo	2016-02-20	2016-02-28	D1	1	19			1	0	0	2016-08-07	14	1430
182	1177	Placebo	2016-02-20	2016-03-03	Dex	4	66			0	0	0	2016-08-07	14	1430
183	1214	Placebo	2016-02-22	2016-03-02	D1	1	19			1	0	0	2016-08-07	14	1430
184	1214	Placebo	2016-02-22	2016-03-06	Dex	4	62			1	0	0	2016-08-07	14	1430
185	1226	Placebo	2016-02-23	2016-03-02	D1	1	14			1	0	0	2016-08-07	14	1430
186	1226	Placebo	2016-02-23	2016-03-08	Dex	3	57			1	0	0	2016-08-07	14	1430
187	1268	ZM	2016-02-25	2016-03-06	D1	1	18			1	0	0	2016-08-07	15	1500
188	1268	ZM	2016-02-25	2016-03-11	Dex	4	61			0	0	1	2016-08-07	15	1500
43	1281	ZS	2016-02-26	2016-03-04	D1	1	20		1	1	0	1	2016-07-28	4	1715
44	1281	ZS	2016-02-26	2016-03-07	Dex	3	60		1	1	0	1	2016-07-28	4	1715
189	1288	Placebo	2016-02-26	2016-03-05	D1	1	16			1	0	1	2016-08-07	15	1500
190	1288	Placebo	2016-02-26	2016-03-08	Dex	3	58			1	1	1	2016-08-07	15	1500
45	1303	ZS	2016-02-27	2016-03-05	D1	1	14		0	1	0	0	2016-07-28	4	1715
46	1303	ZS	2016-02-27	2016-03-09	Dex	4	66		1	1	0	1	2016-07-28	4	1715
47	1328	ZM	2016-02-28	2016-03-01	D1	1	12		0	0	0	0	2016-07-28	4	1715
48	1328	ZM	2016-02-28	2016-03-17	Dex	3	57		0	1	0	0	2016-07-28	4	1715
49	1337	ZM	2016-02-29	2016-03-05	D1	1	14		1	1	0	0	2016-07-28	4	1715
50	1337	ZM	2016-02-29	2016-03-07	Dex	3	58		1	1	0	1	2016-07-28	4	1715
191	1362	Placebo	2016-03-02	2016-03-22	D1	1	11			0	0	1	2016-08-07	15	1500
192	1362	Placebo	2016-03-02	2016-03-27	Dex	3	60			0	0	1	2016-08-07	15	1500
51	1377	ZS	2016-03-03	2016-03-08	D1	1	19		1	1	0	1	2016-07-28	4	1715
52	1377	ZS	2016-03-03	2016-03-14	Dex	4	63		0	0	0	0	2016-07-28	4	1715
53	1395	Placebo	2016-03-05	2016-03-11	D1	1	16		0	0	0	0	2016-07-28	4	1715
54	1395	Placebo	2016-03-05	2016-03-14	Dex	3	58		1	1	0	0	2016-07-28	4	1715
193	1397	ZM	2016-03-05	2016-03-27	D1	1	12			0	1	1	2016-08-07	15	1500
194	1397	ZM	2016-03-05	2016-04-07	Dex	4	68			0	0	1	2016-08-07	15	1500
55	1409	ZS	2016-03-05	2016-03-11	D1	1	16		0	1	0	0	2016-07-28	4	1715
56	1409	ZS	2016-03-05	2016-03-14	Dex	4	61		1	1	0	1	2016-07-28	4	1715
195	1433	Placebo	2016-03-08	2016-03-27	D1	1	18			0	0	1	2016-08-07	15	1500
196	1433	Placebo	2016-03-08	2016-04-02	Dex	3	57			0	0	1	2016-08-07	15	1500
57	1435	ZM	2016-03-08	2016-03-15	D1	1	15		0	1	0	0	2016-07-28	5	1830
58	1435	ZM	2016-03-08	2016-03-17	Dex	4	63		1	1	0	1	2016-07-28	5	1830
59	1444	ZM	2016-03-09	2016-03-14	D1	1	13		0	1	0	0	2016-07-28	5	1830
60	1444	ZM	2016-03-09	2016-03-20	Dex	4	61		1	0	0	1	2016-07-28	5	1830
197	1464	Placebo	2016-03-10	2016-03-20	D1	1	13			1	0	0	2016-08-07	15	1500
198	1464	Placebo	2016-03-10	2016-03-25	Dex	4	62			1	0	0	2016-08-07	15	1500
199	1472	ZS	2016-03-11	2016-03-21	D1	1	15			1	0	0	2016-08-07	15	1500
200	1472	ZS	2016-03-11	2016-03-28	Dex	3	58			0	0	1	2016-08-07	15	1500
201	1484	ZM	2016-03-13	2016-03-27	D1	1	11			1	0	1	2016-08-07	16	1600
202	1484	ZM	2016-03-13	2016-04-03	Dex	3	59			0	0	1	2016-08-07	16	1600
203	1504	Placebo	2016-03-15	2016-03-28	D1	1	12			1	0	0	2016-08-07	16	1600
204	1504	Placebo	2016-03-15	2016-03-31	Dex	4	64			1	0	0	2016-08-07	16	1600
205	1509	ZS	2016-03-15	2016-03-31	D1	2	23			1	0	1	2016-08-07	16	1600
206	1509	ZS	2016-03-15	2016-04-04	Dex	3	57			0	0	1	2016-08-07	16	1600
207	12981	Placebo	2016-02-27	2016-03-07	D1	1	18			1	0	0	2016-08-07	16	1600
208	12981	Placebo	2016-02-27	2016-03-10	Dex	4	68			0	0	0	2016-08-07	16	1600
209	12982	Placebo	2016-02-27	2016-03-24	D1	1	15			0	0	1	2016-08-07	16	1600
210	12982	Placebo	2016-02-27	2016-03-28	Dex	3	59			0	0	1	2016-08-07	16	1600

## Sheet: Fecal Samples
trial_id	treatment_grp	bdat	sample_date	sample_type	sample_bag	sample_box	comments
1	Placebo	2015-12-13	2015-12-22	D1	10	1
1	Placebo	2015-12-13	2015-12-24	Dex	55	3
1	Placebo	2015-12-13	2015-12-28	D14	32	2
2	ZS	2015-12-13	2015-12-24	D1	6	3	Incorrect D1 sampling time; no Dex sample
2	ZS	2015-12-13	2015-12-28	D14	29	2
3	ZM	2015-12-13	2015-12-28	D14	27	2
3	ZM	2015-12-13	2016-01-03	D1	8	1
3	ZM	2015-12-13	2016-01-09	Dex	52	3
37	ZM	2015-12-13	2015-12-25	D1	10	1
37	ZM	2015-12-13	2015-12-29	D14	32	2
37	ZM	2015-12-13	2016-01-04	Dex	55	3
38	Placebo	2015-12-13	2015-12-29	D1, D14	9	1
38	Placebo	2015-12-13	2016-01-09	Dex	51	3
39	ZS	2015-12-13	2015-12-29	D14	29	2
39	ZS	2015-12-13	2016-01-16	Dex	52	3	No D1 sample
89	ZM	2015-12-17	2015-12-27	D1	5	1
89	ZM	2015-12-17	2015-12-31	Dex	49	3
89	ZM	2015-12-17	2016-01-01	D14	33	2
93	Placebo	2015-12-17	2015-12-28	D1	10	1
93	Placebo	2015-12-17	2016-01-02	D14	31	2
93	Placebo	2015-12-17	2016-01-03	Dex	52	3
104	ZS	2015-12-18	2015-12-29	D1	5	1
104	ZS	2015-12-18	2016-01-02	D14	32	2
104	ZS	2015-12-18	2016-01-04	Dex	55	3
135	Placebo	2015-12-19	2015-12-31	D1	7	3	No Dex sample
135	Placebo	2015-12-19	2016-01-04	D14	33	2
136	ZS	2015-12-19	2015-12-25	D1	7	3	No Dex sample
136	ZS	2015-12-19	2016-01-04	D14	30	2
140	ZM	2015-12-19	2016-01-01	D1	8	1
140	ZM	2015-12-19	2016-01-04	D14	28	2
140	ZM	2015-12-19	2016-01-08	Dex	56	3	Incorrect Dex sampling time
145	Placebo	2015-12-19	2015-12-30	D1	6	1
145	Placebo	2015-12-19	2016-01-04	D14	30	2
145	Placebo	2015-12-19	2016-01-07	Dex	51	3
155	ZM	2015-12-21	2015-12-29	D1	9	1
155	ZM	2015-12-21	2015-12-31	Dex	56	3
155	ZM	2015-12-21	2016-01-05	D14	27	2
178	ZS	2015-12-21	2016-01-06	D14	31	2
178	ZS	2015-12-21	2016-01-31	Dex	53	3	No D1 sample
202	Placebo	2015-12-22	2016-01-02	D1	9	1
202	Placebo	2015-12-22	2016-01-04	Dex	56	3
202	Placebo	2015-12-22	2016-01-07	D14	29	2
206	ZM	2015-12-22	2016-01-07	D14	31	2
206	ZM	2015-12-22	2016-01-14	D1	8	1
206	ZM	2015-12-22	2016-01-17	Dex	51	3
212	ZS	2015-12-22	2016-01-01	D1	7	1
212	ZS	2015-12-22	2016-01-04	Dex	54	3
212	ZS	2015-12-22	2016-01-07	D14	29	2
236	ZS	2015-12-23	2016-01-01	D1	7	1
236	ZS	2015-12-23	2016-01-06	Dex	55	3
236	ZS	2015-12-23	2016-01-08	D14	31	2
244	Placebo	2015-12-24	2016-01-09	D1, D14	32	2
244	Placebo	2015-12-24	2016-01-13	D1	4	3	extra sample - not needed
244	Placebo	2015-12-24	2016-01-15	Dex	51	3	Incorrect Dex sampling time
248	ZM	2015-12-24	2016-01-09	D14	28	2
248	ZM	2015-12-24	2016-01-20	Dex	53	3	No D1 sample
264	Placebo	2015-12-25	2016-01-01	D1	10	1
264	Placebo	2015-12-25	2016-01-06	Dex	56	3
264	Placebo	2015-12-25	2016-01-10	D14	54	3
265	ZM	2015-12-25	2016-01-10	D14	55	3
265	ZM	2015-12-25	2016-01-13	D1	8	1
265	ZM	2015-12-25	2016-01-26	Dex	48	3
280	ZS	2015-12-26	2016-01-04	D1	10	1
280	ZS	2015-12-26	2016-01-09	Dex	49	3
280	ZS	2015-12-26	2016-01-10	D14	54	3
309	ZS	2015-12-28	2016-01-12	D1, D14	3	1
309	ZS	2015-12-28	2016-01-17	Dex	48	3
313	Placebo	2015-12-28	2016-01-04	D1	3	1	Incorrect D1 sampling time
313	Placebo	2015-12-28	2016-01-09	Dex	48	3
313	Placebo	2015-12-28	2016-01-13	D14	30	2
320	ZM	2015-12-28	2016-01-13	D14	30	2
320	ZM	2015-12-28	2016-01-18	D1	4	1
320	ZM	2015-12-28	2016-01-24	Dex	52	3
332	ZM	2015-12-30	2016-01-05	D1	9	1	Incorrect D1 sampling time; cup also says 12/29
332	ZM	2015-12-30	2016-01-08	Dex	50	3
332	ZM	2015-12-30	2016-01-14	D14	27	2
350	ZS	2015-12-30	2016-01-05	D1	8	1
350	ZS	2015-12-30	2016-01-07	Dex	56	3
350	ZS	2015-12-30	2016-01-15	D14	25	2
351	Placebo	2015-12-30	2016-01-15	D14	32	2
351	Placebo	2015-12-30	2016-01-20	D1	2	1
351	Placebo	2015-12-30	2016-01-29	Dex	49	3
363	ZM	2016-01-01	2016-01-06	D1	4	1
363	ZM	2016-01-01	2016-01-12	Dex	49	3
363	ZM	2016-01-01	2016-01-16	D14	30	2
370	ZS	2016-01-01	2016-01-15	D1	50	3
370	ZS	2016-01-01	2016-01-17	D14	29	2
370	ZS	2016-01-01	2016-01-18	Dex	48	3
382	Placebo	2016-01-01	2016-01-10	D1	9	1
382	Placebo	2016-01-01	2016-01-12	Dex	54	3
382	Placebo	2016-01-01	2016-01-17	D14	31	2
411	ZM	2016-01-03	2016-01-19	D14	28	2
411	ZM	2016-01-03	2016-01-30	D1	2	1
411	ZM	2016-01-03	2016-02-03	Dex	64	4
421	ZS	2016-01-04	2016-01-10	D1	5	1
421	ZS	2016-01-04	2016-01-14	Dex	48	3
421	ZS	2016-01-04	2016-01-20	D14	26	2
432	Placebo	2016-01-05	2016-01-11	D1	3	1
432	Placebo	2016-01-05	2016-01-13	Dex	53	3
432	Placebo	2016-01-05	2016-01-20	D14	28	2
433	ZM	2016-01-05	2016-01-09	D1	6	1
433	ZM	2016-01-05	2016-01-11	Dex	54	3
433	ZM	2016-01-05	2016-01-20	D14	25	2
435	ZS	2016-01-05	2016-01-10	D1	5	1
435	ZS	2016-01-05	2016-01-13	Dex	52	3
435	ZS	2016-01-05	2016-01-20	D14	28	2
453	Placebo	2016-01-05	2016-01-21	D14	25	2
453	Placebo	2016-01-05	2016-01-28	D1	1	1
453	Placebo	2016-01-05	2016-02-03	Dex	68	4
473	Placebo	2016-01-07	2016-01-13	D1	2	1
473	Placebo	2016-01-07	2016-01-16	Dex	50	3
473	Placebo	2016-01-07	2016-01-23	D14	25	2
478	ZM	2016-01-07	2016-01-13	D1	1	1
478	ZM	2016-01-07	2016-01-17	Dex	53	3
478	ZM	2016-01-07	2016-01-23	D14	24	2
490	ZS	2016-01-08	2016-01-24	D14	27	2
490	ZS	2016-01-08	2016-02-03	D1	11	1	Incorrect D1 sampling time
490	ZS	2016-01-08	2016-02-05	Dex	69	4
512	ZM	2016-01-09	2016-01-17	D1	3	1
512	ZM	2016-01-09	2016-01-20	Dex	51	3
512	ZM	2016-01-09	2016-01-25	D14	26	2
530	ZS	2016-01-10	2016-01-26	D14	27	2
530	ZS	2016-01-10	2016-01-27	D1	6	1
530	ZS	2016-01-10	2016-02-04	Dex	69	4
533	Placebo	2016-01-10	2016-01-17	D1	4	1
533	Placebo	2016-01-10	2016-01-20	Dex	50	3
533	Placebo	2016-01-10	2016-01-26	D14	26	2
545	ZS	2016-01-11	2016-01-27	D14	26	2
545	ZS	2016-01-11	2016-01-29	D1	1	1	Incorrect D1 sampling time
545	ZS	2016-01-11	2016-02-02	Dex	69	4
563	ZM	2016-01-12	2016-01-28	D14	24	2
563	ZM	2016-01-12	2016-02-13	D1	20	1
563	ZM	2016-01-12	2016-02-16	Dex	67	4
564	Placebo	2016-01-12	2016-01-22	D1	6	1
564	Placebo	2016-01-12	2016-01-25	Dex	53	3
564	Placebo	2016-01-12	2016-01-28	D14	25	2
578	Placebo	2016-01-13	2016-01-29	D14	24	2
578	Placebo	2016-01-13	2016-02-07	D1	15	1
578	Placebo	2016-01-13	2016-02-09	Dex	68	4
585	ZS	2016-01-13	2016-01-29	D14	26	2
585	ZS	2016-01-13	2016-02-07	D1	13	1
585	ZS	2016-01-13	2016-02-11	Dex	67	4
587	ZM	2016-01-14	2016-01-29	D14	24	2
587	ZM	2016-01-14	2016-02-11	D1	23	2
587	ZM	2016-01-14	2016-02-13	Dex	66	4
620	ZM	2016-01-15	2016-01-28	D1	4	1
620	ZM	2016-01-15	2016-01-31	D14	24	2
620	ZM	2016-01-15	2016-02-08	Dex	63	4
622	Placebo	2016-01-16	2016-01-25	D1	2	1
622	Placebo	2016-01-16	2016-01-28	Dex	49	3
622	Placebo	2016-01-16	2016-02-01	D14	47	3
644	ZS	2016-01-17	2016-02-02	D14	47	3
644	ZS	2016-01-17	2016-02-07	D1	21	2
644	ZS	2016-01-17	2016-02-16	Dex	61	4
658	ZM	2016-01-18	2016-01-24	D1	5	3	No Dex sample
658	ZM	2016-01-18	2016-02-03	D14	39	2
659	Placebo	2016-01-18	2016-01-26	D1	1	1
659	Placebo	2016-01-18	2016-01-29	Dex	50	3
659	Placebo	2016-01-18	2016-02-03	D14	42	3
681	ZS	2016-01-19	2016-02-04	D1, D14	23	2
681	ZS	2016-01-19	2016-02-07	D1	17	1	extra sample - not needed
681	ZS	2016-01-19	2016-02-09	Dex	63	4	Incorrect Dex sampling time
690	ZM	2016-01-19	2016-01-27	D1	2	1
690	ZM	2016-01-19	2016-02-04	D14	45	3
690	ZM	2016-01-19	2016-02-13	Dex	65	4	Incorrect Dex sampling time
705	Placebo	2016-01-20	2016-01-30	D1	1	1
705	Placebo	2016-01-20	2016-02-05	D14	45	3
705	Placebo	2016-01-20	2016-02-08	Dex	67	4
707	ZS	2016-01-20	2016-02-05	D1, D14	44	3
707	ZS	2016-01-20	2016-02-15	D1	13	1	extra sample - not needed
707	ZS	2016-01-20	2016-02-19	Dex	65	4	Incorrect Dex sampling time
739	ZM	2016-01-21	2016-02-04	D1	20	1
739	ZM	2016-01-21	2016-02-06	D14, Dex	47	3
748	Placebo	2016-01-22	2016-01-28	D1	3	1
748	Placebo	2016-01-22	2016-02-01	Dex	67	4
748	Placebo	2016-01-22	2016-02-07	D14	38	2
751	ZS	2016-01-23	2016-02-02	D1	20	3	No Dex sample
751	ZS	2016-01-23	2016-02-07	D14	46	3
763	ZS	2016-01-23	2016-02-05	D1	23	2
763	ZS	2016-01-23	2016-02-08	D14	35	2
763	ZS	2016-01-23	2016-02-13	Dex	64	4
768	Placebo	2016-01-23	2016-01-31	D1	7	3	No Dex sample
768	Placebo	2016-01-23	2016-02-08	D14	44	3
774	ZM	2016-01-24	2016-02-08	D14	44	3
774	ZM	2016-01-24	2016-02-15	D1	13	1
774	ZM	2016-01-24	2016-02-22	Dex	59	3
794	ZS	2016-01-25	2016-02-05	D1	23	2
794	ZS	2016-01-25	2016-02-07	Dex	65	4
794	ZS	2016-01-25	2016-02-10	D14	45	3
816	ZM	2016-01-26	2016-02-04	D1	21	2	No Dex sample
816	ZM	2016-01-26	2016-02-11	D14	36	2
822	Placebo	2016-01-27	2016-02-08	D1	16	1
822	Placebo	2016-01-27	2016-02-11	D14	40	2
822	Placebo	2016-01-27	2016-02-16	Dex	57	3
829	ZS	2016-01-27	2016-02-07	D1	21	2
829	ZS	2016-01-27	2016-02-10	Dex	70	4
829	ZS	2016-01-27	2016-02-12	D14	38	2
832	ZM	2016-01-27	2016-02-03	D1	21	2	Died before Dex sample
832	ZM	2016-01-27	2016-02-12	D14	47	3
842	Placebo	2016-01-28	2016-02-06	D1	22	2
842	Placebo	2016-01-28	2016-02-11	Dex	59	3
842	Placebo	2016-01-28	2016-02-13	D14	34	2
868	ZM	2016-01-29	2016-02-14	D14	41	3
880	ZS	2016-01-30	2016-02-15	D1, D14	17	1
880	ZS	2016-01-30	2016-02-27	Dex	66	4
897	Placebo	2016-01-31	2016-02-06	D1	20	1
897	Placebo	2016-01-31	2016-02-11	Dex	64	4
897	Placebo	2016-01-31	2016-02-16	D14	46	3
902	ZS	2016-01-31	2016-02-07	D1	12	1
902	ZS	2016-01-31	2016-02-11	Dex	64	4
902	ZS	2016-01-31	2016-02-16	D14	38	2
903	ZM	2016-02-01	2016-02-08	D1	16	1
903	ZM	2016-02-01	2016-02-12	Dex	67	4
903	ZM	2016-02-01	2016-02-16	D14	46	3
909	Placebo	2016-02-01	2016-02-06	D1	15	1
909	Placebo	2016-02-01	2016-02-11	Dex	62	4
909	Placebo	2016-02-01	2016-02-17	D14	37	2
937	ZM	2016-02-03	2016-02-16	D1	22	2
937	ZM	2016-02-03	2016-02-18	Dex	61	4
937	ZM	2016-02-03	2016-02-19	D14	39	2
938	Placebo	2016-02-03	2016-02-16	D1	14	1
938	Placebo	2016-02-03	2016-02-18	Dex	65	4
938	Placebo	2016-02-03	2016-02-19	D14	39	2
971	ZS	2016-02-04	2016-02-20	D14	36	2
978	Placebo	2016-02-05	2016-02-17	D1	14	1
978	Placebo	2016-02-05	2016-02-21	D14	42	3
978	Placebo	2016-02-05	2016-02-22	Dex	60	3
1000	ZS	2016-02-07	2016-02-19	D1	22	2
1000	ZS	2016-02-07	2016-02-22	D14	38	2
1000	ZS	2016-02-07	2016-03-03	Dex	63	4	Incorrect Dex sampling time
1006	ZM	2016-02-07	2016-02-20	D1	18	1
1006	ZM	2016-02-07	2016-02-23	D14	42	3
1006	ZM	2016-02-07	2016-02-28	Dex	60	3	Incorrect Dex sampling time
1013	Placebo	2016-02-07	2016-02-16	D1	21	2
1013	Placebo	2016-02-07	2016-02-21	Dex	69	4
1013	Placebo	2016-02-07	2016-02-23	D14	45	3
1015	ZS	2016-02-07	2016-02-23	D14	46	3
1040	ZM	2016-02-09	2016-02-21	D1	17	1
1040	ZM	2016-02-09	2016-02-23	Dex	66	4
1040	ZM	2016-02-09	2016-02-25	D14	46	3
1057	ZS	2016-02-10	2016-02-26	D14	41	3
1074	Placebo	2016-02-11	2016-02-16	D1	19	1
1074	Placebo	2016-02-11	2016-02-18	Dex	58	3
1074	Placebo	2016-02-11	2016-02-27	D14	42	3
1076	ZM	2016-02-12	2016-02-26	D1	17	1
1076	ZM	2016-02-12	2016-02-28	D14	39	2
1076	ZM	2016-02-12	2016-03-01	Dex	68	4	Incorrect Dex sampling time
1106	ZM	2016-02-14	2016-02-20	D1	11	1
1106	ZM	2016-02-14	2016-02-26	Dex	69	4
1106	ZM	2016-02-14	2016-03-01	D14	40	2
1111	ZS	2016-02-15	2016-02-20	D1	12	1
1111	ZS	2016-02-15	2016-02-26	Dex	62	4
1111	ZS	2016-02-15	2016-03-02	D14	43	3
1114	Placebo	2016-02-15	2016-03-02	D14	42	3
1114	Placebo	2016-02-15	2016-03-03	D1	11	1
1114	Placebo	2016-02-15	2016-03-06	Dex	65	4
1135	Placebo	2016-02-16	2016-03-03	D14	38	2
1138	ZM	2016-02-17	2016-02-22	D1	22	2
1138	ZM	2016-02-17	2016-02-28	Dex	62	4
1138	ZM	2016-02-17	2016-03-03	D14	45	3
1139	ZS	2016-02-17	2016-03-04	D14	41	3
1139	ZS	2016-02-17	2016-03-05	D1	19	1	Extra sample - not needed; no diarrhea in this calf
1155	ZS	2016-02-18	2016-03-04	D14	39	2
1155	ZS	2016-02-18	2016-03-17	D1	17	1
1155	ZS	2016-02-18	2016-03-24	Dex	59	3
1169	ZM	2016-02-19	2016-03-06	D14	36	2
1169	ZM	2016-02-19	2016-03-08	D1	18	1
1169	ZS	2016-02-17	2016-03-15	Dex	60	3
1177	Placebo	2016-02-20	2016-02-28	D1	19	1
1177	Placebo	2016-02-20	2016-03-03	Dex	66	4
1177	Placebo	2016-02-20	2016-03-06	D14	44	3
1190	ZM	2016-02-20	2016-03-07	D14	43	3
1214	Placebo	2016-02-22	2016-03-02	D1	19	1
1214	Placebo	2016-02-22	2016-03-06	Dex	62	4
1214	Placebo	2016-02-22	2016-03-09	D14	37	2
1218	ZS	2016-02-22	2016-02-29	D1	22	2	No Dex sample
1218	ZS	2016-02-22	2016-03-09	D14	40	2
1226	Placebo	2016-02-23	2016-03-02	D1	14	1
1226	Placebo	2016-02-23	2016-03-08	Dex	57	3
1226	Placebo	2016-02-23	2016-03-10	D14	35	2
1232	ZM	2016-02-23	2016-03-10	D14	36	2
1258	ZS	2016-02-25	2016-03-11	D14	44	3
1268	ZM	2016-02-25	2016-03-06	D1	18	1
1268	ZM	2016-02-25	2016-03-11	Dex	61	4
1268	ZM	2016-02-25	2016-03-12	D14	35	2
1281	ZS	2016-02-26	2016-03-04	D1	20	1
1281	ZS	2016-02-26	2016-03-07	Dex	60	3
1281	ZS	2016-02-26	2016-03-12	D14	34	2
1288	Placebo	2016-02-26	2016-03-05	D1	16	1
1288	Placebo	2016-02-26	2016-03-08	Dex	58	3
1288	Placebo	2016-02-26	2016-03-13	D14	36	2
1303	ZS	2016-02-27	2016-03-05	D1	14	1
1303	ZS	2016-02-27	2016-03-09	Dex	66	4
1303	ZS	2016-02-27	2016-03-14	D14	40	2
1328	ZM	2016-02-28	2016-03-01	D1	12	1
1328	ZM	2016-02-28	2016-03-15	D14	35	2
1328	ZM	2016-02-28	2016-03-17	Dex	57	3
1337	ZM	2016-02-29	2016-03-05	D1	14	1
1337	ZM	2016-02-29	2016-03-07	Dex	58	3
1337	ZM	2016-02-29	2016-03-16	D14	35	2
1339	ZS	2016-02-29	2016-03-16	D14	34	2
1362	Placebo	2016-03-02	2016-03-17	D14	34	2
1362	Placebo	2016-03-02	2016-03-22	D1	11	1
1362	Placebo	2016-03-02	2016-03-27	Dex	60	3
1377	ZS	2016-03-03	2016-03-08	D1	19	1
1377	ZS	2016-03-03	2016-03-14	Dex	63	4
1377	ZS	2016-03-03	2016-03-18	D14	43	3
1395	Placebo	2016-03-05	2016-03-11	D1	16	1
1395	Placebo	2016-03-05	2016-03-14	Dex	58	3
1395	Placebo	2016-03-05	2016-03-20	D14	43	3
1397	ZM	2016-03-05	2016-03-20	D14	41	3
1397	ZM	2016-03-05	2016-03-27	D1	12	1
1397	ZM	2016-03-05	2016-04-07	Dex	68	4
1409	ZS	2016-03-05	2016-03-11	D1	16	1
1409	ZS	2016-03-05	2016-03-14	Dex	61	4
1409	ZS	2016-03-05	2016-03-21	D14	33	2
1433	Placebo	2016-03-08	2016-03-22	D14	33	2
1433	Placebo	2016-03-08	2016-03-27	D1	18	1
1433	Placebo	2016-03-08	2016-04-02	Dex	57	3
1435	ZM	2016-03-08	2016-03-15	D1	15	1
1435	ZM	2016-03-08	2016-03-17	Dex	63	4
1435	ZM	2016-03-08	2016-03-24	D14	43	3
1444	ZM	2016-03-09	2016-03-14	D1	13	1
1444	ZM	2016-03-09	2016-03-20	Dex	61	4
1444	ZM	2016-03-09	2016-03-24	D14	37	2
1464	Placebo	2016-03-10	2016-03-20	D1	13	1
1464	Placebo	2016-03-10	2016-03-25	Dex	62	4
1464	Placebo	2016-03-10	2016-03-26	D14	33	2
1472	ZS	2016-03-11	2016-03-21	D1	15	1
1472	ZS	2016-03-11	2016-03-27	D14	34	2
1472	ZS	2016-03-11	2016-03-28	Dex	58	3
1484	ZM	2016-03-13	2016-03-27	D1	11	1
1484	ZM	2016-03-13	2016-03-28	D14	37	2
1484	ZM	2016-03-13	2016-04-03	Dex	59	3
1504	Placebo	2016-03-15	2016-03-28	D1	12	1
1504	Placebo	2016-03-15	2016-03-30	D14	41	3
1504	Placebo	2016-03-15	2016-03-31	Dex	64	4
1509	ZS	2016-03-15	2016-03-31	D1, D14	23	2
1509	ZS	2016-03-15	2016-04-04	Dex	57	3
12981	Placebo	2016-02-27	2016-03-07	D1	18	1
12981	Placebo	2016-02-27	2016-03-10	Dex	68	4
12981	Placebo	2016-02-27	2016-03-13	D14	37	2
12982	Placebo	2016-02-27	2016-03-14	D14	40	2
12982	Placebo	2016-02-27	2016-03-24	D1	15	1
12982	Placebo	2016-02-27	2016-03-28	Dex	59	3

## Sheet: Exit Trial Weight
farm_id	trial_id	weight_hutch_exit	weigh_date	comments	intials
60970	1	250	2016-03-14		HF
60969	2	269	2016-03-14		HF
60968	3	243	2016-03-14		HF
29311	4	218	2016-03-16		HF
29310	5	243	2016-03-16		HF
29309	6	246	2016-03-16		HF
29308	7	254	2016-03-16		HF
60967	8	207	2016-03-07		HF
60966	9	235	2016-03-07		HF
60965	10	241	2016-03-07		HF
60964	11	238	2016-03-07		HF
60963	12	255	2016-03-07		HF
60962	13	207	2016-03-07	GOHOME VACC 6/3/16	HF
29307	14	210	2016-03-09	GOHOME VACC 6/3/16	HF
29306	15	243	2016-03-09	GOHOME VACC 6/3/16	HF
29305	16	242	2016-03-09	GOHOME VACC 6/3/16	HF
29304	17	211	2016-03-09	GOHOME VACC 6/3/16	HF
29303	18	201	2016-03-09	GOHOME VACC 6/3/16	HF
60961	19	231	2016-03-07		HF
60960	20	226	2016-03-07		HF
60959	21	250	2016-03-07		HF
60982	22	236	2016-03-14		HF
60981	23	245	2016-03-14		HF
60980	24	230	2016-03-14		HF
60979	25	236	2016-03-14		HF
60978	26	273	2016-03-14		HF
60977	27	263	2016-03-14		HF
60976	28	234	2016-03-14		HF
60975	29	215	2016-03-14		HF
60974	30	212	2016-03-14		HF
60973	31	249	2016-03-14		HF
60971	32	254	2016-03-14		HF
29324	33	213	2016-03-16		HF
29323	34	189	2016-03-16		HF
29322	35	239	2016-03-16		HF
29321	36	305	2016-05-18		HF
29320	37	245	2016-03-16		HF
29319	38	196	2016-03-16		HF
29318	39			GOHOME VACC 6/3/16	HF
29317	40	233	2016-03-16		HF
29316	41	252	2016-03-16		HF
29315	42	231	2016-03-16		HF
29314	43	243	2016-03-16		HF
29313	44	242	2016-03-16		HF
29325	45	229	2016-03-16		HF
29326	46	233	2016-03-16		HF
29327	47			GOHOME VACC 6/3/16	HF
29328	48	231	2016-03-16		HF
29329	49	197	2016-03-16		HF
29330	50	197	2016-03-16		HF
60983	51	251	2016-03-14		HF
60984	52	261	2016-03-14		HF
60985	53	246	2016-03-14		HF
60986	54	246	2016-03-14		HF
60987	55	263	2016-03-14		HF
60988	56	267	2016-03-14		HF
60989	57	214	2016-03-14		HF
60990	58	244	2016-03-14		HF
60991	59	223	2016-03-14		HF
60996	60	251	2016-03-14		HF
60997	61	261	2016-03-14		HF
60998	62	251	2016-03-14		HF
60999	63	262	2016-03-14		HF
61000	64	240	2016-03-14		HF
19148	65	235	2016-03-16		HF
29332	66	231	2016-03-16		HF
29333	67	230	2016-03-16		HF
29334	68	241	2016-03-16		HF
29337	69	215	2016-03-16		HF
29331	70	223	2016-03-16		HF
60995	71	243	2016-03-14		HF
60994	72	248	2016-03-14		HF
60993	73	261	2016-03-14		HF
29338	74	219	2016-03-16		HF
29339	75	229	2016-03-16		HF
61352	76	230	2016-03-14		HF
61354	77	248	2016-03-14		HF
61355	78	257	2016-03-16		HF
61356	79	246	2016-03-14		HF
61357	80	261	2016-03-14		HF
61358	81	243	2016-03-14		HF
29340	82	208	2016-03-16		HF
29341	83	257	2016-03-16		HF
29342	84	170	2016-03-16		HF
29343	85	250	2016-03-16		HF
29344	86	198	2016-03-16		HF
29345	87	223	2016-03-16		HF
29346	88	195	2016-03-16		HF
29347	89	228	2016-03-16		HF
61359	90	250	2016-03-14		HF
29348	91	212	2016-03-16		HF
29349	92	216	2016-03-16		HF
29350	93	238	2016-03-16		HF
29351	94	208	2016-03-16		HF
29352	95	207	2016-03-16		HF
29353	96	205	2016-03-16		HF
29354	97	206	2016-03-16		HF
29355	98	187	2016-03-16		HF
29356	99	226	2016-03-16		HF
61360	100	223	2016-03-14		HF
61361	101	192	2016-03-14		HF
61362	102	222	2016-03-14		HF
61363	103	249	2016-03-14		HF
61364	104	228	2016-03-14		HF
61365	105	215	2016-03-14		HF
29358	106	228	2016-03-16		HF
29351	107	208	2016-03-16		HF
61366	108	221	2016-03-14		HF
61367	109	249	2016-03-14		HF
61368	110	222	2016-03-14		HF
61369	111	249	2016-03-14		HF
29359	112	201	2016-03-16		HF
29360	113	200	2016-03-16		HF
29361	114	242	2016-03-16		HF
29362	115	218	2016-03-16		HF
29363	116	198	2016-03-16		HF
29364	117	188	2016-03-16		HF
29365	118	214	2016-03-16		HF
29366	119	192	2016-03-16		HF
61370	120	225	2016-03-14		HF
61371	121	209	2016-03-14		HF
61372	122	239	2016-03-16		HF
61373	123	246	2016-03-14		HF
61374	124	205	2016-03-14		HF
61375	125	208	2016-03-14		HF
61376	126	236	2016-03-14		HF
29367	127	232	2016-03-16		HF
29368	128	242	2016-03-16		HF
29369	129	209	2016-03-16		HF
29370	130	211	2016-03-16		HF
29371	131	217	2016-03-16		HF
29372	132	214	2016-03-16		HF
29373	133	219	2016-03-16		HF
29374	134	184	2016-03-16		HF
29375	135	238	2016-03-16		HF
29377	136	222	2016-03-16		HF
29378	137	218	2016-03-16		HF
29379	138	217	2016-03-16		HF
29380	139	228	2016-03-16		HF
61377	140	233	2016-03-14		HF
61378	141			Unenrolled	HF
61379	142	225	2016-03-14		HF
61380	143	231	2016-03-14		HF
61381	144	250	2016-03-14		HF
61382	145	227	2016-03-14		HF
61383	146	236	2016-03-14		HF
61384	147	216	2016-03-14		HF
61385	148	183	2016-03-14		HF
61386	149	234	2016-03-14		HF
61387	150	254	2016-03-14		HF
61388	151	202	2016-03-14		HF
29381	152	198	2016-03-16		HF
61389	153	243	2016-03-14		HF
61390	154	231	2016-03-14		HF
61391	155	238	2016-03-14		HF
61392	156	205	2016-03-14		HF
61393	157	236	2016-03-14		HF
61394	158	262	2016-03-14		HF
29382	159	246	2016-03-16		HF
29383	160	142	2016-03-16		HF
29384	161	192	2016-03-16		HF
29385	162	221	2016-03-16		HF
29386	163	249	2016-03-16		HF
29387	164	229	2016-03-16		HF
29388	165	206	2016-03-16		HF
29389	166	214	2016-03-16		HF
29390	167	220	2016-03-16		HF
29391	168	204	2016-03-16		HF
29392	169	210	2016-03-16		HF
29393	170	194	2016-03-16		HF
29394	171	250	2016-03-16		HF
61395	172	205	2016-03-14		HF
61396	173	227	2016-03-14		HF
29395	174	187	2016-03-16		HF
29396	175	196	2016-03-16		HF
29397	176	221	2016-03-16		HF
29398	177	233	2016-03-16		HF
61397	178	268	2016-05-09		HF
61398	179	268	2016-05-09		HF
61399	180	235	2016-03-14		HF
29399	181	201	2016-03-16		HF
29400	182	165	2016-03-16		HF
29401	183	141	2016-03-16		HF
29402	184	232	2016-03-16		HF
29403	185	158	2016-03-16		HF
29404	186	213	2016-03-16		HF
29405	187	186	2016-03-16		HF
29406	188	244	2016-03-16		HF
29407	189	208	2016-03-16		HF
29408	190	183	2016-03-16		HF
61400	191	251	2016-03-21		HF
61501	192	228	2016-03-14		HF
29409	193	256	2016-03-16		HF
29410	194	264	2016-03-23		HF
29411	195	226	2016-03-23		HF
29412	196	256	2016-03-23		HF
29413	197	206	2016-03-23		HF
29414	198	258	2016-03-23		HF
29415	199	237	2016-03-23		HF
29416	200	254	2016-03-23		HF
29417	201	252	2016-03-23		HF
29418	202	237	2016-03-30		HF
29421	203	215	2016-03-23		HF
29422	204	219	2016-03-23		HF
29423	205	221	2016-03-23		HF
29424	206	200	2016-03-23		HF
29425	207	200	2016-03-23		HF
29426	208	241	2016-03-30		HF
29427	209	227	2016-03-23		HF
61503	210	191	2016-03-21		HF
61504	211			SOLD 6/9/16	HF
61505	212	251	2016-03-21		HF
61506	213	223	2016-03-21		HF
61507	214	218	2016-03-21		HF
61508	215	241	2016-03-21		HF
29428	216	251	2016-03-23		HF
29429	217	227	2016-03-23		HF
29430	218	248	2016-03-23		HF
29431	219	227	2016-03-23		HF
61510	220	250	2016-03-21		HF
61511	221	244	2016-03-21		HF
61512	222	246	2016-03-21		HF
29432	223	190	2016-03-23		HF
29433	224			GOHOME VACC 6/3/16	HF
29434	225	247	2016-03-23		HF
29435	226			GOHOME VACC 6/3/16	HF
29436	227	204	2016-03-23		HF
29437	228	220	2016-03-23		HF
29438	229	226	2016-03-23		HF
29440	230	206	2016-03-23		HF
29439	231			GOHOME VACC 6/3/16	HF
29441	232	234	2016-03-30		HF
61513	233	231	2016-03-21		HF
61514	234	226	2016-03-21		HF
61515	235	250	2016-03-21		HF
61516	236	248	2016-03-21		HF
61517	237	237	2016-03-21		HF
61518	238	261	2016-03-21		HF
61519	239	246	2016-03-21		HF
19149	240	245	2016-03-23		HF
19150	241			Unenrolled	HF
61522	242	247	2016-03-21		HF
61523	243	238	2016-03-21		HF
61525	244	257	2016-03-21		HF
61526	245	211	2016-03-21		HF
29444	246	170	2016-03-23		HF
29445	247	211	2016-03-23		HF
29446	248	207	2016-03-23		HF
29447	249	195	2016-03-23		HF
29448	250			GOHOME VACC 6/3/16	HF
61521	251	233	2016-03-21		HF
29449	252	205	2016-03-23		HF
29450	253	200	2016-03-23		HF
29451	254	197	2016-03-23		HF
29452	255	188	2016-03-23		HF
29453	256	238	2016-03-23		HF
29454	257	237	2016-03-23		HF
61528	258	225	2016-03-21		HF
61529	259	266	2016-03-21		HF
61530	260	300	2016-03-21		HF
29455	261	227	2016-03-23		HF
29456	262	233	2016-03-23		HF
29457	263	204	2016-03-23		HF
29458	264	213	2016-03-23		HF
61531	265	238	2016-03-21		HF
61532	266	265	2016-03-21		HF
61533	267	225	2016-03-21		HF
61534	268	199	2016-03-21		HF
61535	269	214	2016-03-21		HF
61536	270	192	2016-03-21		HF
61537	271	211	2016-03-21		HF
61538	272	210	2016-03-21		HF
61539	273	228	2016-03-21		HF
61540	274	192	2016-03-21		HF
61541	275	201	2016-03-21		HF
29459	276	174	2016-03-23		HF
29460	277	216	2016-03-23		HF
19151	278	231	2016-03-23		HF
19152	279	194	2016-03-23		HF
29461	280	233	2016-03-23		HF
29462	281	251	2016-03-23		HF
29463	282	231	2016-03-23		HF
29464	283	238	2016-03-23		HF
29465	284	205	2016-03-23		HF
29466	285	216	2016-03-23		HF
29467	286	169	2016-03-23		HF
29468	287	213	2016-03-23		HF
61543	288	217	2016-03-21		HF
61544	289	233	2016-03-28		HF
61546	290	247	2016-03-28		HF
61547	291	236	2016-03-28		HF
61548	292	208	2016-03-28		HF
29469	293			GOHOME VACC 6/17/16	HF
29470	294	227	2016-03-30		HF
29472	295	255	2016-03-30		HF
29473	296			GOHOME VACC 6/3/16	HF
29474	297	238	2016-03-30		HF
29475	298	193	2016-03-30		HF
29476	299	266	2016-03-30		HF
29477	300	236	2016-03-30		HF
61549	301	228	2016-03-28		HF
61550	302	230	2016-03-28		HF
61551	303	228	2016-03-28		HF
61552	304	202	2016-03-28		HF
61553	305	240	2016-03-28		HF
61554	306			SOLD 5/3/16	HF
61555	307	267	2016-03-28		HF
29478	308	286	2016-03-30		HF
29479	309	246	2016-03-30		HF
29480	310	232	2016-03-30		HF
61556	311	264	2016-03-28		HF
61557	312			DEAD	HF
61558	313	242	2016-03-28		HF
61559	314			SOLD 5/3/16	HF
61560	315	248	2016-03-28		HF
61561	316	260	2016-03-28		HF
61562	317	206	2016-03-28		HF
61563	318	265	2016-03-28		HF
29481	319	247	2016-03-30		HF
29482	320	191	2016-03-30		HF
29483	321	200	2016-03-30		HF
29484	322	232	2016-03-30		HF
29485	323	240	2016-03-30		HF
61564	324	223	2016-03-28		HF
29486	325			UNKNOWN STATUS	HF
61565	326	260	2016-03-28		HF
61566	327	210	2016-03-28		HF
61567	328	236	2016-03-28		HF
61568	329	208	2016-03-28		HF
61569	330	247	2016-03-28		HF
61570	331	225	2016-03-28		HF
29487	332	223	2016-03-30		HF
29488	333	224	2016-03-30		HF
29489	334	211	2016-03-30		HF
29490	335	167	2016-03-30		HF
29491	336	225	2016-03-30		HF
29492	337	219	2016-03-30		HF
29494	338	221	2016-03-30		HF
29495	339	212	2016-03-30		HF
29496	340	214	2016-03-30		HF
29497	341	224	2016-03-30		HF
29498	342	245	2016-03-30		HF
29499	343	176	2016-03-30		HF
29500	344	194	2016-03-30		HF
29501	345	212	2016-03-30		HF
29502	346	214	2016-03-30		HF
29503	347	174	2016-03-30		HF
29504	348	225	2016-03-30		HF
61571	349	254	2016-03-28		HF
61572	350	215	2016-03-28		HF
61573	351	213	2016-03-28		HF
61575	352	188	2016-03-28		HF
61576	353	213	2016-03-28		HF
29506	354	210	2016-03-30		HF
29507	355	214	2016-03-30		HF
61577	356	265	2016-03-28		HF
61578	357	239	2016-03-28		HF
61579	358	248	2016-03-28		HF
61580	359	233	2016-03-28		HF
61581	360	242	2016-03-28		HF
61582	361	256	2016-03-28		HF
61583	362	249	2016-03-28		HF
61584	363	236	2016-03-28		HF
29508	364	186	2016-03-30		HF
29509	365	180	2016-03-30		HF
29510	366	225	2016-03-30		HF
29511	367	218	2016-03-30		HF
29512	368	192	2016-03-30		HF
29513	369	204	2016-03-30		HF
29514	370	221	2016-03-30		HF
61586	371	220	2016-03-28		HF
61587	372	226	2016-03-28		HF
61585	373	250	2016-03-28		HF
61588	374	210	2016-03-28		HF
61589	375	215	2016-03-28		HF
61590	376	238	2016-03-28		HF
61591	377	232	2016-04-11		HF
61592	378	269	2016-04-06		HF
29515	379	216	2016-04-04		HF
29516	380	223	2016-04-04		HF
29517	381	238	2016-04-04		HF
29518	382	242	2016-04-04		HF
29519	383	194	2016-04-04		HF
29520	384	213	2016-04-04		HF
29521	385	208	2016-04-04		HF
29522	386	202	2016-04-04		HF
29523	387			Unenrolled	HF
29525	388	248	2016-04-04		HF
61593	389	281	2016-04-06		HF
61594	390	269	2016-04-06		HF
61595	391	254	2016-04-06		HF
29526	392			GOHOME VACC 6/17/16	HF
29527	393	215	2016-04-04		HF
29528	394	235	2016-04-04		HF
61596	395	269	2016-04-06		HF
29530	396	257	2016-04-04		HF
29531	397	246	2016-04-04		HF
29532	398	244	2016-04-04		HF
29533	399	223	2016-04-04		HF
29534	400	225	2016-04-04		HF
29535	401	229	2016-04-04		HF
29536	402	223	2016-04-04		HF
29537	403	237	2016-04-04		HF
29538	404	243	2016-04-04		HF
61597	405	243	2016-04-06		HF
61598	406	269	2016-04-06		HF
61600	407	250	2016-04-06	SOLD 5/10/16	HF
61601	408	269	2016-04-06		HF
61603	409	237	2016-04-06		HF
61604	410	216	2016-04-06		HF
29539	411	251	2016-04-04		HF
29540	412	253	2016-04-04		HF
29541	413	220	2016-04-04		HF
29542	414	183	2016-04-04		HF
29544	415	218	2016-04-04		HF
29545	416	222	2016-04-04		HF
29546	417	238	2016-04-04		HF
29547	418	217	2016-04-04		HF
29548	419	206	2016-04-04		HF
61607	420	268	2016-04-06		HF
29549	421	257	2016-04-04		HF
29550	422	266	2016-04-04		HF
61608	423			DEAD	HF
61609	424	200	2016-04-06		HF
61610	425			DEAD	HF
61611	426	206	2016-04-06		HF
61612	427	235	2016-04-06		HF
29551	428	217	2016-04-04		HF
29552	429	248	2016-04-04		HF
29553	430	194	2016-04-04		HF
29554	431	243	2016-04-04		HF
29556	432			UNKNOWN STATUS	HF
29557	433	286	2016-04-04		HF
29558	434	206	2016-04-04		HF
29559	435	201	2016-04-04		HF
29560	436	270	2016-04-04		HF
29561	437	240	2016-04-04		HF
61613	438	260	2016-04-06		HF
29562	439	254	2016-04-04		HF
61614	440	192	2016-04-06		HF
29564	441	245	2016-04-04		HF
29566	442			GOHOME VACC 6/17/16	HF
29567	443	252	2016-04-04		HF
29568	444	238	2016-04-04		HF
29569	445	178	2016-04-04		HF
29570	446	204	2016-04-04		HF
29571	447	188	2016-04-04		HF
29572	448	274	2016-04-04		HF
29573	449	203	2016-04-04		HF
29575	450	224	2016-04-04		HF
29576	451	226	2016-04-04		HF
61615	452	305	2016-04-06		HF
61616	453	223	2016-04-06		HF
61617	454	204	2016-04-06		HF
61618	455	228	2016-04-06		HF
61619	456	286	2016-04-06		HF
61620	457			Unenrolled	HF
29577	458	240	2016-04-04		HF
29578	459			DEAD	HF
29579	460	208	2016-04-04		HF
29580	461	279	2016-04-13		HF
29581	462	240	2016-04-13		HF
29582	463	258	2016-04-13		HF
29583	464	266	2016-04-13		HF
29584	465	221	2016-04-13		HF
61621	466	271	2016-04-11		HF
61622	467	254	2016-04-11		HF
29585	468	277	2016-04-13		HF
29586	469	212	2016-04-13		HF
61623	470	279	2016-04-11		HF
29587	471	233	2016-04-13		HF
61624	472	258	2016-04-11		HF
61625	473	262	2016-04-11		HF
61626	474	276	2016-04-11		HF
61627	475	271	2016-04-11		HF
61628	476	281	2016-04-11		HF
29588	477	218	2016-04-13		HF
29590	478	230	2016-04-13		HF
29591	479	190	2016-04-13		HF
29592	480	273	2016-04-13		HF
29593	481	243	2016-04-13		HF
61630	482	261	2016-04-11		HF
29594	483	241	2016-04-13		HF
29595	484	250	2016-04-13		HF
29596	485	244	2016-04-13		HF
29597	486	245	2016-04-13		HF
29598	487	261	2016-04-13		HF
29599	488	231	2016-04-13		HF
29600	489	251	2016-04-13		HF
29601	490	232	2016-04-13		HF
29602	491	246	2016-04-13		HF
29603	492	202	2016-04-13		HF
29604	493			DEAD	HF
29605	494	226	2016-04-13		HF
29606	495	218	2016-04-13		HF
61631	496			SOLD 5/10/16	HF
61632	497	253	2016-04-11		HF
61633	498	231	2016-04-11		HF
61634	499	226	2016-04-11		HF
61635	500	212	2016-04-11		HF
61636	501	228	2016-04-11		HF
61637	502	230	2016-04-11		HF
61638	503	254	2016-04-11		HF
61639	504	298	2016-04-11		HF
61640	505	261	2016-04-11		HF
61641	506	190	2016-04-11		HF
29607	507	246	2016-04-13		HF
29608	508	277	2016-04-13		HF
61642	509	240	2016-04-11		HF
29609	510	228	2016-04-13		HF
29610	511	285	2016-04-13		HF
29611	512	293	2016-04-13		HF
29612	513	192	2016-04-13		HF
61643	514	294	2016-04-11		HF
61644	515	238	2016-04-11		HF
61645	516	246	2016-04-11		HF
61646	517	208	2016-04-11		HF
61647	518	234	2016-04-11		HF
61648	519	306	2016-04-11		HF
29613	520	236	2016-04-13		HF
29614	521	268	2016-04-13		HF
29615	522	227	2016-04-13		HF
29617	523	217	2016-04-13		HF
29618	524	272	2016-04-13		HF
29619	525	211	2016-04-13		HF
29620	526	209	2016-04-13		HF
29622	527	203	2016-04-13		HF
29624	528	250	2016-04-13		HF
29625	529	213	2016-04-13		HF
29626	530	183	2016-04-13		HF
29627	531	228	2016-04-13		HF
61649	532	259	2016-04-11		HF
61650	533	302	2016-04-11		HF
61651	534	222	2016-04-11		HF
61652	535	261	2016-04-11		HF
61653	536	256	2016-04-11		HF
61654	537	236	2016-04-11		HF
61655	538	231	2016-04-11		HF
61656	539	272	2016-04-11		HF
29628	540	227	2016-04-13		HF
29629	541	221	2016-04-13		HF
29630	542	199	2016-04-13		HF
29631	543	259	2016-04-13		HF
29632	544	256	2016-04-13		HF
29633	545	254	2016-04-13		HF
29634	546	222	2016-04-13		HF
61657	547	248	2016-04-11		HF
61658	548	223	2016-04-11		HF
61659	549			Unenrolled	HF
61660	550	210	2016-04-11		HF
61661	551	267	2016-04-11		HF
61662	552	232	2016-04-11		HF
61664	553	256	2016-05-16		HF
61665	554	255	2016-04-11		HF
61666	555			DEAD	HF
29635	556	254	2016-04-13		HF
29636	557	256	2016-04-13		HF
29637	558	223	2016-04-13		HF
29638	559	195	2016-04-13		HF
29639	560	202	2016-04-13		HF
29640	561	184	2016-04-13		HF
61667	562	233	2016-04-11		HF
29641	563	233	2016-04-13		HF
61668	564	239	2016-04-11		HF
61669	565	224	2016-04-11		HF
61670	566	220	2016-04-11		HF
61671	567	261	2016-04-11		HF
61672	568	237	2016-04-11		HF
29642	569	181	2016-04-13		HF
29643	570	221	2016-04-13		HF
29644	571	222	2016-04-13		HF
29645	572	171	2016-04-13		HF
29646	573	172	2016-04-13		HF
29647	574	217	2016-04-13		HF
29648	575	244	2016-04-13		HF
29649	576	219	2016-04-13		HF
29650	577			DEAD	HF
61673	578	296	2016-04-11		HF
61674	579	256	2016-04-11		HF
29651	580	222	2016-04-13		HF
29652	581	220	2016-04-13		HF
29653	582	235	2016-04-13		HF
29654	583	190	2016-04-13		HF
29655	584	253	2016-04-13		HF
29656	585	293	2016-04-13		HF
29657	586	223	2016-04-13		HF
29658	587	181	2016-04-13		HF
29659	588	218	2016-04-13		HF
61675	589	248	2016-04-11		HF
61676	590	264	2016-04-11		HF
61677	591	220	2016-04-11		HF
61678	592	227	2016-04-11		HF
61679	593	271	2016-04-11		HF
29660	594	238	2016-04-13		HF
29661	595	263	2016-04-13		HF
29662	596	263	2016-04-13		HF
29663	597	207	2016-04-13		HF
61680	598	264	2016-04-11		HF
61681	599	234	2016-04-11		HF
61682	600	265	2016-04-11		HF
61683	601	222	2016-04-11		HF
29664	602	202	2016-04-13		HF
29665	603			UNKNOWN STATUS	HF
29667	604	260	2016-04-13		HF
61684	605	228	2016-04-11		HF
29668	606			UNKNOWN STATUS	HF
29669	607	198	2016-04-13		HF
29670	608	198	2016-04-13		HF
29671	609	222	2016-04-13		HF
29672	610	221	2016-04-13		HF
29673	611	206	2016-04-13		HF
29674	612	265	2016-04-13		HF
29675	613	259	2016-04-13		HF
29677	614	237	2016-04-20		HF
29679	615	239	2016-04-20		HF
29680	616	257	2016-04-20		HF
29681	617	273	2016-04-20		HF
61685	618	238	2016-04-18		HF
61686	619			SOLD 5/10/16	HF
61687	620	265	2016-04-18		HF
61688	621	232	2016-04-18		HF
61689	622	248	2016-04-18		HF
61690	623	235	2016-04-18		HF
61691	624			DEAD	HF
61692	625	259	2016-04-18		HF
61693	626	260	2016-04-18		HF
29682	627	207	2016-04-20		HF
29683	628	263	2016-04-20		HF
29684	629	203	2016-04-20		HF
29685	630	185	2016-04-20		HF
29687	631	245	2016-04-20		HF
29686	632	259	2016-04-20		HF
61694	633	267	2016-04-18		HF
61695	634	260	2016-04-18		HF
61696	635	220	2016-04-18		HF
61697	636	182	2016-04-18		HF
61698	637	229	2016-04-18		HF
61699	638	263	2016-04-18		HF
29689	639	195	2016-04-27		HF
29688	640	249	2016-04-20		HF
29690	641	232	2016-04-20		HF
29691	642	271	2016-04-20		HF
29692	643	200	2016-04-20		HF
29693	644	236	2016-04-20		HF
29694	645	195	2016-04-20		HF
29695	646	189	2016-04-20		HF
29696	647	165	2016-04-20		HF
29700	648	245	2016-04-20		HF
61700	649	284	2016-04-18	SOLD 6/1/16	HF
61701	650	254	2016-04-18		HF
61702	651	186	2016-04-18		HF
29701	652	198	2016-04-20		HF
29702	653	232	2016-04-20		HF
29703	654	228	2016-04-20		HF
29704	655	219	2016-04-20		HF
29697	656	241	2016-04-20		HF
29698	657	212	2016-04-20		HF
61703	658	267	2016-04-18		HF
61704	659	192	2016-04-18		HF
61705	660	241	2016-04-18		HF
61706	661	213	2016-04-18		HF
61707	662	256	2016-04-18		HF
61708	663	275	2016-04-18		HF
29706	664	259	2016-04-20		HF
29709	665	279	2016-04-20		HF
29710	666	221	2016-04-20		HF
29711	667	236	2016-04-20		HF
29712	668	204	2016-04-20		HF
29713	669	245	2016-04-20		HF
29714	670	214	2016-04-20		HF
29715	671	252	2016-04-20		HF
29716	672	277	2016-04-20		HF
29717	673	167	2016-04-20		HF
61709	674			DEAD	HF
29718	675	249	2016-04-20		HF
29719	676	219	2016-04-20		HF
29720	677	221	2016-04-20		HF
29721	678	249	2016-04-20		HF
29722	679	239	2016-04-20		HF
29723	680	254	2016-04-20		HF
29724	681	223	2016-04-20		HF
29725	682	257	2016-04-20		HF
29726	683	196	2016-04-20		HF
29727	684	214	2016-04-20		HF
29728	685	264	2016-04-20		HF
61710	686	264	2016-04-18		HF
61711	687	206	2016-04-18		HF
61712	688	229	2016-04-18		HF
61713	689	199	2016-04-18		HF
61714	690			DEAD	HF
61715	691	242	2016-04-18		HF
61716	692	242	2016-04-18		HF
61717	693	244	2016-04-18		HF
61718	694			UNKNOWN STATUS	HF
61719	695	206	2016-04-18		HF
61720	696	256	2016-04-18		HF
61721	697	244	2016-04-18		HF
29729	698	246	2016-04-27		HF
61722	699	223	2016-04-18		HF
61723	700	262	2016-04-18		HF
29730	701	248	2016-04-27		HF
29731	702	272	2016-04-27		HF
29732	703	279	2016-04-27		HF
29733	704	284	2016-04-27		HF
29734	705	230	2016-04-27		HF
61724	706			Unenrolled	HF
61725	707	238	2016-04-18		HF
61726	708	274	2016-04-18		HF
61727	709	241	2016-04-18		HF
61728	710	220	2016-04-18		HF
61729	711	238	2016-04-18		HF
61730	712	196	2016-04-18		HF
61731	713	219	2016-04-18		HF
29735	714	284	2016-04-27		HF
29736	715	225	2016-04-27		HF
29737	716	249	2016-04-27		HF
29738	717	273	2016-04-27		HF
29739	718	265	2016-04-27		HF
29740	719	230	2016-04-27		HF
29741	720	247	2016-04-27		HF
29742	721	287	2016-04-27		HF
29743	722	227	2016-04-27		HF
29744	723	221	2016-04-27		HF
29745	724	224	2016-04-27		HF
29746	725	280	2016-04-27		HF
61732	726	247	2016-04-18		HF
29747	727	270	2016-04-27		HF
29748	728			UNKNOWN STATUS	HF
61733	729			SOLD 5/10/16	HF
29749	730	207	2016-04-27		HF
29750	731	263	2016-04-27		HF
29751	732	226	2016-04-27		HF
29752	733	239	2016-04-27		HF
29753	734	276	2016-04-27		HF
29754	735	248	2016-04-27		HF
29755	736	214	2016-04-27		HF
29756	737	200	2016-04-27		HF
61734	738	223	2016-04-18		HF
61735	739	247	2016-04-18		HF
61736	740	223	2016-04-18		HF
29757	741	254	2016-04-27		HF
61737	742	260	2016-04-18		HF
61738	743	203	2016-04-18		HF
29758	744	231	2016-04-27		HF
61739	745	200	2016-04-18		HF
61740	746	272	2016-04-18		HF
61741	747	238	2016-04-18		HF
61745	748	259	2016-04-18		HF
61746	749	217	2016-04-18		HF
61747	750	206	2016-04-18		HF
61748	751	194	2016-04-18		HF
61749	752	211	2016-04-18		HF
29759	753	221	2016-04-27		HF
29760	754	279	2016-04-27		HF
29761	755	276	2016-04-27		HF
29762	756	238	2016-04-27		HF
29763	757	232	2016-04-27		HF
29764	758	225	2016-04-27		HF
29765	759	214	2016-04-27		HF
61750	760	256	2016-04-18		HF
29766	761	200	2016-04-27		HF
29767	762	242	2016-04-27		HF
61752	763	216	2016-04-18		HF
61753	764	230	2016-04-18		HF
61754	765			UNKNOWN STATUS	HF
61755	766	183	2016-04-18		HF
61756	767	230	2016-04-18		HF
61757	768	264	2016-04-18		HF
61758	769	273	2016-04-25		HF
29768	770	227	2016-04-27		HF
29769	771	224	2016-04-27		HF
29771	772	218	2016-04-27		HF
29772	773	187	2016-04-27		HF
29773	774	265	2016-04-27		HF
61759	775	265	2016-04-25		HF
29774	776	239	2016-04-27		HF
61760	777	273	2016-04-25		HF
61761	778	266	2016-04-25		HF
61762	779	227	2016-04-25		HF
61763	780	223	2016-04-25		HF
61764	781	269	2016-04-25		HF
29775	782	268	2016-04-27		HF
29776	783	220	2016-04-27		HF
29777	784	230	2016-04-27		HF
29778	785	266	2016-04-27		HF
29779	786	210	2016-04-27		HF
29780	787	244	2016-04-27		HF
61765	788	221	2016-04-25		HF
61766	789	248	2016-04-25		HF
61767	790	220	2016-04-25		HF
29781	791	231	2016-04-27		HF
61768	792	235	2016-04-25		HF
61769	793	204	2016-04-25		HF
29782	794	216	2016-04-27		HF
29783	795	238	2016-04-27		HF
61770	796	228	2016-04-25		HF
61771	797	250	2016-04-25		HF
61772	798	255	2016-04-25		HF
61773	799	270	2016-04-25		HF
29784	800	228	2016-04-27		HF
29785	801	227	2016-04-27		HF
29786	802	207	2016-04-27		HF
29787	803	197	2016-04-27		HF
29788	804	223	2016-04-27		HF
29789	805	233	2016-04-27		HF
29790	806	241	2016-04-27		HF
29791	807	182	2016-04-27		HF
61774	808	243	2016-04-25		HF
61775	809	213	2016-04-25		HF
29792	810	243	2016-04-27		HF
61776	811	265	2016-04-25		HF
29793	812	203	2016-04-27		HF
29794	813	196	2016-04-27		HF
29795	814	160	2016-04-27		HF
29796	815	214	2016-04-27		HF
29797	816	200	2016-04-27		HF
61777	817	263	2016-04-25		HF
61778	818	257	2016-04-25		HF
61779	819	232	2016-04-25		HF
61780	820	205	2016-04-25		HF
61781	821	217	2016-04-25		HF
61782	822	265	2016-04-25		HF
29798	823			UNKNOWN STATUS	HF
29799	824	185	2016-04-27		HF
29800	825	198	2016-04-27		HF
61783	826			DEAD	HF
61784	827	207	2016-04-25		HF
61785	828	258	2016-04-25		HF
61786	829	218	2016-04-25		HF
61787	830	225	2016-04-25		HF
29802	831	207	2016-04-27		HF
29803	832			DEAD	HF
29804	833	290	2016-06-06		HF
29805	834	252	2016-04-27		HF
29806	835	236	2016-04-27		HF
29807	836	212	2016-04-27		HF
29808	837	190	2016-04-27		HF
29809	838	178	2016-04-27		HF
29810	839	187	2016-04-27		HF
61788	840	230	2016-04-25		HF
29811	841	254	2016-04-27		HF
61789	842	210	2016-04-25		HF
61790	843	227	2016-04-25		HF
61791	844	242	2016-04-25		HF
29812	845	231	2016-04-27		HF
29813	846	174	2016-04-27		HF
29814	847	238	2016-04-27		HF
29815	848	252	2016-04-27		HF
29816	849	214	2016-04-27		HF
29817	850	192	2016-04-27		HF
29818	851	230	2016-04-27		HF
29819	852	197	2016-04-27		HF
29820	853	223	2016-04-27		HF
29821	854	226	2016-04-27		HF
61792	855	234	2016-04-25		HF
61793	856	254	2016-04-25		HF
61794	857	235	2016-04-25		HF
61795	858	261	2016-04-25		HF
61796	859	252	2016-04-25		HF
61797	860			UNKNOWN STATUS	HF
61798	861	172	2016-04-25		HF
29822	862	196	2016-04-27		HF
29823	863	227	2016-04-27		HF
29824	864	231	2016-04-27		HF
61800	865			DEAD	HF
61801	866	182	2016-04-25		HF
61802	867	224	2016-04-25		HF
61803	868	231	2016-04-25		HF
61804	869	202	2016-04-25		HF
29825	870	230	2016-04-27		HF
29826	871	208	2016-04-27		HF
29827	872	248	2016-04-27		HF
29828	873	225	2016-04-27		HF
29829	874	285	2016-04-27		HF
29830	875	173	2016-04-27		HF
29831	876	194	2016-04-27		HF
29832	877	209	2016-04-27		HF
29833	878	216	2016-04-27		HF
29834	879	234	2016-04-27		HF
29835	880	213	2016-04-27		HF
29836	881	233	2016-04-27		HF
29837	882	171	2016-04-27		HF
29838	883	233	2016-04-27		HF
29839	884	194	2016-04-27		HF
29840	885	224	2016-04-27		HF
29841	886	219	2016-04-27		HF
61805	887	233	2016-04-25		HF
61806	888	212	2016-04-25		HF
61807	889	213	2016-04-25		HF
61808	890	220	2016-04-25		HF
61809	891	198	2016-04-25		HF
61810	892	227	2016-04-25		HF
61811	893	241	2016-04-25		HF
61812	894	215	2016-04-25		HF
61813	895	240	2016-04-25		HF
61814	896	205	2016-04-25		HF
61815	897	176	2016-04-25		HF
61816	898	241	2016-04-25		HF
61817	899	218	2016-04-25		HF
29842	900	238	2016-04-27		HF
29843	901	204	2016-04-27		HF
29844	902	221	2016-04-27		HF
29845	903	192	2016-04-27		HF
29846	904	212	2016-04-27		HF
29847	905	237	2016-04-27		HF
29848	906	216	2016-04-27		HF
29849	907	197	2016-04-27		HF
29850	908	252	2016-04-27		HF
61818	909	235	2016-04-25		HF
61819	910	192	2016-04-25		HF
61820	911	192	2016-04-25		HF
61821	912	211	2016-04-25		HF
61823	913	193	2016-04-25		HF
61825	914	257	2016-05-02		HF
61826	915	245	2016-05-02		HF
29851	916	221	2016-05-04		HF
29852	917	178	2016-05-04		HF
61827	918	233	2016-05-02		HF
61828	919	277	2016-05-02		HF
61829	920			unenrolled	HF
61830	921	212	2016-05-02		HF
61831	922	270	2016-05-02		HF
61832	923	247	2016-05-02		HF
61833	924	232	2016-05-02		HF
61834	925	262	2016-05-02		HF
61835	926	261	2016-05-02		HF
61836	927	243	2016-05-02		HF
29853	928	228	2016-05-04		HF
29854	929	207	2016-05-04		HF
29855	930	194	2016-05-04		HF
29856	931	210	2016-05-04		HF
29857	932	238	2016-05-04		HF
61837	933	205	2016-05-02		HF
61838	934	229	2016-05-02		HF
61839	935	188	2016-05-02		HF
61840	936	236	2016-05-02		HF
29858	937	241	2016-05-04		HF
29859	938	227	2016-05-04		HF
29860	939	207	2016-05-04		HF
29861	940	255	2016-05-04		HF
29862	941	208	2016-05-04		HF
29863	942	234	2016-05-04		HF
29864	943	238	2016-05-04		HF
29865	944	226	2016-05-04		HF
29866	945	218	2016-05-04		HF
29867	946	264	2016-05-04		HF
61841	947	259	2016-05-02		HF
61842	948	269	2016-05-02		HF
61843	949			DEAD	HF
61844	950	228	2016-05-02		HF
61845	951	242	2016-05-02		HF
61846	952	216	2016-05-02		HF
61848	953	182	2016-05-02		HF
61849	954	252	2016-05-02		HF
61850	955	204	2016-05-02		HF
61851	956	225	2016-05-02		HF
61852	957	293	2016-05-02		HF
29869	958	249	2016-05-04		HF
29870	959	181	2016-05-04		HF
29872	960	258	2016-05-04		HF
29873	961	218	2016-05-04		HF
29874	962	200	2016-05-04		HF
29875	963	191	2016-05-04		HF
29877	964	186	2016-05-04		HF
29878	965	198	2016-05-04		HF
29879	966	204	2016-05-04		HF
29880	967	215	2016-05-04		HF
29881	968	238	2016-05-04		HF
29882	969	227	2016-05-04		HF
61853	970	256	2016-05-02		HF
61854	971	224	2016-05-02		HF
61855	972	231	2016-05-02		HF
29883	973			UNKNOWN STATUS	HF
29884	974			UNKNOWN STATUS	HF
29885	975			UNKNOWN STATUS	HF
61856	976	242	2016-05-02		HF
61857	977	242	2016-05-04		HF
61858	978	216	2016-05-02		HF
61859	979	214	2016-05-02		HF
61860	980			DEAD	HF
61861	981			DEAD	HF
61862	982	220	2016-05-02		HF
61863	983	225	2016-05-02		HF
29886	984			UNKNOWN STATUS	HF
29887	985	203	2016-05-04		HF
29888	986			UNKNOWN STATUS	HF
29889	987			UNKNOWN STATUS	HF
61864	988	189	2016-05-02		HF
61865	989	235	2016-05-02		HF
61866	990	208	2016-05-02		HF
61867	991	216	2016-05-02		HF
61868	992	236	2016-05-02		HF
29892	993	264	2016-05-11		HF
29893	994	253	2016-05-11		HF
29894	995	244	2016-05-11		HF
29895	996	224	2016-05-11		HF
29896	997	212	2016-05-11		HF
29897	998	243	2016-05-11		HF
29898	999	231	2016-05-11		HF
61869	1000	252	2016-05-09		HF
29891	1001	252	2016-05-11		HF
61870	1002	212	2016-05-09		HF
29899	1003	226	2016-05-11		HF
29901	1004	247	2016-05-11		HF
29902	1005	217	2016-05-11		HF
29903	1006	277	2016-05-11		HF
29904	1007	220	2016-05-11		HF
29905	1008	221	2016-05-11		HF
29906	1009	177	2016-05-11		HF
29907	1010	196	2016-05-11		HF
29908	1011	232	2016-05-11		HF
61871	1012	234	2016-05-09		HF
61872	1013	212	2016-05-09		HF
61873	1014	267	2016-05-09		HF
61874	1015	246	2016-05-09		HF
61875	1016	202	2016-05-09		HF
61876	1017	236	2016-05-09		HF
29909	1018	196	2016-05-11		HF
29910	1019	220	2016-05-11		HF
29911	1020	236	2016-05-11		HF
29912	1021	255	2016-05-11		HF
29913	1022	205	2016-05-11		HF
29914	1023	201	2016-05-11		HF
29916	1024	186	2016-05-11		HF
29917	1025	247	2016-05-11		HF
29918	1026	221	2016-05-11		HF
29919	1027	213	2016-05-11		HF
29920	1028	204	2016-05-11		HF
29921	1029	195	2016-05-11		HF
29922	1030	196	2016-05-11		HF
61877	1031	189	2016-05-09		HF
61879	1032	234	2016-05-09		HF
61880	1033	240	2016-05-09		HF
29923	1034	232	2016-05-11		HF
61881	1035	214	2016-05-09		HF
61878	1036	263	2016-05-09		HF
29925	1037	229	2016-05-11		HF
29926	1038	226	2016-05-11		HF
29927	1039	225	2016-05-11		HF
29928	1040	206	2016-05-11		HF
29929	1041	202	2016-05-11		HF
29930	1042	217	2016-05-11		HF
29931	1043	234	2016-05-11		HF
61882	1044	223	2016-05-09		HF
61886	1045	246	2016-05-09		HF
61887	1046	228	2016-05-09		HF
61888	1047	211	2016-05-09		HF
61889	1048	261	2016-05-09		HF
61890	1049	285	2016-05-09		HF
61891	1050	249	2016-05-09		HF
29932	1051	220	2016-05-11		HF
29933	1052			DEAD	HF
61892	1053	248	2016-05-09		HF
61893	1054	219	2016-05-09		HF
29934	1055	211	2016-05-11		HF
29935	1056	206	2016-05-11		HF
29936	1057	207	2016-05-11		HF
29937	1058	211	2016-05-11		HF
29938	1059	215	2016-05-11		HF
29939	1060	187	2016-05-11		HF
29940	1061	224	2016-05-11		HF
61894	1062	227	2016-05-09		HF
29941	1063	193	2016-05-11		HF
29942	1064	237	2016-05-11		HF
29943	1065	256	2016-05-11		HF
29944	1066	185	2016-05-11		HF
29945	1067	237	2016-05-11		HF
29946	1068	230	2016-05-11		HF
29947	1069	183	2016-05-11		HF
61895	1070	241	2016-05-09		HF
61896	1071	221	2016-05-09		HF
61897	1072	200	2016-05-09		HF
61898	1073	215	2016-05-09		HF
61899	1074	261	2016-05-09		HF
61900	1075	284	2016-05-09		HF
29948	1076	244	2016-05-11		HF
29949	1077	218	2016-05-11		HF
29950	1078	221	2016-05-11		HF
29951	1079	193	2016-05-11		HF
61901	1080	203	2016-05-02		HF
29952	1081	207	2016-05-11		HF
29953	1082	224	2016-05-11		HF
29954	1083	253	2016-05-11		HF
29955	1084	243	2016-05-11		HF
61902	1085	219	2016-05-09		HF
61903	1086	186	2016-05-09		HF
61904	1087	225	2016-05-09		HF
61905	1088	235	2016-05-09		HF
29956	1089	222	2016-05-11		HF
29957	1090	237	2016-05-11		HF
61906	1091	229	2016-05-09		HF
61907	1092	243	2016-05-09		HF
61909	1093	214	2016-05-02		HF
29958	1094	189	2016-05-11		HF
29959	1095	200	2016-05-11		HF
29960	1096	255	2016-05-11		HF
29961	1097	232	2016-05-11		HF
29962	1098	204	2016-05-11		HF
29963	1099	202	2016-05-11		HF
29964	1100	223	2016-05-11		HF
61910	1101	255	2016-05-09		HF
29965	1102	231	2016-05-11		HF
29966	1103	218	2016-05-11		HF
29967	1104	226	2016-05-11		HF
29968	1105	221	2016-05-11		HF
61911	1106	235	2016-05-09		HF
61912	1107	233	2016-05-09		HF
61913	1108	246	2016-05-09		HF
61914	1109	229	2016-05-09		HF
29969	1110	228	2016-05-11		HF
29970	1111	229	2016-05-11		HF
29971	1112	197	2016-05-11		HF
29972	1113	216	2016-05-11		HF
29973	1114	187	2016-05-11		HF
29974	1115	230	2016-05-11		HF
29975	1116	231	2016-05-11		HF
29976	1117	208	2016-05-11		HF
29977	1118	194	2016-05-11		HF
29978	1119	217	2016-05-11		HF
29979	1120	198	2016-05-11		HF
29980	1121	212	2016-05-11		HF
29981	1122	252	2016-05-11		HF
61916	1123	249	2016-05-09		HF
61917	1124	220	2016-05-09		HF
61918	1125	239	2016-05-09		HF
61919	1126	247	2016-05-09		HF
61920	1127			DEAD	HF
29982	1128	203	2016-05-11		HF
61922	1129	204	2016-05-09		HF
29983	1130			unenrolled	HF
61923	1131	258	2016-05-09		HF
61925	1132	192	2016-05-09		HF
29984	1133	222	2016-05-11		HF
29985	1134	218	2016-05-11		HF
29986	1135	201	2016-05-11		HF
29987	1136	192	2016-05-11		HF
61927	1137	189	2016-05-09		HF
61928	1138	213	2016-05-09		HF
61929	1139	262	2016-05-09		HF
29988	1140	192	2016-05-11		HF
29989	1141	219	2016-05-11		HF
29990	1142			DEAD	HF
29991	1143	209	2016-05-11		HF
29992	1144	169	2016-05-11		HF
29993	1145	189	2016-05-11		HF
29994	1146	210	2016-05-11		HF
29995	1147	205	2016-05-11		HF
29996	1148	216	2016-05-11		HF
29997	1149	196	2016-05-11		HF
61930	1150	231	2016-05-09		HF
61931	1151	223	2016-05-02		HF
29998	1152	210	2016-05-11		HF
29999	1153	209	2016-05-11		HF
30000	1154	197	2016-05-11		HF
61932	1155	209	2016-05-09		HF
61933	1156	185	2016-05-09		HF
61935	1157	216	2016-05-09		HF
61936	1158	208	2016-05-09		HF
61937	1159	182	2016-05-09		HF
20001	1160	235	2016-05-11		HF
20002	1161	214	2016-05-11		HF
20003	1162	234	2016-05-18		HF
20004	1163	228	2016-05-18		HF
20005	1164	209	2016-05-18		HF
20006	1165	242	2016-05-18		HF
20007	1166	172	2016-05-18		HF
20008	1167	224	2016-05-18		HF
61938	1168	236	2016-05-16		HF
61939	1169	223	2016-05-16		HF
61940	1170	232	2016-05-16		HF
61941	1171	215	2016-05-16		HF
61943	1172	265	2016-05-16		HF
20009	1173	213	2016-05-18		HF
20010	1174	231	2016-05-18		HF
20011	1175	211	2016-05-18		HF
20012	1176	219	2016-05-18		HF
20013	1177	217	2016-05-18		HF
20014	1178	190	2016-05-18		HF
62031	1179	185	2016-05-16		HF
20015	1180	232	2016-05-18		HF
20016	1181			unenrolled	HF
20017	1182	174	2016-05-18		HF
61944	1183	199	2016-05-16		HF
61945	1184	231	2016-05-16		HF
61946	1185	172	2016-05-16		HF
20018	1186	197	2016-05-18		HF
61947	1187			UNKNOWN STATUS	HF
61948	1188	187	2016-05-16		HF
61950	1189	203	2016-05-16		HF
61951	1190	231	2016-05-16		HF
61952	1191	216	2016-05-16		HF
20019	1192	193	2016-05-18		HF
20020	1193	208	2016-05-18		HF
20021	1194	203	2016-05-18		HF
20022	1195	216	2016-05-18		HF
20023	1196	164	2016-05-18		HF
20024	1197	209	2016-05-18		HF
20025	1198			UNKNOWN STATUS	HF
20026	1199	244	2016-05-18		HF
20028	1200	221	2016-06-15		HF
61955	1201	209	2016-05-16		HF
61956	1202	241	2016-05-16		HF
61957	1203	214	2016-05-16		HF
61958	1204	225	2016-05-16		HF
61959	1205	242	2016-05-16		HF
61960	1206	220	2016-05-16		HF
61961	1207	208	2016-05-16		HF
61962	1208	201	2016-05-16		HF
61963	1209	209	2016-05-16		HF
61964	1210	193	2016-05-16		HF
20029	1211	188	2016-05-18		HF
20030	1212	230	2016-05-18		HF
61965	1213	250	2016-05-16		HF
61966	1214	211	2016-05-16		HF
61967	1215	261	2016-05-16		HF
61968	1216	225	2016-05-16		HF
61969	1217	251	2016-05-16		HF
61970	1218	265	2016-05-16		HF
61971	1219	208	2016-05-16		HF
61972	1220	241	2016-05-16		HF
20031	1221	206	2016-05-18		HF
20033	1222	239	2016-05-18		HF
20034	1223	189	2016-05-18		HF
61973	1224	180	2016-05-16		HF
61974	1225	213	2016-05-16		HF
20035	1226			UNKNOWN STATUS	HF
20036	1227	215	2016-05-18		HF
61975	1228	262	2016-05-16		HF
20037	1229	177	2016-05-18		HF
20038	1230	261	2016-05-18		HF
20039	1231	231	2016-05-18		HF
20040	1232	226	2016-05-18		HF
20041	1233	212	2016-05-18		HF
20042	1234	205	2016-05-18		HF
20043	1235	218	2016-05-18		HF
20044	1236	189	2016-05-18		HF
20045	1237	217	2016-05-18		HF
20047	1238	215	2016-05-18		HF
20048	1239	187	2016-05-18		HF
20049	1240	207	2016-05-18		HF
61976	1241	230	2016-05-16		HF
61977	1242	257	2016-05-16		HF
61978	1243			unenrolled	HF
61979	1244	217	2016-05-16		HF
61980	1245	176	2016-05-16		HF
61981	1246	218	2016-05-16		HF
61982	1247	224	2016-05-16		HF
20050	1248			UNKNOWN STATUS	HF
20051	1249	201	2016-05-18		HF
20052	1250	234	2016-05-18		HF
20053	1251	214	2016-05-25		HF
20054	1252	247	2016-05-25		HF
20055	1253	199	2016-05-25		HF
20056	1254	195	2016-05-25		HF
20057	1255	200	2016-05-25		HF
20058	1256	212	2016-05-25		HF
20059	1257	189	2016-05-25		HF
20060	1258	223	2016-05-25		HF
20061	1259	200	2016-05-25		HF
20062	1260	204	2016-05-25		HF
20063	1261	185	2016-05-25		HF
61983	1262	241	2016-05-23		HF
61984	1263	210	2016-05-23		HF
61985	1264	196	2016-05-23		HF
61986	1265	231	2016-05-23		HF
20064	1266	162	2016-05-25		HF
20065	1267	224	2016-05-25		HF
61987	1268	221	2016-05-23		HF
61988	1269	226	2016-05-23		HF
61989	1270	252	2016-05-23		HF
20066	1271	225	2016-05-25		HF
20067	1272	179	2016-05-25		HF
20068	1273	188	2016-05-25		HF
20069	1274	222	2016-05-25		HF
20070	1275	262	2016-05-25		HF
20072	1276	218	2016-05-25		HF
20073	1277	210	2016-05-25		HF
20074	1278	219	2016-05-25		HF
20075	1279	225	2016-05-25		HF
20076	1280	213	2016-05-25		HF
61990	1281	184	2016-05-23		HF
61991	1282	246	2016-05-23		HF
20077	1283	204	2016-05-25		HF
20078	1284	215	2016-05-25		HF
20079	1285	223	2016-05-25		HF
20080	1286	205	2016-05-25		HF
20081	1287	267	2016-05-25		HF
20082	1288	201	2016-05-25		HF
20083	1289	219	2016-05-25		HF
20084	1290	226	2016-05-25		HF
20085	1291	266	2016-05-25		HF
20086	1292	210	2016-05-25		HF
20087	1293	262	2016-05-25		HF
20088	1294	244	2016-05-25		HF
61992	1295	256	2016-05-23		HF
61994	1296	245	2016-05-23		HF
61995	1297	216	2016-05-23		HF
61997	1299	230	2016-05-23		HF
61998	1300	212	2016-05-23		HF
61999	1301	220	2016-05-23		HF
62100	1302			UNKNOWN STATUS	HF
62101	1303	170	2016-05-23		HF
62102	1304	215	2016-05-23		HF
62103	1305	221	2016-05-23		HF
62104	1306	245	2016-05-23		HF
62105	1307	260	2016-05-23		HF
20090	1308	226	2016-05-25		HF
20091	1309	180	2016-05-25		HF
20093	1310	226	2016-05-25		HF
20094	1311	199	2016-05-25		HF
20095	1312	226	2016-05-25		HF
20096	1313	221	2016-05-25		HF
20097	1314	221	2016-05-25		HF
20098	1315	273	2016-05-25		HF
20099	1316	239	2016-05-25		HF
20100	1317	238	2016-05-25		HF
20101	1318	201	2016-05-25		HF
62106	1319	238	2016-05-23		HF
62107	1320	210	2016-05-23		HF
62109	1321	207	2016-05-23		HF
62110	1322	222	2016-05-23		HF
62111	1323	217	2016-05-23		HF
62112	1324	168	2016-05-23		HF
20102	1325	204	2016-05-25		HF
20103	1326	203	2016-05-25		HF
20104	1327	251	2016-05-25		HF
20105	1328	180	2016-05-25		HF
20106	1329	213	2016-05-25		HF
20107	1330	233	2016-05-25		HF
20108	1331	250	2016-05-25		HF
20109	1332	217	2016-05-25		HF
20100	1333	238	2016-05-25		HF
20111	1334	219	2016-05-25		HF
20112	1335	220	2016-05-25		HF
20113	1336	192	2016-05-25		HF
20114	1337	227	2016-05-25		HF
20115	1338	201	2016-05-25		HF
20116	1339	216	2016-05-25		HF
20117	1340	208	2016-05-25		HF
20118	1341	200	2016-05-25		HF
62114	1342	238	2016-05-23		HF
62115	1343	227	2016-05-23		HF
62116	1344	221	2016-05-23		HF
62117	1345	271	2016-05-30		HF
62118	1346	292	2016-05-30		HF
62119	1347	232	2016-05-30		HF
62120	1348	199	2016-05-30		HF
62113	1349	268	2016-05-23		HF
20119	1350	230	2016-06-01		HF
20120	1351	273	2016-06-01		HF
62122	1352	245	2016-05-30		HF
62123	1353	253	2016-05-30		HF
62124	1354	224	2016-05-30		HF
62125	1355	216	2016-05-30		HF
62126	1356	234	2016-05-30		HF
20121	1357	249	2016-06-01		HF
20122	1358	197	2016-06-01		HF
20123	1359	225	2016-06-01		HF
20124	1360	214	2016-06-01		HF
20125	1361	258	2016-06-01		HF
20126	1362	254	2016-06-01		HF
20127	1363	222	2016-06-01		HF
20128	1364			UNKNOWN STATUS	HF
20129	1365	215	2016-06-01		HF
20131	1366			UNKNOWN STATUS	HF
20134	1367	189	2016-06-01		HF
20135	1368	189	2016-06-01		HF
20136	1369	189	2016-06-01		HF
62129	1370	205	2016-05-30		HF
62130	1371	222	2016-05-30		HF
62131	1372			unenrolled	HF
62132	1373	201	2016-05-30		HF
62133	1374	169	2016-05-30		HF
62134	1375	244	2016-05-30		HF
62135	1376	270	2016-05-30		HF
62136	1377	266	2016-05-30		HF
20137	1378	187	2016-06-01		HF
62137	1379	282	2016-05-30		HF
62138	1380	231	2016-05-30		HF
62140	1381	273	2016-05-30		HF
62141	1382	215	2016-05-30		HF
20138	1383	176	2016-06-01		HF
20139	1384	252	2016-06-01		HF
20140	1385	219	2016-06-01		HF
62143	1386	232	2016-05-30		HF
62144	1387	241	2016-05-30		HF
62145	1388	181	2016-05-30		HF
62146	1389	256	2016-05-30		HF
20141	1390	168	2016-06-01		HF
20142	1391	222	2016-06-01		HF
20143	1392	165	2016-06-01		HF
20144	1393	192	2016-06-01		HF
20145	1394	219	2016-06-01		HF
20147	1395	198	2016-06-01		HF
62147	1396	252	2016-05-30		HF
62149	1397	261	2016-05-30		HF
62150	1398	197	2016-05-30		HF
62151	1399	221	2016-05-30		HF
20149	1400	247	2016-06-01		HF
62152	1401	230	2016-05-30		HF
62153	1402	222	2016-05-30		HF
62154	1403	228	2016-05-30		HF
62155	1404	233	2016-05-30		HF
62156	1405	249	2016-05-30		HF
62157	1406	222	2016-05-30		HF
62158	1407	185	2016-05-30		HF
62159	1408	215	2016-05-30		HF
20150	1409	253	2016-06-01		HF
20151	1410	200	2016-06-01		HF
20152	1411	202	2016-06-01		HF
20153	1412	179	2016-06-01		HF
62160	1413	254	2016-05-30		HF
20154	1414	230	2016-06-01		HF
20156	1415	185	2016-06-01		HF
20157	1416	242	2016-06-01		HF
62163	1417	224	2016-05-30		HF
62164	1418	233	2016-05-30		HF
20159	1419	216	2016-06-06		HF
20160	1420	209	2016-06-06		HF
62162	1421	247	2016-05-30		HF
62166	1422	227	2016-06-08		HF
62167	1423			DEAD	HF
62168	1424	238	2016-06-08		HF
62169	1425	248	2016-06-08		HF
62170	1426	264	2016-06-08		HF
20161	1427	190	2016-06-06		HF
20162	1428	192	2016-06-06		HF
20164	1429	242	2016-06-06		HF
20165	1430	180	2016-06-06		HF
20166	1431	231	2016-06-06		HF
20169	1432	196	2016-06-06		HF
62171	1433	265	2016-06-08		HF
20170	1434	232	2016-06-06		HF
62172	1435	231	2016-06-08		HF
62173	1436	238	2016-06-08		HF
62174	1437	256	2016-06-08		HF
62175	1438	275	2016-06-08		HF
20171	1439	290	2016-06-06		HF
20172	1440	183	2016-06-06		HF
20173	1441	266	2016-06-06		HF
20175	1442	196	2016-06-06		HF
20176	1443	238	2016-06-06		HF
20177	1444	229	2016-06-06		HF
62176	1445	197	2016-06-08		HF
62177	1446	246	2016-06-08		HF
62178	1447	247	2016-06-08		HF
62179	1448	269	2016-06-08		HF
62180	1449	201	2016-06-08		HF
62181	1450	191	2016-06-08		HF
20178	1451	220	2016-06-06		HF
20179	1452	196	2016-06-06		HF
20180	1453	178	2016-06-06		HF
20181	1454	221	2016-06-06		HF
20182	1455	239	2016-06-06		HF
20183	1456	224	2016-06-06		HF
62182	1457	259	2016-06-08		HF
62183	1458	208	2016-06-08		HF
62184	1459	236	2016-06-08		HF
62185	1460	232	2016-06-08		HF
62186	1461	253	2016-06-08		HF
20184	1462	214	2016-06-06		HF
20185	1463	168	2016-06-06		HF
20186	1464	274	2016-06-06		HF
62187	1465	233	2016-06-08		HF
20187	1466	250	2016-06-06		HF
20188	1467	214	2016-06-06		HF
20189	1468	203	2016-06-06		HF
20190	1469	198	2016-06-06		HF
20191	1470	211	2016-06-06		HF
62188	1471	255	2016-06-08		HF
62189	1472	251	2016-06-08		HF
62190	1473	249	2016-06-08		HF
62191	1474	246	2016-06-08		HF
62192	1475	218	2016-06-08		HF
62193	1476	255	2016-06-08		HF
62194	1477	233	2016-06-08		HF
62195	1478	197	2016-06-08		HF
62196	1479	202	2016-06-08		HF
62197	1480	240	2016-06-08		HF
62198	1481	195	2016-06-08		HF
62199	1482	258	2016-06-08		HF
20192	1483			UNKNOWN STATUS	HF
20193	1484	180	2016-06-06		HF
20194	1485			DEAD	HF
20196	1486	214	2016-06-06		HF
20197	1487	192	2016-06-06		HF
62200	1488	202	2016-06-08		HF
62201	1489	279	2016-06-08		HF
62202	1490	216	2016-06-08		HF
20198	1491	228	2016-06-06		HF
62203	1492	249	2016-06-08		HF
62204	1493			UNKNOWN STATUS	HF
62205	1494	286	2016-06-08		HF
62206	1495	231	2016-06-08		HF
20199	1496	148	2016-06-06		HF
20200	1497	208	2016-06-06		HF
20201	1498	206	2016-06-06		HF
20202	1499	200	2016-06-15		HF
20203	1500	173	2016-06-15		HF
20204	1501	177	2016-06-15		HF
20205	1502	253	2016-06-15		HF
20206	1503	210	2016-06-15		HF
20207	1504	192	2016-06-15		HF
20208	1505	196	2016-06-15		HF
62207	1506	169	2016-06-13		HF
62208	1507	235	2016-06-13		HF
20209	1508	192	2016-06-15		HF
62209	1509	245	2016-06-13		HF
62212	1510	166	2016-06-13		HF
62213	1511	261	2016-06-13		HF
62214	1512	207	2016-06-13		HF
61993	12981	205	2016-05-23		HF
61996	12982	260	2016-05-23		HF

## Sheet: Exit Treatment Weight
trial_id	weigh_date	end_treatment_date	weight_end_treatment	comments	initials
1	2015-12-28	2015-12-28	101		AG/CF
2	2015-12-28	2015-12-28	100		AG/CF
3	2015-12-28	2015-12-28	86		AG/CF
4	2015-12-28	2015-12-28	81		AG/CF
5	2015-12-28	2015-12-28	89		AG/CF
6	2015-12-28	2015-12-28	96		AG/CF
7	2015-12-28	2015-12-28	106		AG/CF
8	2015-12-28	2015-12-28	84		AG/CF
9	2015-12-28	2015-12-28	92		AG/CF
10	2015-12-28	2015-12-28	105		AG/CF
11	2015-12-28	2015-12-28	93		AG/CF
12	2015-12-28	2015-12-28	105		AG/CF
13	2015-12-28	2015-12-28	96		AG/CF
14	2015-12-28	2015-12-28	93		AG/CF
15	2015-12-28	2015-12-28	101		AG/CF
16	2015-12-28	2015-12-28	86		AG/CF
17	2015-12-28	2015-12-28	106		AG/CF
18	2015-12-28	2015-12-28	98		AG/CF
19	2015-12-28	2015-12-28	82		AG/CF
20	2015-12-28	2015-12-28	88		AG/CF
21	2015-12-28	2015-12-28	112		AG/CF
22	2015-12-29	2015-12-29	92		JessC
23	2015-12-29	2015-12-29	113		JessC
24	2015-12-29	2015-12-29	110		JessC
25	2015-12-29	2015-12-29	91		JessC
26	2015-12-29	2015-12-29	116		JessC
27	2015-12-29	2015-12-29	101		JessC
28	2015-12-29	2015-12-29	110		JessC
29	2015-12-29	2015-12-29	106		JessC
30	2015-12-29	2015-12-29	102		JessC
31	2015-12-29	2015-12-29	107		JessC
32	2015-12-29	2015-12-29	111		JessC
33	2015-12-29	2015-12-29	86		JessC
34	2015-12-29	2015-12-29	95		JessC
35	2015-12-29	2015-12-29	100		JessC
36	2015-12-29	2015-12-29	91		JessC
37	2015-12-29	2015-12-29	112		JessC
38	2015-12-29	2015-12-29	77		JessC
39	2015-12-29	2015-12-29	96		JessC
40	2015-12-29	2015-12-29	91		JessC
41	2015-12-29	2015-12-29	98		JessC
42	2015-12-29	2015-12-29	98		JessC
43	2015-12-29	2015-12-29	101		JessC
44	2015-12-29	2015-12-29	108		JessC
45	2015-12-30	2015-12-30	94		,
46	2015-12-30	2015-12-30	109		AG/CF
47	2015-12-30	2015-12-30	118		AG/CF
48	2015-12-30	2015-12-30	121		AG/CF
49	2015-12-30	2015-12-30	116		AG/CF
50	2015-12-30	2015-12-30	102		AG/CF
51	2015-12-30	2015-12-30	107		AG/CF
52	2015-12-30	2015-12-30	103		AG/CF
53	2015-12-30	2015-12-30	99		AG/CF
54	2015-12-30	2015-12-30	94		AG/CF
55	2015-12-30	2015-12-30	97		AG/CF
56	2015-12-30	2015-12-30	94		AG/CF
57	2015-12-30	2015-12-30	86		AG/CF
58	2015-12-30	2015-12-30	99		AG/CF
59	2015-12-30	2015-12-30	112		AG/CF
60	2015-12-31	2015-12-31	89		KF/LM/GR
61	2015-12-31	2015-12-31	117		KF/LM/GR
62	2015-12-31	2015-12-31	113		KF/LM/GR
63	2015-12-31	2015-12-31	118		KF/LM/GR
64	2015-12-31	2015-12-31	104		KF/LM/GR
65	2015-12-31	2015-12-31	86		KF/LM/GR
66	2015-12-31	2015-12-31	97		KF/LM/GR
67	2015-12-31	2015-12-31	97		KF/LM/GR
68	2015-12-31	2015-12-31	103		KF/LM/GR
69	2015-12-31	2015-12-31	85		KF/LM/GR
70	2015-12-31	2015-12-31	102		KF/LM/GR
71	2015-12-31	2015-12-31	103		KF/LM/GR
72	2015-12-31	2015-12-31	99		KF/LM/GR
73	2015-12-31	2015-12-31	102		KF/LM/GR
74	2016-01-01	2016-01-01	84		LM/GR
75	2016-01-01	2016-01-01	87		LM/GR
76	2016-01-01	2016-01-01	115		LM/GR
77	2016-01-01	2016-01-01	110		LM/GR
78	2016-01-01	2016-01-01		UNENROLLED	LM/GR
79	2016-01-01	2016-01-01	116		LM/GR
80	2016-01-01	2016-01-01	113		LM/GR
81	2016-01-01	2016-01-01	105		LM/GR
82	2016-01-01	2016-01-01	89		LM/GR
83	2016-01-01	2016-01-01	107		LM/GR
84	2016-01-01	2016-01-01	76		LM/GR
85	2016-01-01	2016-01-01	100		LM/GR
86	2016-01-01	2016-01-01	84		LM/GR
87	2016-01-01	2016-01-01	99		LM/GR
88	2016-01-01	2016-01-01	85		LM/GR
89	2016-01-01	2016-01-01	94		LM/GR
90	2016-01-02	2016-01-02	111		GF/AG
91	2016-01-02	2016-01-02	85		GF/AG
92	2016-01-02	2016-01-02	101		GF/AG
93	2016-01-02	2016-01-02	101		GF/AG
94	2016-01-02	2016-01-02	88		GF/AG
95	2016-01-02	2016-01-02	85		GF/AG
96	2016-01-02	2016-01-02	84		GF/AG
97	2016-01-02	2016-01-02	79		GF/AG
98	2016-01-02	2016-01-02	92		GF/AG
99	2016-01-02	2016-01-02	92		GF/AG
100	2016-01-02	2016-01-02	90		GF/AG
101	2016-01-02	2016-01-02	86		GF/AG
102	2016-01-02	2016-01-02	99		GF/AG
103	2016-01-02	2016-01-02	120		GF/AG
104	2016-01-02	2016-01-02	114		GF/AG
105	2016-01-02	2016-01-02	94		GF/AG
106	2016-01-03	2016-01-03	103		JessC
107	2016-01-03	2016-01-03	96		JessC
108	2016-01-03	2016-01-03	98		JessC
109	2016-01-03	2016-01-03	110		JessC
110	2016-01-03	2016-01-03	103		JessC
111	2016-01-03	2016-01-03	109		JessC
112	2016-01-03	2016-01-03	114		JessC
113	2016-01-03	2016-01-03	82		JessC
114	2016-01-03	2016-01-03	98	Only were treated for 13 days	JessC
115	2016-01-03	2016-01-03	90		JessC
116	2016-01-03	2016-01-03	89	Only were treated for 13 days	JessC
117	2016-01-03	2016-01-03	92		JessC
118	2016-01-03	2016-01-03	89	Only were treated for 13 days	JessC
119	2016-01-03	2016-01-03	92		JessC
120	2016-01-03	2016-01-03	100		JessC
121	2016-01-03	2016-01-03	130	Only were treated for 13 days	JessC
122	2016-01-03	2016-01-03		UNENROLLED	JessC
123	2016-01-03	2016-01-03	110		JessC
124	2016-01-03	2016-01-03	89		JessC
125	2016-01-03	2016-01-03	100		JessC
126	2016-01-04	2016-01-04	122		KF/CF/GR
127	2016-01-04	2016-01-04	94		KF/CF/GR
128	2016-01-04	2016-01-04	103		KF/CF/GR
129	2016-01-04	2016-01-04	95		KF/CF/GR
130	2016-01-04	2016-01-04	90		KF/CF/GR
131	2016-01-04	2016-01-04	98		KF/CF/GR
132	2016-01-04	2016-01-04	100		KF/CF/GR
133	2016-01-04	2016-01-04	70		KF/CF/GR
134	2016-01-04	2016-01-04	58		KF/CF/GR
135	2016-01-04	2016-01-04	83		KF/CF/GR
136	2016-01-04	2016-01-04	89		KF/CF/GR
137	2016-01-04	2016-01-04	92		KF/CF/GR
138	2016-01-04	2016-01-04	94		KF/CF/GR
139	2016-01-04	2016-01-04	90		KF/CF/GR
140	2016-01-04	2016-01-04	104		KF/CF/GR
141	2016-01-04	2016-01-04	124	UNENROLLED, students still weighed	KF/CF/GR
142	2016-01-04	2016-01-04	108		KF/CF/GR
143	2016-01-04	2016-01-04	104		KF/CF/GR
144	2016-01-04	2016-01-04	103		KF/CF/GR
145	2016-01-04	2016-01-04	98		KF/CF/GR
146	2016-01-04	2016-01-04	112		KF/CF/GR
147	2016-01-04	2016-01-04	98		KF/CF/GR
148	2016-01-04	2016-01-04	71		KF/CF/GR
149	2016-01-04	2016-01-04	106		KF/CF/GR
150	2016-01-05	2016-01-05	110		TM
151	2016-01-05	2016-01-05	108		TM
152	2016-01-05	2016-01-05	91		TM
153	2016-01-05	2016-01-05	114		TM
154	2016-01-05	2016-01-05	111		TM
155	2016-01-05	2016-01-05	105		TM
156	2016-01-05	2016-01-05	83		TM
157	2016-01-05	2016-01-05	115		TM
158	2016-01-05	2016-01-05	110		TM
159	2016-01-05	2016-01-05	100		TM
160	2016-01-05	2016-01-05	100		TM
161	2016-01-05	2016-01-05	90		TM
162	2016-01-05	2016-01-05	95		TM
163	2016-01-05	2016-01-05	113		TM
164	2016-01-05	2016-01-05	87		TM
165	2016-01-05	2016-01-05	97		TM
166	2016-01-05	2016-01-05	89		TM
167	2016-01-05	2016-01-05	83		TM
168	2016-01-05	2016-01-05	84		TM
169	2016-01-05	2016-01-05	82		TM
170	2016-01-05	2016-01-05	79		TM
171	2016-01-05	2016-01-05	100		TM
172	2016-01-05	2016-01-05	112		TM
173	2016-01-06	2016-01-06	110		JessC
174	2016-01-06	2016-01-06	87		JessC
175	2016-01-06	2016-01-06	82		JessC
176	2016-01-06	2016-01-06	93		JessC
177	2016-01-06	2016-01-06	111		JessC
178	2016-01-06	2016-01-06	83		JessC
179	2016-01-06	2016-01-06	97		JessC
180	2016-01-06	2016-01-06	103		JessC
181	2016-01-06	2016-01-06	85		JessC
182	2016-01-06	2016-01-06	66		JessC
183	2016-01-06	2016-01-06	64		JessC
184	2016-01-06	2016-01-06	90		JessC
185	2016-01-06	2016-01-06	85		JessC
186	2016-01-06	2016-01-06	85		JessC
187	2016-01-06	2016-01-06	75		JessC
188	2016-01-06	2016-01-06	83		JessC
189	2016-01-06	2016-01-06	81		JessC
190	2016-01-06	2016-01-06	69		JessC
191	2016-01-06	2016-01-06	100		JessC
192	2016-01-06	2016-01-06	106		JessC
193	2016-01-06	2016-01-06	103		JessC
194	2016-01-06	2016-01-06	96		JessC
195	2016-01-07	2016-01-07	79		CF/LM
196	2016-01-07	2016-01-07	94		CF/LM
197	2016-01-07	2016-01-07	69		CF/LM
198	2016-01-07	2016-01-07	98		CF/LM
199	2016-01-07	2016-01-07	85		CF/LM
200	2016-01-07	2016-01-07	90		CF/LM
201	2016-01-07	2016-01-07	97		CF/LM
202	2016-01-07	2016-01-07	74		CF/LM
203	2016-01-07	2016-01-07	81		CF/LM
204	2016-01-07	2016-01-07	80		CF/LM
205	2016-01-07	2016-01-07	90		CF/LM
206	2016-01-07	2016-01-07	89		CF/LM
207	2016-01-07	2016-01-07	96		CF/LM
208	2016-01-07	2016-01-07	93		CF/LM
209	2016-01-07	2016-01-07	95		CF/LM
210	2016-01-07	2016-01-07	77		CF/LM
211	2016-01-07	2016-01-07	94		CF/LM
212	2016-01-07	2016-01-07	98		CF/LM
213	2016-01-07	2016-01-07	97		CF/LM
214	2016-01-07	2016-01-07	83		CF/LM
215	2016-01-07	2016-01-07	101		CF/LM
216	2016-01-07	2016-01-07	90		CF/LM
217	2016-01-07	2016-01-07	90		CF/LM
218	2016-01-08	2016-01-08	108		CF/LM
219	2016-01-08	2016-01-08	98		CF/LM
220	2016-01-08	2016-01-08	109		CF/LM
221	2016-01-08	2016-01-08	106		CF/LM
222	2016-01-08	2016-01-08	94		CF/LM
223	2016-01-08	2016-01-08	88		CF/LM
224	2016-01-08	2016-01-08	122		CF/LM
225	2016-01-08	2016-01-08	96		CF/LM
226	2016-01-08	2016-01-08	97		CF/LM
227	2016-01-08	2016-01-08	68		CF/LM
228	2016-01-08	2016-01-08	98		CF/LM
229	2016-01-08	2016-01-08	102		CF/LM
230	2016-01-08	2016-01-08	74		CF/LM
231	2016-01-08	2016-01-08	75		CF/LM
232	2016-01-08	2016-01-08	97		CF/LM
233	2016-01-08	2016-01-08	93		CF/LM
234	2016-01-08	2016-01-08	99		CF/LM
235	2016-01-08	2016-01-08	96		CF/LM
236	2016-01-08	2016-01-08	123		CF/LM
237	2016-01-08	2016-01-08	110		CF/LM
238	2016-01-08	2016-01-08	84		CF/LM
239	2016-01-08	2016-01-08	113		CF/LM
240	2016-01-08	2016-01-08	82		CF/LM
241	2016-01-08	2016-01-08		UNENROLLED	CF/LM
242	2016-01-09	2016-01-09	111		CF/AG
243	2016-01-09	2016-01-09	93		CF/AG
244	2016-01-09	2016-01-09	105		CF/AG
245	2016-01-09	2016-01-09	88		CF/AG
246	2016-01-09	2016-01-09	94		CF/AG
247	2016-01-09	2016-01-09	84		CF/AG
248	2016-01-09	2016-01-09	88		CF/AG
249	2016-01-09	2016-01-09	85		CF/AG
250	2016-01-09	2016-01-09	78		CF/AG
251	2016-01-09	2016-01-09	112		CF/AG
252	2016-01-09	2016-01-09	75		CF/AG
253	2016-01-09	2016-01-09	79		CF/AG
254	2016-01-09	2016-01-09	83		CF/AG
255	2016-01-09	2016-01-09	85		CF/AG
256	2016-01-09	2016-01-09	88		CF/AG
257	2016-01-09	2016-01-09	108		CF/AG
258	2016-01-09	2016-01-09	103		CF/AG
259	2016-01-09	2016-01-09	98		CF/AG
260	2016-01-09	2016-01-09	109		CF/AG
261	2016-01-10	2016-01-10	89		JessC
262	2016-01-10	2016-01-10	98		JessC
263	2016-01-10	2016-01-10	85		JessC
264	2016-01-10	2016-01-10	94		JessC
265	2016-01-10	2016-01-10	97		JessC
266	2016-01-10	2016-01-10	112		JessC
267	2016-01-10	2016-01-10	94		JessC
268	2016-01-10	2016-01-10	80		JessC
269	2016-01-10	2016-01-10	98		JessC
270	2016-01-10	2016-01-10	90		JessC
271	2016-01-10	2016-01-10	93		JessC
272	2016-01-10	2016-01-10	97		JessC
273	2016-01-10	2016-01-10	102		JessC
274	2016-01-10	2016-01-10	81		JessC
275	2016-01-10	2016-01-10	80		JessC
276	2016-01-10	2016-01-10	77		JessC
277	2016-01-10	2016-01-10	98		JessC
278	2016-01-10	2016-01-10	98		JessC
279	2016-01-10	2016-01-10	76		JessC
280	2016-01-10	2016-01-10	94		JessC
281	2016-01-11	2016-01-11	108		AG/CF
282	2016-01-11	2016-01-11	93		AG/CF
283	2016-01-11	2016-01-11	106		AG/CF
284	2016-01-11	2016-01-11	88		AG/CF
285	2016-01-11	2016-01-11	99		AG/CF
286	2016-01-11	2016-01-11	88		AG/CF
287	2016-01-11	2016-01-11	81		AG/CF
288	2016-01-11	2016-01-11	95		AG/CF
289	2016-01-11	2016-01-11	89		AG/CF
290	2016-01-11	2016-01-11	111		AG/CF
291	2016-01-11	2016-01-11	106		AG/CF
292	2016-01-11	2016-01-11	116		AG/CF
293	2016-01-11	2016-01-11	101		AG/CF
294	2016-01-11	2016-01-11	95		AG/CF
295	2016-01-12	2016-01-12	102		JessC
296	2016-01-12	2016-01-12	104		JessC
297	2016-01-12	2016-01-12	87		JessC
298	2016-01-12	2016-01-12	70		JessC
299	2016-01-12	2016-01-12	110		JessC
300	2016-01-12	2016-01-12	98		JessC
301	2016-01-12	2016-01-12	112		JessC
302	2016-01-12	2016-01-12	92		JessC
303	2016-01-12	2016-01-12	105		JessC
304	2016-01-12	2016-01-12	91		JessC
305	2016-01-12	2016-01-12	126		JessC
306	2016-01-12	2016-01-12	102		JessC
307	2016-01-12	2016-01-12	106		JessC
308	2016-01-12	2016-01-12	97		JessC
309	2016-01-12	2016-01-12	86		JessC
310	2016-01-12	2016-01-12	92		JessC
311	2016-01-13	2016-01-13	112		CF/AG
312	2016-01-13	2016-01-13	111		CF/AG
313	2016-01-13	2016-01-13	114		CF/AG
314	2016-01-13	2016-01-13	115		CF/AG
315	2016-01-13	2016-01-13	87		CF/AG
316	2016-01-13	2016-01-13	105		CF/AG
317	2016-01-13	2016-01-13	103		CF/AG
318	2016-01-13	2016-01-13	106		CF/AG
319	2016-01-13	2016-01-13	102		CF/AG
320	2016-01-13	2016-01-13	82		CF/AG
321	2016-01-13	2016-01-13	69		CF/AG
322	2016-01-13	2016-01-13	99	Weighed on 1/17	CF/AG
323	2016-01-13	2016-01-13	92		CF/AG
324	2016-01-13	2016-01-13	104		CF/AG
325	2016-01-14	2016-01-14	92		TM
326	2016-01-14	2016-01-14	118		TM
327	2016-01-14	2016-01-14	91		TM
328	2016-01-14	2016-01-14	110		TM
329	2016-01-14	2016-01-14	96		TM
330	2016-01-14	2016-01-14	105		TM
331	2016-01-14	2016-01-14	90		TM
332	2016-01-14	2016-01-14	81		TM
333	2016-01-14	2016-01-14	85		TM
334	2016-01-14	2016-01-14	85		TM
335	2016-01-14	2016-01-14	94		TM
336	2016-01-14	2016-01-14	96		TM
337	2016-01-14	2016-01-14	80		TM
338	2016-01-15	2016-01-15	85		TM
339	2016-01-15	2016-01-15	100		TM
340	2016-01-15	2016-01-15	84		TM
341	2016-01-15	2016-01-15	95		TM
342	2016-01-15	2016-01-15	105		TM
343	2016-01-15	2016-01-15	78		TM
344	2016-01-15	2016-01-15	79		TM
345	2016-01-15	2016-01-15	88		TM
346	2016-01-15	2016-01-15	97		TM
347	2016-01-15	2016-01-15	95		TM
348	2016-01-15	2016-01-15	91		TM
349	2016-01-15	2016-01-15	99		TM
350	2016-01-15	2016-01-15	105		TM
351	2016-01-15	2016-01-15	99		TM
352	2016-01-15	2016-01-15	92		TM
353	2016-01-15	2016-01-15	105		TM
354	2016-01-16	2016-01-16	95		JessC
355	2016-01-16	2016-01-16	98		JessC
356	2016-01-16	2016-01-16	99		JessC
357	2016-01-16	2016-01-16	90		JessC
358	2016-01-16	2016-01-16	95		JessC
359	2016-01-16	2016-01-16	98		JessC
360	2016-01-16	2016-01-16	92		JessC
361	2016-01-16	2016-01-16	107		JessC
362	2016-01-16	2016-01-16	98		JessC
363	2016-01-16	2016-01-16	102		JessC
364	2016-01-16	2016-01-16	93		JessC
365	2016-01-16	2016-01-16	68		JessC
366	2016-01-16	2016-01-16	93		JessC
367	2016-01-16	2016-01-16	94		JessC
368	2016-01-17	2016-01-17	82		VM
369	2016-01-17	2016-01-17	77		VM
370	2016-01-17	2016-01-17	87		VM
371	2016-01-17	2016-01-17	100		VM
372	2016-01-17	2016-01-17	88		VM
373	2016-01-17	2016-01-17	108		VM
374	2016-01-17	2016-01-17	90		VM
375	2016-01-17	2016-01-17	95		VM
376	2016-01-17	2016-01-17	94		VM
377	2016-01-17	2016-01-17	104		VM
378	2016-01-17	2016-01-17	106		VM
379	2016-01-17	2016-01-17	76		VM
380	2016-01-17	2016-01-17	90		VM
381	2016-01-17	2016-01-17	92		VM
382	2016-01-17	2016-01-17	98		VM
383	2016-01-17	2016-01-17	87		VM
384	2016-01-17	2016-01-17	87		VM
385	2016-01-17	2016-01-17	105		VM
386	2016-01-17	2016-01-17	92		VM
387	2016-01-17	2016-01-17		UNENROLLED	VM
388	2016-01-17	2016-01-17	96		VM
389	2016-01-17	2016-01-17	108		VM
390	2016-01-17	2016-01-17	107		VM
391	2016-01-17	2016-01-17	109		VM
392	2016-01-17	2016-01-17	86		VM
393	2016-01-17	2016-01-17	97		VM
394	2016-01-17	2016-01-17	94		VM
395	2016-01-18	2016-01-18	120		CF/AG
396	2016-01-18	2016-01-18	112		CF/AG
397	2016-01-18	2016-01-18	108		CF/AG
398	2016-01-18	2016-01-18	115		CF/AG
399	2016-01-18	2016-01-18	97		CF/AG
400	2016-01-18	2016-01-18	112		CF/AG
401	2016-01-18	2016-01-18	90		CF/AG
402	2016-01-18	2016-01-18	99		CF/AG
403	2016-01-18	2016-01-18	86		CF/AG
404	2016-01-18	2016-01-18	93		CF/AG
405	2016-01-18	2016-01-18	97		CF/AG
406	2016-01-18	2016-01-18	107		CF/AG
407	2016-01-18	2016-01-18	97		CF/AG
408	2016-01-18	2016-01-18	112		CF/AG
409	2016-01-19	2016-01-19	99		JessC
410	2016-01-19	2016-01-19	87		JessC
411	2016-01-19	2016-01-19	115		JessC
412	2016-01-19	2016-01-19	103		JessC
413	2016-01-19	2016-01-19	87		JessC
414	2016-01-19	2016-01-19	94		JessC
415	2016-01-19	2016-01-19	90		JessC
416	2016-01-19	2016-01-19	93		JessC
417	2016-01-19	2016-01-19	92		JessC
418	2016-01-19	2016-01-19	91		JessC
419	2016-01-19	2016-01-19	99		JessC
420	2016-01-20	2016-01-20	117		CF/AG
421	2016-01-20	2016-01-20	112		CF/AG
422	2016-01-20	2016-01-20	117		CF/AG
423	2016-01-20	2016-01-20	86		CF/AG
424	2016-01-20	2016-01-20	90		CF/AG
425	2016-01-20	2016-01-20	101		CF/AG
426	2016-01-20	2016-01-20	93		CF/AG
427	2016-01-20	2016-01-20	106		CF/AG
428	2016-01-20	2016-01-20	80		CF/AG
429	2016-01-20	2016-01-20	108		CF/AG
430	2016-01-20	2016-01-20	96		CF/AG
431	2016-01-20	2016-01-20	97		CF/AG
432	2016-01-20	2016-01-20	103		CF/AG
433	2016-01-20	2016-01-20	110		CF/AG
434	2016-01-20	2016-01-20	84		CF/AG
435	2016-01-20	2016-01-20	82		CF/AG
436	2016-01-20	2016-01-20	106		CF/AG
437	2016-01-20	2016-01-20	102		CF/AG
438	2016-01-20	2016-01-20	123		CF/AG
439	2016-01-21	2016-01-21	98		JessC
440	2016-01-21	2016-01-21	110		JessC
441	2016-01-21	2016-01-21	96		JessC
442	2016-01-21	2016-01-21	96		JessC
443	2016-01-21	2016-01-21	94		JessC
444	2016-01-21	2016-01-21	100		JessC
445	2016-01-21	2016-01-21	93		JessC
446	2016-01-21	2016-01-21	88		JessC
447	2016-01-21	2016-01-21	102		JessC
448	2016-01-21	2016-01-21	101		JessC
449	2016-01-21	2016-01-21	85		JessC
450	2016-01-21	2016-01-21	95		JessC
451	2016-01-21	2016-01-21	79		JessC
452	2016-01-21	2016-01-21	115		JessC
453	2016-01-21	2016-01-21	121		JessC
454	2016-01-21	2016-01-21	86		JessC
455	2016-01-21	2016-01-21	104		JessC
456	2016-01-21	2016-01-21	107		JessC
457	2016-01-21	2016-01-21		UNENROLLED	JessC
458	2016-01-23	2016-01-22	98	Weighed on 1/23/16	KF
459	2016-01-23	2016-01-22		DEAD
460	2016-01-23	2016-01-22	93	Weighed on 1/23/16	KF
461	2016-01-23	2016-01-22	105	Weighed on 1/23/16	KF
462	2016-01-23	2016-01-22	87	Weighed on 1/23/16	KF
463	2016-01-23	2016-01-22	97	Weighed on 1/23/16	KF
464	2016-01-23	2016-01-22	116	Weighed on 1/23/16	KF
465	2016-01-23	2016-01-22	85	Weighed on 1/23/16	KF
466	2016-01-23	2016-01-22	108	Weighed on 1/23/16	KF
467	2016-01-23	2016-01-22	117	Weighed on 1/23/16	KF
468	2016-01-23	2016-01-22	103	Weighed on 1/23/16	KF
469	2016-01-23	2016-01-22	93	Weighed on 1/23/16	KF
470	2016-01-23	2016-01-22	121	Weighed on 1/23/16	KF
471	2016-01-23	2016-01-23	96	Weighed on 1/23/16	KF
472	2016-01-23	2016-01-23	100	Weighed on 1/23/16	KF
473	2016-01-23	2016-01-23	106	Weighed on 1/23/16	KF
474	2016-01-23	2016-01-23	94	Weighed on 1/23/16	KF
475	2016-01-23	2016-01-23	105	Weighed on 1/23/16	KF
476	2016-01-23	2016-01-23	114	Weighed on 1/23/16	KF
477	2016-01-23	2016-01-23	100	Weighed on 1/23/16	KF
478	2016-01-23	2016-01-23	92	Weighed on 1/23/16	KF
479	2016-01-23	2016-01-23	103	Weighed on 1/23/16	KF
480	2016-01-23	2016-01-23	110	Weighed on 1/23/16	KF
481	2016-01-23	2016-01-23	94	Weighed on 1/23/16	KF
482	2016-01-23	2016-01-23	112	Weighed on 1/23/16	KF
483	2016-01-23	2016-01-23	102	Weighed on 1/23/16	KF
484	2016-01-23	2016-01-23	104	Weighed on 1/23/16	KF
485	2016-01-24	2016-01-24	109		HF
486	2016-01-24	2016-01-24	95		HF
487	2016-01-24	2016-01-24	110		HF
488	2016-01-24	2016-01-24	95		HF
489	2016-01-24	2016-01-24	86		HF
490	2016-01-24	2016-01-24	87		HF
491	2016-01-24	2016-01-24	92		HF
492	2016-01-24	2016-01-24	86		HF
493	2016-01-24	2016-01-24	79		HF
494	2016-01-24	2016-01-24	86		HF
495	2016-01-24	2016-01-24	80		HF
496	2016-01-24	2016-01-24	116		HF
497	2016-01-24	2016-01-24	93		HF
498	2016-01-24	2016-01-24	94		HF
499	2016-01-24	2016-01-24	84		HF
500	2016-01-24	2016-01-24	108		HF
501	2016-01-24	2016-01-24	104		HF
502	2016-01-24	2016-01-24	120		HF
503	2016-01-24	2016-01-24	102		HF
504	2016-01-24	2016-01-24	117		HF
505	2016-01-24	2016-01-24	115		HF
506	2016-01-24	2016-01-24	82		HF
507	2016-01-24	2016-01-24	93		HF
508	2016-01-24	2016-01-24	112		HF
509	2016-01-24	2016-01-24	84		HF
510	2016-01-25	2016-01-25	92		CF/AG
511	2016-01-25	2016-01-25	111		CF/AG
512	2016-01-25	2016-01-25	113		CF/AG
513	2016-01-25	2016-01-25	78		CF/AG
514	2016-01-25	2016-01-25	132		CF/AG
515	2016-01-25	2016-01-25	117		CF/AG
516	2016-01-25	2016-01-25	120		CF/AG
517	2016-01-25	2016-01-25	88		CF/AG
518	2016-01-25	2016-01-25	89		CF/AG
519	2016-01-25	2016-01-25	119		CF/AG
520	2016-01-25	2016-01-25	86		CF/AG
521	2016-01-25	2016-01-25	90		CF/AG
522	2016-01-25	2016-01-25	88		CF/AG
523	2016-01-25	2016-01-25	67		CF/AG
524	2016-01-25	2016-01-25	105		CF/AG
525	2016-01-25	2016-01-25	92		CF/AG
526	2016-01-27	2016-01-26	93	Weighed on 1/27/16	CF/AG
527	2016-01-27	2016-01-26	85	Weighed on 1/27/16	CF/AG
528	2016-01-27	2016-01-26	95	Weighed on 1/27/16	CF/AG
529	2016-01-27	2016-01-26	89	Weighed on 1/27/16	CF/AG
530	2016-01-27	2016-01-26	83	Weighed on 1/27/16	CF/AG
531	2016-01-27	2016-01-26	96	Weighed on 1/27/16	CF/AG
532	2016-01-27	2016-01-26	103	Weighed on 1/27/16	CF/AG
533	2016-01-27	2016-01-26	120	Weighed on 1/27/16	CF/AG
534	2016-01-27	2016-01-26	97	Weighed on 1/27/16	CF/AG
535	2016-01-27	2016-01-26	106	Weighed on 1/27/16	CF/AG
536	2016-01-27	2016-01-26	102	Weighed on 1/27/16	CF/AG
537	2016-01-27	2016-01-26	123	Weighed on 1/27/16	CF/AG
538	2016-01-27	2016-01-26	94	Weighed on 1/27/16	CF/AG
539	2016-01-27	2016-01-26	112	Weighed on 1/27/16	CF/AG
540	2016-01-27	2016-01-27	74		CF/AG
541	2016-01-27	2016-01-27	91		CF/AG
542	2016-01-27	2016-01-27	72		CF/AG
543	2016-01-27	2016-01-27	101		CF/AG
544	2016-01-27	2016-01-27	103		CF/AG
545	2016-01-27	2016-01-27	82		CF/AG
546	2016-01-27	2016-01-27	91		CF/AG
547	2016-01-27	2016-01-27	99		CF/AG
548	2016-01-27	2016-01-27	106		CF/AG
549	2016-01-27	2016-01-27		DEAD	CF/AG
550	2016-01-27	2016-01-27	91		CF/AG
551	2016-01-27	2016-01-27	119		CF/AG
552	2016-01-27	2016-01-27	98		CF/AG
553	2016-01-27	2016-01-27	95		CF/AG
554	2016-01-27	2016-01-27	105		CF/AG
555	2016-01-27	2016-01-27	91		CF/AG
556	2016-01-27	2016-01-27	108		CF/AG
557	2016-01-27	2016-01-27	90		CF/AG
558	2016-01-27	2016-01-27	90		CF/AG
559	2016-01-27	2016-01-27	86		CF/AG
560	2016-01-27	2016-01-27	93		CF/AG
561	2016-01-27	2016-01-27	99		CF/AG
562	2016-01-28	2016-01-28	102		TM
563	2016-01-28	2016-01-28	82		TM
564	2016-01-28	2016-01-28	92		TM
565	2016-01-28	2016-01-28	106		TM
566	2016-01-28	2016-01-28	83		TM
567	2016-01-28	2016-01-28	98		TM
568	2016-01-28	2016-01-28	94		TM
569	2016-01-28	2016-01-28	82		TM
570	2016-01-28	2016-01-28	79		TM
571	2016-01-28	2016-01-28	81		TM
572	2016-01-28	2016-01-28	73		TM
573	2016-01-28	2016-01-28	63		TM
574	2016-01-28	2016-01-28	94		TM
575	2016-01-28	2016-01-28	93		TM
576	2016-01-28	2016-01-28	90		TM
577	2016-01-28	2016-01-28		DEAD	TM
578	2016-01-29	2016-01-29	127		TM
579	2016-01-29	2016-01-29	111		TM
580	2016-01-29	2016-01-29	107		TM
581	2016-01-29	2016-01-29	79		TM
582	2016-01-29	2016-01-29	91		TM
583	2016-01-29	2016-01-29	94		TM
584	2016-01-29	2016-01-29	105		TM
585	2016-01-29	2016-01-29	119		TM
586	2016-01-29	2016-01-29	80		TM
587	2016-01-29	2016-01-29	88		TM
588	2016-01-29	2016-01-29	93		TM
589	2016-01-29	2016-01-29	109		TM
590	2016-01-29	2016-01-29	108		TM
591	2016-01-29	2016-01-29	84		TM
592	2016-01-29	2016-01-29	101		TM
593	2016-01-30	2016-01-29	127	Weighed on 1/30/16	HF
594	2016-01-30	2016-01-30	101		HF
595	2016-01-30	2016-01-30	112		HF
596	2016-01-30	2016-01-30	105		HF
597	2016-01-30	2016-01-30	85		HF
598	2016-01-30	2016-01-30	107		HF
599	2016-01-30	2016-01-30	101		HF
600	2016-01-30	2016-01-30	117		HF
601	2016-01-30	2016-01-30	107		HF
602	2016-01-30	2016-01-30	83		HF
603	2016-01-30	2016-01-30	84		HF
604	2016-01-30	2016-01-30	102		HF
605	2016-01-30	2016-01-30	94		HF
606	2016-01-30	2016-01-30	100		HF
607	2016-01-30	2016-01-30	103		HF
608	2016-01-30	2016-01-30	92		HF
609	2016-02-01	2016-01-31	102		AG/CF
610	2016-02-01	2016-01-31	87		AG/CF
611	2016-02-01	2016-01-31	110		AG/CF
612	2016-02-01	2016-01-31	109		AG/CF
613	2016-02-01	2016-01-31	97		AG/CF
614	2016-02-01	2016-01-31	95		AG/CF
615	2016-02-01	2016-01-31	101		AG/CF
616	2016-02-01	2016-01-31	106		AG/CF
617	2016-02-01	2016-01-31	108		AG/CF
618	2016-02-01	2016-01-31	108		AG/CF
619	2016-02-01	2016-01-31	102		AG/CF
620	2016-02-01	2016-01-31	105		AG/CF
621	2016-02-01	2016-01-31	91		AG/CF
622	2016-02-01	2016-02-01	121		AG/CF
623	2016-02-01	2016-02-01	102		AG/CF
624	2016-02-01	2016-02-01	71		AG/CF
625	2016-02-01	2016-02-01	98		AG/CF
626	2016-02-01	2016-02-01	109		AG/CF
627	2016-02-01	2016-02-01	95		AG/CF
628	2016-02-01	2016-02-01	112		AG/CF
629	2016-02-01	2016-02-01	98		AG/CF
630	2016-02-01	2016-02-01	88		AG/CF
631	2016-02-01	2016-02-01	89		AG/CF
632	2016-02-01	2016-02-01	97		AG/CF
633	2016-02-01	2016-02-01	116		AG/CF
634	2016-02-01	2016-02-01	118		AG/CF
635	2016-02-01	2016-02-01	87		AG/CF
636	2016-02-01	2016-02-01	80		AG/CF
637	2016-02-01	2016-02-01	109		AG/CF
638	2016-02-02	2016-02-02	106		JessC
639	2016-02-02	2016-02-02	93		JessC
640	2016-02-02	2016-02-02	99		JessC
641	2016-02-02	2016-02-02	83		JessC
642	2016-02-02	2016-02-02	116		JessC
643	2016-02-02	2016-02-02	89		JessC
644	2016-02-02	2016-02-02	86		JessC
645	2016-02-02	2016-02-02	91		JessC
646	2016-02-02	2016-02-02	98		JessC
647	2016-02-02	2016-02-02	74		JessC
648	2016-02-02	2016-02-02	105		JessC
649	2016-02-02	2016-02-02	119		JessC
650	2016-02-02	2016-02-02	119		JessC
651	2016-02-02	2016-02-02		UNENROLLED	JessC
652	2016-02-02	2016-02-02	78		JessC
653	2016-02-02	2016-02-02	86		JessC
654	2016-02-02	2016-02-02	97		JessC
655	2016-02-02	2016-02-02	104		JessC
656	2016-02-02	2016-02-02	102		JessC
657	2016-02-02	2016-02-02	87		JessC
658	2016-02-03	2016-02-03	97		AG/CF
659	2016-02-03	2016-02-03	106		AG/CF
660	2016-02-03	2016-02-03	110		AG/CF
661	2016-02-03	2016-02-03	88		AG/CF
662	2016-02-03	2016-02-03	123		AG/CF
663	2016-02-03	2016-02-03	106		AG/CF
664	2016-02-03	2016-02-03	107		AG/CF
665	2016-02-03	2016-02-03	88		AG/CF
666	2016-02-03	2016-02-03	84		AG/CF
667	2016-02-03	2016-02-03	92		AG/CF
668	2016-02-03	2016-02-03	77		AG/CF
669	2016-02-03	2016-02-03	111		AG/CF
670	2016-02-03	2016-02-03	85		AG/CF
671	2016-02-03	2016-02-03	97		AG/CF
672	2016-02-04	2016-02-04	107		TM
673	2016-02-04	2016-02-04	89		TM
674	2016-02-04	2016-02-04	112		TM
675	2016-02-04	2016-02-04	90		TM
676	2016-02-04	2016-02-04	95		TM
677	2016-02-04	2016-02-04	96		TM
678	2016-02-04	2016-02-04	103		TM
679	2016-02-04	2016-02-04	97		TM
680	2016-02-04	2016-02-04	94		TM
681	2016-02-04	2016-02-04	95		TM
682	2016-02-04	2016-02-04	103		TM
683	2016-02-04	2016-02-04	93		TM
684	2016-02-04	2016-02-04	101		TM
685	2016-02-04	2016-02-04	99		TM
686	2016-02-04	2016-02-04	103		TM
687	2016-02-04	2016-02-04	96		TM
688	2016-02-04	2016-02-04	97		TM
689	2016-02-04	2016-02-04	68		TM
690	2016-02-04	2016-02-04	103		TM
691	2016-02-04	2016-02-04	102		TM
692	2016-02-04	2016-02-04	95		TM
693	2016-02-04	2016-02-04	104		TM
694	2016-02-04	2016-02-04	105		TM
695	2016-02-04	2016-02-04	89		TM
696	2016-02-04	2016-02-04	106		TM
697	2016-02-04	2016-02-04	94		TM
698	2016-02-04	2016-02-04	97		TM
699	2016-02-04	2016-02-04	96		TM
700	2016-02-04	2016-02-04	115		TM
701	2016-02-05	2016-02-05	93		TM
702	2016-02-05	2016-02-05	102		TM
703	2016-02-05	2016-02-05	104		TM
704	2016-02-05	2016-02-05	100		TM
705	2016-02-05	2016-02-05	89		TM
706	2016-02-05	2016-02-05		UNENROLLED	TM
707	2016-02-05	2016-02-05	112		TM
708	2016-02-05	2016-02-05	115		TM
709	2016-02-05	2016-02-05	113		TM
710	2016-02-05	2016-02-05	82		TM
711	2016-02-05	2016-02-05	108		TM
712	2016-02-05	2016-02-05	101		TM
713	2016-02-05	2016-02-05	102		TM
714	2016-02-05	2016-02-05	120		TM
715	2016-02-05	2016-02-05	83		TM
716	2016-02-05	2016-02-05	92		TM
717	2016-02-05	2016-02-05	89		TM
718	2016-02-05	2016-02-05	103		TM
719	2016-02-05	2016-02-05	95		TM
720	2016-02-05	2016-02-05	85		TM
721	2016-02-05	2016-02-05	105		TM
722	2016-02-05	2016-02-05	80		TM
723	2016-02-05	2016-02-05	87		TM
724	2016-02-05	2016-02-05	78		TM
725	2016-02-05	2016-02-05	102		TM
726	2016-02-05	2016-02-05	127		TM
727	2016-02-05	2016-02-05	95		TM
728	2016-02-05	2016-02-05	103		TM
729	2016-02-06	2016-02-06	93	Weighed on 2/7/16	DR
730	2016-02-06	2016-02-06	89		DR
731	2016-02-06	2016-02-06	91		DR
732	2016-02-06	2016-02-06	89		DR
733	2016-02-06	2016-02-06	94		DR
734	2016-02-06	2016-02-06	107		DR
735	2016-02-06	2016-02-06	97		DR
736	2016-02-06	2016-02-06	95		DR
737	2016-02-06	2016-02-06	99		DR
738	2016-02-06	2016-02-06	98		DR
739	2016-02-06	2016-02-06	91		DR
740	2016-02-06	2016-02-06	126		DR
741	2016-02-06	2016-02-06	93		DR
742	2016-02-06	2016-02-06	103		DR
743	2016-02-06	2016-02-06	81		DR
744	2016-02-07	2016-02-07	109		JessC
745	2016-02-07	2016-02-07	104		JessC
746	2016-02-07	2016-02-07	108		JessC
747	2016-02-07	2016-02-07	100		JessC
748	2016-02-07	2016-02-07	109		JessC
749	2016-02-07	2016-02-07	94		JessC
750	2016-02-07	2016-02-07	83		JessC
751	2016-02-07	2016-02-07	113		JessC
752	2016-02-07	2016-02-07	86		JessC
753	2016-02-07	2016-02-07	101		JessC
754	2016-02-07	2016-02-07	93		JessC
755	2016-02-07	2016-02-07	104		JessC
756	2016-02-07	2016-02-07	101		JessC
757	2016-02-07	2016-02-07	95		JessC
758	2016-02-07	2016-02-07	93		JessC
759	2016-02-07	2016-02-07	88		JessC
760	2016-02-07	2016-02-07	116		JessC
761	2016-02-08	2016-02-08	100		CF/AG
762	2016-02-08	2016-02-08	108		CF/AG
763	2016-02-08	2016-02-08	101		CF/AG
764	2016-02-08	2016-02-08	114		CF/AG
765	2016-02-08	2016-02-08	79		CF/AG
766	2016-02-08	2016-02-08	80		CF/AG
767	2016-02-08	2016-02-08	91		CF/AG
768	2016-02-08	2016-02-08	110		CF/AG
769	2016-02-08	2016-02-08	99		CF/AG
770	2016-02-08	2016-02-08	96		CF/AG
771	2016-02-08	2016-02-08	93		CF/AG
772	2016-02-08	2016-02-08	90		CF/AG
773	2016-02-08	2016-02-08	96		CF/AG
774	2016-02-08	2016-02-08	104		CF/AG
775	2016-02-08	2016-02-08	112		CF/AG
776	2016-02-09	2016-02-09	101		JessC
777	2016-02-09	2016-02-09	118		JessC
778	2016-02-09	2016-02-09	103		JessC
779	2016-02-09	2016-02-09	100		JessC
780	2016-02-09	2016-02-09	98		JessC
781	2016-02-09	2016-02-09	118		JessC
782	2016-02-09	2016-02-09	97		JessC
783	2016-02-09	2016-02-09	75		JessC
784	2016-02-09	2016-02-09	95		JessC
785	2016-02-09	2016-02-09	99		JessC
786	2016-02-09	2016-02-09	91		JessC
787	2016-02-09	2016-02-09	107		JessC
788	2016-02-09	2016-02-09	95		JessC
789	2016-02-09	2016-02-09	106		JessC
790	2016-02-09	2016-02-09	105		JessC
791	2016-02-09	2016-02-09	95		JessC
792	2016-02-10	2016-02-10	103		AG
793	2016-02-10	2016-02-10	92		AG
794	2016-02-10	2016-02-10	88		AG
795	2016-02-10	2016-02-10	92		AG
796	2016-02-10	2016-02-10	101		AG
797	2016-02-10	2016-02-10	114		AG
798	2016-02-10	2016-02-10	103		AG
799	2016-02-10	2016-02-10	123		AG
800	2016-02-10	2016-02-10	91		AG
801	2016-02-10	2016-02-10	97		AG
802	2016-02-10	2016-02-10	88		AG
803	2016-02-10	2016-02-10	100		AG
804	2016-02-10	2016-02-10	102		AG
805	2016-02-10	2016-02-10	99		AG
806	2016-02-10	2016-02-10	90		AG
807	2016-02-10	2016-02-10	82		AG
808	2016-02-10	2016-02-10	89		AG
809	2016-02-10	2016-02-10	88		AG
810	2016-02-10	2016-02-10	97		AG
811	2016-02-11	2016-02-11	122		TM
812	2016-02-11	2016-02-11	81		TM
813	2016-02-11	2016-02-11	82		TM
814	2016-02-11	2016-02-11	84		TM
815	2016-02-11	2016-02-11	104		TM
816	2016-02-11	2016-02-11	88		TM
817	2016-02-11	2016-02-11	115		TM
818	2016-02-11	2016-02-11	117		TM
819	2016-02-11	2016-02-11	97		TM
820	2016-02-11	2016-02-11	101		TM
821	2016-02-11	2016-02-11	102		TM
822	2016-02-11	2016-02-11	119		TM
823	2016-02-11	2016-02-11	75		TM
824	2016-02-11	2016-02-11	94		TM
825	2016-02-11	2016-02-11	100		TM
826	2016-02-12	2016-02-12	97		JessC
827	2016-02-12	2016-02-12	105		JessC
828	2016-02-12	2016-02-12	106		JessC
829	2016-02-12	2016-02-12	104		JessC
830	2016-02-12	2016-02-12	88		JessC
831	2016-02-12	2016-02-12	88		JessC
832	2016-02-12	2016-02-12	97		JessC
833	2016-02-12	2016-02-12	89		JessC
834	2016-02-12	2016-02-12	98		JessC
835	2016-02-12	2016-02-12	106		JessC
836	2016-02-12	2016-02-12	82		JessC
837	2016-02-12	2016-02-12	101		JessC
838	2016-02-12	2016-02-12	87		JessC
839	2016-02-12	2016-02-12	104		JessC
840	2016-02-12	2016-02-12	95		JessC
841	2016-02-12	2016-02-12	105		JessC
842	2016-02-13	2016-02-13	96		HF
843	2016-02-13	2016-02-13	101		HF
844	2016-02-13	2016-02-13	96		HF
845	2016-02-13	2016-02-13	77		HF
846	2016-02-13	2016-02-13	72		HF
847	2016-02-13	2016-02-13	100		HF
848	2016-02-13	2016-02-13	96		HF
849	2016-02-13	2016-02-13	85		HF
850	2016-02-13	2016-02-13	78		HF
851	2016-02-13	2016-02-13	85		HF
852	2016-02-13	2016-02-13	84		HF
853	2016-02-13	2016-02-13	101		HF
854	2016-02-13	2016-02-13	84		HF
855	2016-02-13	2016-02-13	111		HF
856	2016-02-13	2016-02-13	96		HF
857	2016-02-13	2016-02-13	106		HF
858	2016-02-13	2016-02-13	125		HF
859	2016-02-13	2016-02-13	117		HF
860	2016-02-13	2016-02-13	91		HF
861	2016-02-13	2016-02-13	82		HF
862	2016-02-14	2016-02-14	84		AG/CF
863	2016-02-14	2016-02-14	105		AG/CF
864	2016-02-14	2016-02-14	107		AG/CF
865	2016-02-14	2016-02-14	93		AG/CF
866	2016-02-14	2016-02-14	99		AG/CF
867	2016-02-14	2016-02-14	96		AG/CF
868	2016-02-14	2016-02-14	113		AG/CF
869	2016-02-14	2016-02-14	93		AG/CF
870	2016-02-14	2016-02-14	87		AG/CF
871	2016-02-14	2016-02-14	99		AG/CF
872	2016-02-14	2016-02-14	102		AG/CF
873	2016-02-14	2016-02-14	99		AG/CF
874	2016-02-14	2016-02-14	121		AG/CF
875	2016-02-14	2016-02-14	85		AG/CF
876	2016-02-14	2016-02-14	83		AG/CF
877	2016-02-14	2016-02-14	84		AG/CF
878	2016-02-14	2016-02-14	82		AG/CF
879	2016-02-14	2016-02-14	92		AG/CF
880	2016-02-15	2016-02-15	81		AG/CF
881	2016-02-15	2016-02-15	98		AG/CF
882	2016-02-15	2016-02-15	80		AG/CF
883	2016-02-15	2016-02-15	89		AG/CF
884	2016-02-15	2016-02-15	78		AG/CF
885	2016-02-15	2016-02-15	89		AG/CF
886	2016-02-15	2016-02-15	98		AG/CF
887	2016-02-15	2016-02-15	111		AG/CF
888	2016-02-15	2016-02-15	94		AG/CF
889	2016-02-15	2016-02-15	100		AG/CF
890	2016-02-15	2016-02-15	104		AG/CF
891	2016-02-15	2016-02-15	93		AG/CF
892	2016-02-15	2016-02-15	107		AG/CF
893	2016-02-15	2016-02-15	106		AG/CF
894	2016-02-16	2016-02-16	94		HF
895	2016-02-16	2016-02-16	114		HF
896	2016-02-16	2016-02-16	90		HF
897	2016-02-16	2016-02-16	91		HF
898	2016-02-16	2016-02-16	119		HF
899	2016-02-16	2016-02-16	103		HF
900	2016-02-16	2016-02-16	93		HF
901	2016-02-16	2016-02-16	96		HF
902	2016-02-16	2016-02-16	93		HF
903	2016-02-16	2016-02-16	97		HF
904	2016-02-16	2016-02-16	93		HF
905	2016-02-17	2016-02-17	94		AG/CF
906	2016-02-17	2016-02-17	96		AG/CF
907	2016-02-17	2016-02-17	75		AG/CF
908	2016-02-17	2016-02-17	98		AG/CF
909	2016-02-17	2016-02-17	95		AG/CF
910	2016-02-17	2016-02-17	95		AG/CF
911	2016-02-17	2016-02-17	88		AG/CF
912	2016-02-17	2016-02-17	90		AG/CF
913	2016-02-17	2016-02-17	103		AG/CF
914	2016-02-17	2016-02-17	114		AG/CF
915	2016-02-17	2016-02-17	107		AG/CF
916	2016-02-18	2016-02-18	95		TM
917	2016-02-18	2016-02-18	104		TM
918	2016-02-18	2016-02-18	116		TM
919	2016-02-18	2016-02-18	108		TM
920	2016-02-18	2016-02-18		UNENROLLED	TM
921	2016-02-18	2016-02-18	115		TM
922	2016-02-18	2016-02-18	100		TM
923	2016-02-18	2016-02-18	96		TM
924	2016-02-18	2016-02-18	114		TM
925	2016-02-18	2016-02-18	108		TM
926	2016-02-18	2016-02-18	118		TM
927	2016-02-18	2016-02-18	95		TM
928	2016-02-18	2016-02-18	104		TM
929	2016-02-18	2016-02-18	98		TM
930	2016-02-18	2016-02-18	76		TM
931	2016-02-18	2016-02-18	81		TM
932	2016-02-18	2016-02-18	105		TM
933	2016-02-18	2016-02-18	101		TM
934	2016-02-19	2016-02-19	106		TM
935	2016-02-19	2016-02-19	91		TM
936	2016-02-19	2016-02-19	110		TM
937	2016-02-19	2016-02-19	89		TM
938	2016-02-19	2016-02-19	102		TM
939	2016-02-19	2016-02-19	93		TM
940	2016-02-19	2016-02-19	101		TM
941	2016-02-19	2016-02-19	95		TM
942	2016-02-19	2016-02-19	95		TM
943	2016-02-19	2016-02-19	93		TM
944	2016-02-19	2016-02-19	91		TM
945	2016-02-19	2016-02-19	95		TM
946	2016-02-19	2016-02-19	91		TM
947	2016-02-19	2016-02-19	113		TM
948	2016-02-19	2016-02-19	116		TM
949	2016-02-19	2016-02-19	95		TM
950	2016-02-19	2016-02-19	106		TM
951	2016-02-19	2016-02-19	101		TM
952	2016-02-19	2016-02-19	96		TM
953	2016-02-19	2016-02-19	92		TM
954	2016-02-19	2016-02-19	104		TM
955	2016-02-19	2016-02-19	99		TM
956	2016-02-19	2016-02-19	91		TM
957	2016-02-19	2016-02-19	114		TM
958	2016-02-20	2016-02-20	96		AG/CF
959	2016-02-20	2016-02-20	79		AG/CF
960	2016-02-20	2016-02-20	108		AG/CF
961	2016-02-20	2016-02-20	86		AG/CF
962	2016-02-20	2016-02-20	93		AG/CF
963	2016-02-20	2016-02-20	83		AG/CF
964	2016-02-20	2016-02-20	102		AG/CF
965	2016-02-20	2016-02-20	93		AG/CF
966	2016-02-20	2016-02-20	95		AG/CF
967	2016-02-20	2016-02-20	81		AG/CF
968	2016-02-20	2016-02-20	95		AG/CF
969	2016-02-20	2016-02-20	97		AG/CF
970	2016-02-20	2016-02-20	115		AG/CF
971	2016-02-20	2016-02-20	96		AG/CF
972	2016-02-20	2016-02-20	101		AG/CF
973	2016-02-20	2016-02-20	98		AG/CF
974	2016-02-22	2016-02-21	91		AG/CF
975	2016-02-22	2016-02-21	91		AG/CF
976	2016-02-22	2016-02-21	109		AG/CF
977	2016-02-22	2016-02-21		UNENROLLED - Angus	AG/CF
978	2016-02-22	2016-02-21	106		AG/CF
979	2016-02-22	2016-02-21	109		AG/CF
980	2016-02-22	2016-02-21	93		AG/CF
981	2016-02-22	2016-02-21		SEVERE ILLNESS	AG/CF
982	2016-02-22	2016-02-21	91		AG/CF
983	2016-02-22	2016-02-21	103		AG/CF
984	2016-02-22	2016-02-21	90		AG/CF
985	2016-02-22	2016-02-21	85		AG/CF
986	2016-02-22	2016-02-21	91		AG/CF
987	2016-02-22	2016-02-22	88		AG/CF
988	2016-02-22	2016-02-22	97		AG/CF
989	2016-02-22	2016-02-22	103		AG/CF
990	2016-02-22	2016-02-22	102		AG/CF
991	2016-02-22	2016-02-22	110		AG/CF
992	2016-02-22	2016-02-22	121		AG/CF
993	2016-02-22	2016-02-22	93		AG/CF
994	2016-02-22	2016-02-22	97		AG/CF
995	2016-02-22	2016-02-22	83		AG/CF
996	2016-02-22	2016-02-22	80		AG/CF
997	2016-02-22	2016-02-22	82		AG/CF
998	2016-02-22	2016-02-22	98		AG/CF
999	2016-02-22	2016-02-22	86		AG/CF
1000	2016-02-22	2016-02-22	83		AG/CF
1001	2016-02-22	2016-02-22	80		AG/CF
1002	2016-02-23	2016-02-23	93		JessC
1003	2016-02-23	2016-02-23	85		JessC
1004	2016-02-23	2016-02-23	85		JessC
1005	2016-02-23	2016-02-23	85		JessC
1006	2016-02-23	2016-02-23	108		JessC
1007	2016-02-23	2016-02-23	80		JessC
1008	2016-02-23	2016-02-23	83		JessC
1009	2016-02-23	2016-02-23	74		JessC
1010	2016-02-23	2016-02-23	76		JessC
1011	2016-02-23	2016-02-23	99		JessC
1012	2016-02-23	2016-02-23	85		JessC
1013	2016-02-23	2016-02-23	105		JessC
1014	2016-02-23	2016-02-23	107		JessC
1015	2016-02-23	2016-02-23	102		JessC
1016	2016-02-23	2016-02-23	97		JessC
1017	2016-02-23	2016-02-23	110		JessC
1018	2016-02-24	2016-02-24	100		AG/CF
1019	2016-02-24	2016-02-24	68		AG/CF
1020	2016-02-24	2016-02-24	78		AG/CF
1021	2016-02-24	2016-02-24	99		AG/CF
1022	2016-02-24	2016-02-24	60		AG/CF
1023	2016-02-24	2016-02-24	73		AG/CF
1024	2016-02-24	2016-02-24	70		AG/CF
1025	2016-02-24	2016-02-24	88		AG/CF
1026	2016-02-24	2016-02-24	70		AG/CF
1027	2016-02-24	2016-02-24	94		AG/CF
1028	2016-02-24	2016-02-24	90		AG/CF
1029	2016-02-24	2016-02-24	70		AG/CF
1030	2016-02-24	2016-02-24	83		AG/CF
1031	2016-02-24	2016-02-24	89		AG/CF
1032	2016-02-24	2016-02-24	89		AG/CF
1033	2016-02-24	2016-02-24	105		AG/CF
1034	2016-02-24	2016-02-24	101		AG/CF
1035	2016-02-24	2016-02-24	93		AG/CF
1036	2016-02-24	2016-02-24	109		AG/CF
1037	2016-02-25	2016-02-25	81		JessC
1038	2016-02-25	2016-02-25	93		JessC
1039	2016-02-25	2016-02-25	90		JessC
1040	2016-02-25	2016-02-25	90		JessC
1041	2016-02-25	2016-02-25	91		JessC
1042	2016-02-25	2016-02-25	77		JessC
1043	2016-02-25	2016-02-25	93		JessC
1044	2016-02-25	2016-02-25	113		JessC
1045	2016-02-25	2016-02-25	111		JessC
1046	2016-02-25	2016-02-25	89		JessC
1047	2016-02-25	2016-02-25	106		JessC
1048	2016-02-25	2016-02-25	105		JessC
1049	2016-02-25	2016-02-25	109		JessC
1050	2016-02-25	2016-02-25	106		JessC
1051	2016-02-26	2016-02-26	97		TM
1052	2016-02-26	2016-02-26	95		TM
1053	2016-02-26	2016-02-26	100		TM
1054	2016-02-26	2016-02-26	75		TM
1055	2016-02-26	2016-02-26	81		TM
1056	2016-02-26	2016-02-26	78		TM
1057	2016-02-26	2016-02-26	80		TM
1058	2016-02-26	2016-02-26	77		TM
1059	2016-02-26	2016-02-26	92		TM
1060	2016-02-26	2016-02-26	68		TM
1061	2016-02-26	2016-02-26	73		TM
1062	2016-02-26	2016-02-26	107		TM
1063	2016-02-28	2016-02-27	97		GM
1064	2016-02-28	2016-02-27	100		GM
1065	2016-02-28	2016-02-27	105		GM
1066	2016-02-28	2016-02-27	93		GM
1067	2016-02-28	2016-02-27	106		GM
1068	2016-02-28	2016-02-27	90		GM
1069	2016-02-28	2016-02-27	74		GM
1070	2016-02-28	2016-02-27	111		GM
1071	2016-02-28	2016-02-27	105		GM
1072	2016-02-28	2016-02-27	88		GM
1073	2016-02-28	2016-02-27	82		GM
1074	2016-02-28	2016-02-27	92		GM
1075	2016-02-28	2016-02-27	107		GM
1076	2016-02-28	2016-02-28	95		GM
1077	2016-02-28	2016-02-28	92		GM
1078	2016-02-28	2016-02-28	98		GM
1079	2016-02-28	2016-02-28	83		GM
1080	2016-02-28	2016-02-28	90		GM
1081	2016-02-28	2016-02-28	90		GM
1082	2016-02-28	2016-02-28	105		GM
1083	2016-02-28	2016-02-28	102		GM
1084	2016-02-28	2016-02-28	100		GM
1085	2016-02-28	2016-02-28	79		GM
1086	2016-02-28	2016-02-28	85		GM
1087	2016-02-28	2016-02-28	94		GM
1088	2016-02-28	2016-02-28	106		GM
1089	2016-02-28	2016-02-28	84		GM
1090	2016-02-29	2016-02-29	80		AG/CF
1091	2016-02-29	2016-02-29	94		AG/CF
1092	2016-02-29	2016-02-29	90		AG/CF
1093	2016-02-29	2016-02-29	104		AG/CF
1094	2016-02-29	2016-02-29	99		AG/CF
1095	2016-02-29	2016-02-29	83		AG/CF
1096	2016-02-29	2016-02-29	101		AG/CF
1097	2016-02-29	2016-02-29	81		AG/CF
1098	2016-02-29	2016-02-29	68		AG/CF
1099	2016-02-29	2016-02-29	81	Students noted mass below R ear (abscess?)	AG/CF
1100	2016-02-29	2016-02-29	88		AG/CF
1101	2016-03-01	2016-03-01	128		JessC
1102	2016-03-01	2016-03-01	108		JessC
1103	2016-03-01	2016-03-01	100		JessC
1104	2016-03-01	2016-03-01	79		JessC
1105	2016-03-01	2016-03-01	85		JessC
1106	2016-03-01	2016-03-01	85		JessC
1107	2016-03-01	2016-03-01	110		JessC
1108	2016-03-01	2016-03-01	109		JessC
1109	2016-03-01	2016-03-01	100		JessC
1110	2016-03-02	2016-03-02	93		AG/CF
1111	2016-03-02	2016-03-02	91		AG/CF
1112	2016-03-02	2016-03-02	71		AG/CF
1113	2016-03-02	2016-03-02	79		AG/CF
1114	2016-03-02	2016-03-02	80		AG/CF
1115	2016-03-02	2016-03-02	92		AG/CF
1116	2016-03-02	2016-03-02	80		AG/CF
1117	2016-03-02	2016-03-02	81		AG/CF
1118	2016-03-02	2016-03-02	83		AG/CF
1119	2016-03-02	2016-03-02	88		AG/CF
1120	2016-03-02	2016-03-02	97		AG/CF
1121	2016-03-02	2016-03-02	88		AG/CF
1122	2016-03-02	2016-03-02	108		AG/CF
1123	2016-03-02	2016-03-02	112		AG/CF
1124	2016-03-02	2016-03-02	88		AG/CF
1125	2016-03-02	2016-03-02	98		AG/CF
1126	2016-03-02	2016-03-02	113		AG/CF
1127	2016-03-02	2016-03-02	83		AG/CF
1128	2016-03-02	2016-03-02	80		AG/CF
1129	2016-03-02	2016-03-02	89		AG/CF
1130	2016-03-03	2016-03-03		UNENROLLED
1131	2016-03-03	2016-03-03	111		JessC
1132	2016-03-03	2016-03-03	92		JessC
1133	2016-03-03	2016-03-03	89		JessC
1134	2016-03-03	2016-03-03	87		JessC
1135	2016-03-03	2016-03-03	83		JessC
1136	2016-03-03	2016-03-03	86		JessC
1137	2016-03-03	2016-03-03	116		JessC
1138	2016-03-03	2016-03-03	106		JessC
1139	2016-03-05	2016-03-04	129	Weighed on 3/5	AG/CF
1140	2016-03-05	2016-03-04	73	Weighed on 3/5	AG/CF
1141	2016-03-05	2016-03-04	110	Weighed on 3/5	AG/CF
1142	2016-03-05	2016-03-04		DEAD	AG/CF
1143	2016-03-05	2016-03-04	103	Weighed on 3/5	AG/CF
1144	2016-03-05	2016-03-04	69	Weighed on 3/5	AG/CF
1145	2016-03-05	2016-03-04	80	Weighed on 3/5	AG/CF
1146	2016-03-05	2016-03-04	92	Weighed on 3/5	AG/CF
1147	2016-03-05	2016-03-04	102	Weighed on 3/5	AG/CF
1148	2016-03-05	2016-03-04	105	Weighed on 3/5	AG/CF
1149	2016-03-05	2016-03-04	85	Weighed on 3/5	AG/CF
1150	2016-03-05	2016-03-04	99	Weighed on 3/5	AG/CF
1151	2016-03-05	2016-03-04	118	Weighed on 3/5	AG/CF
1152	2016-03-05	2016-03-04	103	Weighed on 3/5	AG/CF
1153	2016-03-05	2016-03-04	80	Weighed on 3/5	AG/CF
1154	2016-03-05	2016-03-04	84	Weighed on 3/5	AG/CF
1155	2016-03-05	2016-03-04	119	Weighed on 3/5	AG/CF
1156	2016-03-05	2016-03-05	91		AG/CF
1157	2016-03-05	2016-03-05	89		AG/CF
1158	2016-03-05	2016-03-05	100		AG/CF
1159	2016-03-05	2016-03-05	101		AG/CF
1160	2016-03-05	2016-03-05	98		AG/CF
1161	2016-03-05	2016-03-05	88		AG/CF
1162	2016-03-05	2016-03-05	90		AG/CF
1163	2016-03-05	2016-03-05	86		AG/CF
1164	2016-03-05	2016-03-05	117		AG/CF
1165	2016-03-06	2016-03-06	94		LM
1166	2016-03-06	2016-03-06	66		LM
1167	2016-03-06	2016-03-06	85		LM
1168	2016-03-06	2016-03-06	122		LM
1169	2016-03-06	2016-03-06	115		LM
1170	2016-03-06	2016-03-06	100		LM
1171	2016-03-06	2016-03-06	110		LM
1172	2016-03-06	2016-03-06	110		LM
1173	2016-03-06	2016-03-06	92		LM
1174	2016-03-06	2016-03-06	95		LM
1175	2016-03-06	2016-03-06	86		LM
1176	2016-03-06	2016-03-06	83		LM
1177	2016-03-06	2016-03-06	88		LM
1178	2016-03-06	2016-03-06	87		LM
1179	2016-03-06	2016-03-06		UNENROLLED	LM
1180	2016-03-06	2016-03-06	98		LM
1181	2016-03-06	2016-03-06		UNENROLLED	LM
1182	2016-03-06	2016-03-06		UNENROLLED	LM
1183	2016-03-06	2016-03-06	112		LM
1184	2016-03-06	2016-03-06	113		LM
1185	2016-03-08	2016-03-07	100	weighed on 3/8	LM
1186	2016-03-07	2016-03-07	93		AG/CF
1187	2016-03-07	2016-03-07	87		AG/CF
1188	2016-03-07	2016-03-07	118		AG/CF
1189	2016-03-07	2016-03-07	108		AG/CF
1190	2016-03-07	2016-03-07	103		AG/CF
1191	2016-03-07	2016-03-07	96		AG/CF
1192	2016-03-07	2016-03-07	76		AG/CF
1193	2016-03-07	2016-03-07	70		AG/CF
1194	2016-03-07	2016-03-07	107		AG/CF
1195	2016-03-07	2016-03-07	81		AG/CF
1196	2016-03-07	2016-03-07	98		AG/CF
1197	2016-03-07	2016-03-07	78		AG/CF
1198	2016-03-08	2016-03-08	87		LM
1199	2016-03-08	2016-03-08	100		LM
1200	2016-03-08	2016-03-08	77		LM
1201	2016-03-08	2016-03-08	112		LM
1202	2016-03-08	2016-03-08	111		LM
1203	2016-03-08	2016-03-08	90		LM
1204	2016-03-08	2016-03-08	102		LM
1205	2016-03-08	2016-03-08	113		LM
1206	2016-03-08	2016-03-08	107		LM
1207	2016-03-08	2016-03-08	88		LM
1208	2016-03-08	2016-03-08	118		LM
1209	2016-03-09	2016-03-09	98		AG/CF
1210	2016-03-09	2016-03-09	87		AG/CF
1211	2016-03-09	2016-03-09	86		AG/CF
1212	2016-03-09	2016-03-09	110		AG/CF
1213	2016-03-09	2016-03-09	106		AG/CF
1214	2016-03-09	2016-03-09	102		AG/CF
1215	2016-03-09	2016-03-09	102		AG/CF
1216	2016-03-09	2016-03-09	106		AG/CF
1217	2016-03-09	2016-03-09	99		AG/CF
1218	2016-03-09	2016-03-09	119		AG/CF
1219	2016-03-09	2016-03-09	98		AG/CF
1220	2016-03-09	2016-03-09	84		AG/CF
1221	2016-03-09	2016-03-09	82		AG/CF
1222	2016-03-09	2016-03-09	79		AG/CF
1223	2016-03-09	2016-03-09	78		AG/CF
1224	2016-03-09	2016-03-09	67		AG/CF
1225	2016-03-09	2016-03-09	80		AG/CF
1226	2016-03-10	2016-03-10	91		TM
1227	2016-03-10	2016-03-10	105		TM
1228	2016-03-10	2016-03-10	111		TM
1229	2016-03-10	2016-03-10	86		TM
1230	2016-03-10	2016-03-10	107		TM
1231	2016-03-10	2016-03-10	92		TM
1232	2016-03-10	2016-03-10	111		TM
1233	2016-03-10	2016-03-10	93		TM
1234	2016-03-10	2016-03-10	100		TM
1235	2016-03-10	2016-03-10	88		TM
1236	2016-03-10	2016-03-10	96		TM
1237	2016-03-10	2016-03-10	88		TM
1238	2016-03-10	2016-03-10	100		TM
1239	2016-03-10	2016-03-10	94		TM
1240	2016-03-10	2016-03-10	91		TM
1241	2016-03-10	2016-03-10	100		TM
1242	2016-03-10	2016-03-10	92		TM
1243	2016-03-10	2016-03-10		UNENROLLED	TM
1244	2016-03-10	2016-03-10	94		TM
1245	2016-03-10	2016-03-10	99		TM
1246	2016-03-10	2016-03-10	97		TM
1247	2016-03-10	2016-03-10	100		TM
1248	2016-03-10	2016-03-10	81		TM
1249	2016-03-10	2016-03-10	86		TM
1250	2016-03-11	2016-03-11	105		JessC
1251	2016-03-11	2016-03-11	86		JessC
1252	2016-03-11	2016-03-11	91		JessC
1253	2016-03-11	2016-03-11	87		JessC
1254	2016-03-11	2016-03-11	67		JessC
1255	2016-03-11	2016-03-11	85		JessC
1256	2016-03-11	2016-03-11	84		JessC
1257	2016-03-11	2016-03-11	92		JessC
1258	2016-03-11	2016-03-11	97		JessC
1259	2016-03-11	2016-03-11		UNENROLLED	JessC
1260	2016-03-11	2016-03-11	99		JessC
1261	2016-03-11	2016-03-11	76		JessC
1262	2016-03-11	2016-03-11	92		JessC
1263	2016-03-11	2016-03-11	82		JessC
1264	2016-03-11	2016-03-11	90		JessC
1265	2016-03-11	2016-03-11	90		JessC
1266	2016-03-12	2016-03-12	85		AG/CF
1267	2016-03-12	2016-03-12	81		AG/CF
1268	2016-03-12	2016-03-12	105		AG/CF
1269	2016-03-12	2016-03-12	108		AG/CF
1270	2016-03-12	2016-03-12	111		AG/CF
1271	2016-03-12	2016-03-12	87		AG/CF
1272	2016-03-12	2016-03-12	98		AG/CF
1273	2016-03-12	2016-03-12	74		AG/CF
1274	2016-03-12	2016-03-12	94		AG/CF
1275	2016-03-12	2016-03-12		UNENROLLED	AG/CF
1276	2016-03-12	2016-03-12	92		AG/CF
1277	2016-03-12	2016-03-12	84		AG/CF
1278	2016-03-12	2016-03-12	88		AG/CF
1279	2016-03-12	2016-03-12	92		AG/CF
1280	2016-03-12	2016-03-12	98		AG/CF
1281	2016-03-12	2016-03-12	95		AG/CF
1282	2016-03-12	2016-03-12	88		AG/CF
1283	2016-03-12	2016-03-12	81		AG/CF
1284	2016-03-12	2016-03-12	89		AG/CF
1285	2016-03-12	2016-03-12	101		AG/CF
1286	2016-03-13	2016-03-13	85		DR
1287	2016-03-13	2016-03-13	112		DR
1288	2016-03-13	2016-03-13	100		DR
1289	2016-03-13	2016-03-13	103		DR
1290	2016-03-13	2016-03-13	99		DR
1291	2016-03-13	2016-03-13	106		DR
1292	2016-03-13	2016-03-13	96		DR
1293	2016-03-13	2016-03-13	97		DR
1294	2016-03-13	2016-03-13	93		DR
1295	2016-03-13	2016-03-13	92		DR
1296	2016-03-13	2016-03-13	102		DR
1297	2016-03-13	2016-03-13		UNENROLLED	DR
1299	2016-03-14	2016-03-14	111		AG/CF
1300	2016-03-14	2016-03-14	110		AG/CF
1301	2016-03-14	2016-03-14	109		AG/CF
1302	2016-03-14	2016-03-14	84		AG/CF
1303	2016-03-14	2016-03-14	85		AG/CF
1304	2016-03-14	2016-03-14	95		AG/CF
1305	2016-03-14	2016-03-14	96		AG/CF
1306	2016-03-14	2016-03-14	108		AG/CF
1307	2016-03-14	2016-03-14	116		AG/CF
1308	2016-03-14	2016-03-14	86		AG/CF
1309	2016-03-14	2016-03-14	84		AG/CF
1310	2016-03-14	2016-03-14	106		AG/CF
1311	2016-03-14	2016-03-14	78		AG/CF
1312	2016-03-14	2016-03-14	94		AG/CF
1313	2016-03-14	2016-03-14	103		AG/CF
1314	2016-03-14	2016-03-14	95		AG/CF
1315	2016-03-14	2016-03-14	106		AG/CF
1316	2016-03-14	2016-03-14	98		AG/CF
1317	2016-03-15	2016-03-15	102		JessC
1318	2016-03-15	2016-03-15	93		JessC
1319	2016-03-15	2016-03-15	105		JessC
1320	2016-03-15	2016-03-15	109		JessC
1321	2016-03-15	2016-03-15	111		JessC
1322	2016-03-15	2016-03-15	109		JessC
1323	2016-03-15	2016-03-15	89		JessC
1324	2016-03-15	2016-03-15	103		JessC
1325	2016-03-15	2016-03-15	98		JessC
1326	2016-03-15	2016-03-15	101		JessC
1327	2016-03-15	2016-03-15	100		JessC
1328	2016-03-15	2016-03-15	85		JessC
1329	2016-03-15	2016-03-15	96		JessC
1330	2016-03-15	2016-03-15	100		JessC
1331	2016-03-15	2016-03-15	104		JessC
1332	2016-03-15	2016-03-15	89		JessC
1333	2016-03-16	2016-03-16	92		AG/CF
1334	2016-03-16	2016-03-16	93		AG/CF
1335	2016-03-16	2016-03-16	90		AG/CF
1336	2016-03-16	2016-03-16	95		AG/CF
1337	2016-03-16	2016-03-16	97		AG/CF
1338	2016-03-16	2016-03-16	106		AG/CF
1339	2016-03-16	2016-03-16	86		AG/CF
1340	2016-03-16	2016-03-16	91		AG/CF
1341	2016-03-16	2016-03-16	76		AG/CF
1342	2016-03-16	2016-03-16	117		AG/CF
1343	2016-03-16	2016-03-16	106		AG/CF
1344	2016-03-16	2016-03-16	100		AG/CF
1345	2016-03-16	2016-03-16	100		AG/CF
1346	2016-03-16	2016-03-16	106		AG/CF
1347	2016-03-16	2016-03-16	101		AG/CF
1348	2016-03-16	2016-03-16	99		AG/CF
1349	2016-03-16	2016-03-16	116		AG/CF
1350	2016-03-17	2016-03-17	97		TM
1351	2016-03-17	2016-03-17	99		TM
1352	2016-03-17	2016-03-17	105		TM
1353	2016-03-17	2016-03-17	106		TM
1354	2016-03-17	2016-03-17	98		TM
1355	2016-03-17	2016-03-17	97		TM
1356	2016-03-17	2016-03-17	83		TM
1357	2016-03-17	2016-03-17	107		TM
1358	2016-03-17	2016-03-17	91		TM
1359	2016-03-17	2016-03-17	82		TM
1360	2016-03-17	2016-03-17	89		TM
1361	2016-03-17	2016-03-17	92		TM
1362	2016-03-17	2016-03-17	97		TM
1363	2016-03-17	2016-03-17	85		TM
1364	2016-03-19	2016-03-18	114	Weighed on 3/19	HF
1365	2016-03-19	2016-03-18	86	Weighed on 3/19	HF
1366	2016-03-19	2016-03-18	93	Weighed on 3/19	HF
1367	2016-03-19	2016-03-18	95	Weighed on 3/19	HF
1368	2016-03-19	2016-03-18	88	Weighed on 3/19	HF
1369	2016-03-19	2016-03-18	97	Weighed on 3/19	HF
1370	2016-03-19	2016-03-18	84	Weighed on 3/19	HF
1371	2016-03-19	2016-03-18	104	Weighed on 3/19	HF
1372	2016-03-19	2016-03-18		UNENROLLED	HF
1373	2016-03-19	2016-03-18	101	Weighed on 3/19	HF
1374	2016-03-19	2016-03-18	101	Weighed on 3/19	HF
1375	2016-03-19	2016-03-18	110	Weighed on 3/19	HF
1376	2016-03-19	2016-03-18	110	Weighed on 3/19	HF
1377	2016-03-19	2016-03-18	111	Weighed on 3/19	HF
1378	2016-03-19	2016-03-19	85		HF
1379	2016-03-19	2016-03-19	109		HF
1380	2016-03-19	2016-03-19	95		HF
1381	2016-03-19	2016-03-19	104		HF
1382	2016-03-19	2016-03-19	89		HF
1383	2016-03-19	2016-03-19	80		HF
1384	2016-03-19	2016-03-19	91		HF
1385	2016-03-19	2016-03-19	87		HF
1386	2016-03-19	2016-03-19	88		HF
1387	2016-03-20	2016-03-20	107		AG/CF
1388	2016-03-20	2016-03-20	93		AG/CF
1389	2016-03-20	2016-03-20	94		AG/CF
1390	2016-03-20	2016-03-20	73		AG/CF
1391	2016-03-20	2016-03-20	91		AG/CF
1392	2016-03-20	2016-03-20	101		AG/CF
1393	2016-03-20	2016-03-20	111		AG/CF
1394	2016-03-20	2016-03-20	96		AG/CF
1395	2016-03-20	2016-03-20	84		AG/CF
1396	2016-03-20	2016-03-20	99		AG/CF
1397	2016-03-20	2016-03-20	111		AG/CF
1398	2016-03-20	2016-03-20	110		AG/CF
1399	2016-03-20	2016-03-20	104		AG/CF
1400	2016-03-21	2016-03-21	106		CF/AG/BG
1401	2016-03-21	2016-03-21	118		CF/AG/BG
1402	2016-03-21	2016-03-21	100		CF/AG/BG
1403	2016-03-21	2016-03-21	94		CF/AG/BG
1404	2016-03-21	2016-03-21	88		CF/AG/BG
1405	2016-03-21	2016-03-21	103		CF/AG/BG
1406	2016-03-21	2016-03-21	109		CF/AG/BG
1407	2016-03-21	2016-03-21	88		CF/AG/BG
1408	2016-03-21	2016-03-21	78		CF/AG/BG
1409	2016-03-21	2016-03-21	99		CF/AG/BG
1410	2016-03-21	2016-03-21	80		CF/AG/BG
1411	2016-03-21	2016-03-21	83		CF/AG/BG
1412	2016-03-22	2016-03-22	87		CF/AG
1413	2016-03-22	2016-03-22		UNENROLLED	CF/AG
1414	2016-03-22	2016-03-22	97		CF/AG
1415	2016-03-22	2016-03-22	93		CF/AG
1416	2016-03-22	2016-03-22	101		CF/AG
1417	2016-03-22	2016-03-22	105		CF/AG
1418	2016-03-22	2016-03-22	97		CF/AG
1419	2016-03-22	2016-03-22	97		CF/AG
1420	2016-03-22	2016-03-22	80		CF/AG
1421	2016-03-22	2016-03-22	104		CF/AG
1422	2016-03-23	2016-03-23	101		BG/GR
1423	2016-03-23	2016-03-23	102		BG/GR
1424	2016-03-23	2016-03-23	104		BG/GR
1425	2016-03-23	2016-03-23	105		BG/GR
1426	2016-03-23	2016-03-23	114		BG/GR
1427	2016-03-23	2016-03-23	83		BG/GR
1428	2016-03-23	2016-03-23	71		BG/GR
1429	2016-03-23	2016-03-23	79		BG/GR
1430	2016-03-23	2016-03-23	90		BG/GR
1431	2016-03-23	2016-03-23	77		BG/GR
1432	2016-03-23	2016-03-23	74		BG/GR
1433	2016-03-23	2016-03-23	106		BG/GR
1434	2016-03-24	2016-03-24	103		PR
1435	2016-03-24	2016-03-24	102		PR
1436	2016-03-24	2016-03-24	100		PR
1437	2016-03-24	2016-03-24	100		PR
1438	2016-03-24	2016-03-24	107		PR
1439	2016-03-24	2016-03-24	137		PR
1440	2016-03-24	2016-03-24	88		PR
1441	2016-03-24	2016-03-24	100		PR
1442	2016-03-24	2016-03-24	90		PR
1443	2016-03-24	2016-03-24	92		PR
1444	2016-03-24	2016-03-24	83		PR
1445	2016-03-24	2016-03-24	106		PR
1446	2016-03-25	2016-03-25	102		CF/BG
1447	2016-03-25	2016-03-25	107		CF/BG
1448	2016-03-25	2016-03-25	128		CF/BG
1449	2016-03-25	2016-03-25	89		CF/BG
1450	2016-03-25	2016-03-25	112		CF/BG
1451	2016-03-25	2016-03-25	91		CF/BG
1452	2016-03-25	2016-03-25	80		CF/BG
1453	2016-03-25	2016-03-25	93		CF/BG
1454	2016-03-25	2016-03-25	90		CF/BG
1455	2016-03-25	2016-03-25	96		CF/BG
1456	2016-03-25	2016-03-25	109		CF/BG
1457	2016-03-26	2016-03-26	103		HF
1458	2016-03-26	2016-03-26	95		HF
1459	2016-03-26	2016-03-26	91		HF
1460	2016-03-26	2016-03-26	104		HF
1461	2016-03-26	2016-03-26	105		HF
1462	2016-03-26	2016-03-26	99		HF
1463	2016-03-26	2016-03-26	88		HF
1464	2016-03-26	2016-03-26	96		HF
1465	2016-03-26	2016-03-26	95		HF
1466	2016-03-26	2016-03-26	107		HF
1467	2016-03-28	2016-03-27	108	Weighed calves on 3/28	SP/JT
1468	2016-03-28	2016-03-27	89	Weighed calves on 3/28	SP/JT
1469	2016-03-28	2016-03-27	86	Weighed calves on 3/28	SP/JT
1470	2016-03-28	2016-03-27	87	Weighed calves on 3/28	SP/JT
1471	2016-03-28	2016-03-27	126	Weighed calves on 3/28	SP/JT
1472	2016-03-28	2016-03-27	107	Weighed calves on 3/28	SP/JT
1473	2016-03-28	2016-03-27	109	Weighed calves on 3/28	SP/JT
1474	2016-03-28	2016-03-27	94	Weighed calves on 3/28	SP/JT
1475	2016-03-28	2016-03-27	90	Weighed calves on 3/28	SP/JT
1476	2016-03-28	2016-03-27	115	Weighed calves on 3/28	SP/JT
1477	2016-03-28	2016-03-27	98	Weighed calves on 3/28	SP/JT
1478	2016-03-28	2016-03-28	116		SP/JT
1479	2016-03-28	2016-03-28	109		SP/JT
1480	2016-03-28	2016-03-28	97		SP/JT
1481	2016-03-28	2016-03-28	93		SP/JT
1482	2016-03-28	2016-03-28	112		SP/JT
1483	2016-03-28	2016-03-28	100		SP/JT
1484	2016-03-28	2016-03-28	85		SP/JT
1485	2016-03-29	2016-03-29	115		JessC
1486	2016-03-29	2016-03-29	96		JessC
1487	2016-03-29	2016-03-29	86		JessC
1488	2016-03-29	2016-03-29	93		JessC
1489	2016-03-29	2016-03-29	111		JessC
1490	2016-03-29	2016-03-29	94		JessC
1491	2016-03-29	2016-03-29	97		JessC
1492	2016-03-30	2016-03-30	97		SP/CF
1493	2016-03-30	2016-03-30	100		SP/CF
1494	2016-03-30	2016-03-30	115		SP/CF
1495	2016-03-30	2016-03-30	106		SP/CF
1496	2016-03-30	2016-03-30	72		SP/CF
1497	2016-03-30	2016-03-30	81		SP/CF
1498	2016-03-30	2016-03-30		UNENROLLED	SP/CF
1499	2016-03-30	2016-03-30	81		SP/CF
1500	2016-03-30	2016-03-30	79		SP/CF
1501	2016-03-30	2016-03-30	97		SP/CF
1502	2016-03-30	2016-03-30	89		SP/CF
1503	2016-03-30	2016-03-30	86		SP/CF
1504	2016-03-30	2016-03-30	85		SP/CF
1505	2016-03-30	2016-03-30	93		SP/CF
1506	2016-03-30	2016-03-30	87		SP/CF
1507	2016-03-30	2016-03-30	100		SP/CF
1508	2016-03-31	2016-03-31	104		JessC
1509	2016-03-31	2016-03-31	105		JessC
1510	2016-03-31	2016-03-31	80		JessC
1511	2016-03-31	2016-03-31	113		JessC
1512	2016-03-31	2016-03-31	83		JessC
12981	2016-03-13	2016-03-13	89		DR
12982	2016-03-14	2016-03-14	115		AG/CF

## Sheet: Enrollment
date	farm_id	trial_id	treatment_grp	sex	breed	bdat	colostrum1_time	attitude_score	fecal_score	comments	initials			mortality
2015-12-14	60970	1	Placebo	B	H	2015-12-13	815	1	1		HF
2015-12-14	60969	2	ZS	B	H	2015-12-13	810	1	1		HF
2015-12-14	60968	3	ZM	B	H	2015-12-13	800	1	1		HF
2015-12-14	29311	4	ZM	H	H	2015-12-13	820	1	1		HF
2015-12-14	29310	5	ZS	H	H	2015-12-13	805	1	1		HF
2015-12-14	29309	6	ZM	H	H	2015-12-13	740	1	2	Meconium	HF
2015-12-14	29308	7	Placebo	H	H	2015-12-13	630	1	1		HF
2015-12-14	60967	8	ZM	B	H	2015-12-13	406	1	1		HF
2015-12-14	60966	9	Placebo	B	H	2015-12-13	130	1	2	Meconium	HF
2015-12-14	60965	10	ZS	B	H	2015-12-12	800	1	1		HF
2015-12-14	60964	11	ZS	B	H	2015-12-12	1600	1	1		HF
2015-12-14	60963	12	ZM	B	H	2015-12-12	1340	1	1		HF
2015-12-14	60962	13	ZS	B	H	2015-12-12	1300	1	1		HF
2015-12-14	29307	14	ZS	H	H	2015-12-13	415	1	1		HF
2015-12-14	29306	15	ZM	H	H	2015-12-13	228	1	1		HF
2015-12-14	29305	16	Placebo	H	H	2015-12-12	1305	1	2	Meconium	HF
2015-12-14	29304	17	ZM	H	H	2015-12-12	1230	1	1		HF
2015-12-14	29303	18	Placebo	H	H	2015-12-12	950	1	1		HF
2015-12-14	60961	19	ZM	B	H	2015-12-12	945	1	1		HF
2015-12-14	60960	20	ZM	B	H	2015-12-12	940	1	1		HF
2015-12-14	60959	21	ZS	B	H	2015-12-12	930	1	1		HF
2015-12-15	60982	22	Placebo	B	H	2015-12-14	245	1	1		HF
2015-12-15	60981	23	ZM	B	H	2015-12-14	215	1	1		HF
2015-12-15	60980	24	Placebo	B	H	2015-12-13	2200	1	1		HF
2015-12-15	60979	25	ZS	B	H	2015-12-13	2200	1	2	Not meconium	HF
2015-12-15	60978	26	ZM	B	H	2015-12-13	1920	1	1		HF
2015-12-15	60977	27	ZS	B	H	2015-12-13	1630	1	1		HF
2015-12-15	60976	28	Placebo	B	H	2015-12-13	1440	1	1		HF
2015-12-15	60975	29	Placebo	B	H	2015-12-13	1350	1	1		HF
2015-12-15	60974	30	Placebo	B	H	2015-12-13	1310	1	1		HF
2015-12-15	60973	31	ZS	B	H	2015-12-13	1300	1	1		HF
2015-12-15	60971	32	ZS	B	H	2015-12-13	1200	1	1		HF
2015-12-15	29324	33	ZS	H	H	2015-12-14	435	1	1		HF
2015-12-15	29323	34	Placebo	H	H	2015-12-13	2345	1	1		HF
2015-12-15	29322	35	ZM	H	H	2015-12-13	2330	1	1		HF
2015-12-15	29321	36	Placebo	H	H	2015-12-13	2330	1	1		HF
2015-12-15	29320	37	ZM	H	H	2015-12-13	2215	1	1		HF
2015-12-15	29319	38	Placebo	H	H	2015-12-13	2105	1	1		HF
2015-12-15	29318	39	ZS	H	H	2015-12-13	1745	1	1		HF
2015-12-15	29317	40	ZS	H	H	2015-12-13	1530	1	1		HF
2015-12-15	29316	41	ZM	H	H	2015-12-13	1340	1	1		HF
2015-12-15	29315	42	Placebo	H	H	2015-12-13	1315	1	1		HF
2015-12-15	29314	43	ZS	H	H	2015-12-13	1205	1	1		HF
2015-12-15	29313	44	ZM	H	H	2015-12-13	1150	1	1		HF
2015-12-16	29325	45	ZS	H	H	2015-12-14	1245	1	1		JC
2015-12-16	29326	46	ZS	H	H	2015-12-14	1300	1	1		JC
2015-12-16	29327	47	ZM	H	H	2015-12-14	1310	1	1		JC
2015-12-16	29328	48	Placebo	H	H	2015-12-14	1530	1	1		JC
2015-12-16	29329	49	ZS	H	H	2015-12-14	1930	1	1		JC
2015-12-16	29330	50	Placebo	H	H	2015-12-15	245	1	1		JC
2015-12-16	60983	51	ZM	B	H	2015-12-14	1230	1	1		JC
2015-12-16	60984	52	Placebo	B	H	2015-12-14	1315	1	1		JC
2015-12-16	60985	53	ZM	B	H	2015-12-14	1545	1	1		JC
2015-12-16	60986	54	ZM	B	H	2015-12-14	1630	1	1		JC
2015-12-16	60987	55	Placebo	B	H	2015-12-14	1745	1	1		JC
2015-12-16	60988	56	ZS	B	H	2015-12-14	1900	1	1		JC
2015-12-16	60989	57	Placebo	B	H	2015-12-14	2030	1	1		JC
2015-12-16	60990	58	ZM	B	H	2015-12-14	2215	1	1		JC
2015-12-16	60991	59	ZS	B	H	2015-12-15	45	1	1		JC
2015-12-17	60996	60	ZM	B	H	2015-12-15	1600	1	1		JC
2015-12-17	60997	61	ZS	B	H	2015-12-15	1630	1	1		JC
2015-12-17	60998	62	ZM	B	H	2015-12-15	1645	1	1		JC
2015-12-17	60999	63	ZS	B	H	2015-12-16	250	1	1		JC
2015-12-17	61000	64	Placebo	B	H	2015-12-16	440	1	1		JC
2015-12-17	19148	65	ZM	H	H	2015-12-15	1600	1	1	Freemartin	JC
2015-12-17	29332	66	Placebo	H	H	2015-12-15	1930	1	1		JC
2015-12-17	29333	67	Placebo	H	H	2015-12-15	2100	1	1		JC
2015-12-17	29334	68	ZM	H	H	2015-12-15	2215	1	1		JC
2015-12-17	29337	69	ZS	H	H	2015-12-16	740	1	2	Meconium	JC
2015-12-17	29331	70	Placebo	H	H	2015-12-15	1050	1	2	Meconium	JC
2015-12-17	60995	71	ZS	B	H	2015-12-15	930	1	1		JC
2015-12-17	60994	72	Placebo	B	H	2015-12-15	845	1	1		JC
2015-12-17	60993	73	ZM	B	H	2015-12-15	800	1	1		JC
2015-12-18	29338	74	ZS	H	H	2015-12-16	1050	1	1	Had subsequent umbilical hernia tha was repaired surgically by HF on 5/3/16	JC
2015-12-18	29339	75	ZS	H	H	2015-12-16	1050	1	1		JC
2015-12-18	61352	76	Placebo	B	H	2015-12-16	1600	1	1		JC
2015-12-18	61354	77	ZM	B	H	2015-12-16	1900	1	1		JC
2015-12-18	61355	78	Placebo	B	XB	2015-12-16	2100	1	1	UNENROLL - BEEF BREED	JC
2015-12-18	61356	79	ZS	B	H	2015-12-16	2215	1	1		JC
2015-12-18	61357	80	ZM	B	H	2015-12-16	2350	1	1		JC
2015-12-18	61358	81	Placebo	B	H	2015-12-17	255	2	2	meconium	JC
2015-12-18	29340	82	Placebo	H	H	2015-12-16	1415	1	1		JC
2015-12-18	29341	83	ZS	H	H	2015-12-16	1430	1	1		JC
2015-12-18	29342	84	Placebo	H	H	2015-12-16	1435	1	1		JC
2015-12-18	29343	85	ZM	H	H	2015-12-16	1550	1	1		JC
2015-12-18	29344	86	ZM	H	H	2015-12-16	2105	2	1		JC
2015-12-18	29345	87	ZM	H	H	2015-12-16	2220	1	1		JC
2015-12-18	29346	88	ZS	H	H	2015-12-17	300	2	1		JC
2015-12-18	29347	89	ZM	H	H	2015-12-17	450	1	1		JC
2015-12-19	61359	90	Placebo	B	H	2015-12-17	2200	1	1		HF
2015-12-19	29348	91	ZM	H	H	2015-12-17	1115	1	1		HF
2015-12-19	29349	92	ZS	H	H	2015-12-17	1530	1	1		HF
2015-12-19	29350	93	Placebo	H	H	2015-12-17	1600	1	1		HF
2015-12-19	29351	94	Placebo	H	H	2015-12-17	1645	1	1		HF
2015-12-19	29352	95	ZM	H	H	2015-12-17	1800	1	1		HF
2015-12-19	29353	96	ZM	H	H	2015-12-17	1805	1	1		HF
2015-12-19	29354	97	Placebo	H	H	2015-12-17	2200	2	1		HF
2015-12-19	29355	98	ZS	H	H	2015-12-17	2205	2	1		HF
2015-12-19	29356	99	ZS	H	H	2015-12-18	310	2	1		HF
2015-12-19	61360	100	ZS	B	H	2015-12-17	800	2	1		HF
2015-12-19	61361	101	ZS	B	H	2015-12-17	2210	1	1		HF
2015-12-19	61362	102	Placebo	B	H	2015-12-17	2300	1	1		HF
2015-12-19	61363	103	Placebo	B	H	2015-12-17	2305	1	1		HF
2015-12-19	61364	104	ZS	B	H	2015-12-18	150	1	1		HF
2015-12-19	61365	105	Placebo	B	H	2015-12-18	400	2	1		HF
2015-12-20	29358	106	ZM	H	H	2015-12-18	1000	1	1		HF
2015-12-20	29357	107	ZM	H	H	2015-12-18	945	1	1		HF
2015-12-20	61366	108	ZS	B	H	2015-12-18	1020	1	1		HF
2015-12-20	61367	109	ZS	B	H	2015-12-18	1015	1	1		HF
2015-12-20	61368	110	ZM	B	H	2015-12-18	1050	1	1		HF
2015-12-20	61369	111	ZS	B	H	2015-12-18	1100	2	1		HF
2015-12-20	29359	112	ZM	H	H	2015-12-18	1415	1	1		HF
2015-12-20	29360	113	Placebo	H	H	2015-12-18	1530	1	1		HF
2015-12-20	29361	114	ZM	H	H	2015-12-18	1740	1	1	Started treatment 12/22	HF
2015-12-20	29362	115	ZS	H	H	2015-12-18	1820	2	1		HF
2015-12-20	29363	116	ZM	H	H	2015-12-18	1850	1	1	Started treatment 12/22	HF
2015-12-20	29364	117	ZS	H	H	2015-12-18	2250	2	1		HF
2015-12-20	29365	118	ZM	H	H	2015-12-19	310	1	1	Started treatment 12/22	HF
2015-12-20	29366	119	Placebo	H	H	2015-12-19	330	2	1		HF
2015-12-20	61370	120	ZS	B	H	2015-12-18	1345	1	1		HF
2015-12-20	61371	121	ZM	B	H	2015-12-18	1350	1	1	Started treatment 12/22	HF
2015-12-20	61372	122	Placebo	B	XB	2015-12-18	1630	2	1	UNENROLL - BEEF BREED	HF
2015-12-20	61373	123	ZS	B	H	2015-12-18	1635	1	1		HF
2015-12-20	61374	124	Placebo	B	H	2015-12-18	1640	2	NS		HF
2015-12-20	61375	125	ZS	B	H	2015-12-18	1910	2	1		HF
2015-12-21	61376	126	ZM	B	H	2015-12-19	830	2	1		JC
2015-12-21	29367	127	Placebo	H	H	2015-12-19	930	1	1		JC
2015-12-21	29368	128	ZM	H	H	2015-12-19	1230	1	1		JC
2015-12-21	29369	129	ZS	H	H	2015-12-19	1240	1	NS		JC
2015-12-21	29370	130	ZS	H	H	2015-12-19	1415	1	1		JC
2015-12-21	29371	131	Placebo	H	H	2015-12-19	1530	1	1		JC
2015-12-21	29372	132	ZM	H	H	2015-12-19	1600	1	1		JC
2015-12-21	29373	133	Placebo	H	H	2015-12-19	1610	1	1		JC
2015-12-21	29374	134	Placebo	H	H	2015-12-19	1610	1	2	meconium	JC
2015-12-21	29375	135	Placebo	H	H	2015-12-19	1610	1	1	ear tags say 1st colostrum at 1610 and 1910	JC
2015-12-21	29377	136	ZS	H	H	2015-12-19	1730	1	1		JC
2015-12-21	29378	137	ZM	H	H	2015-12-20	130	1	2	meconium	JC
2015-12-21	29379	138	ZS	H	H	2015-12-20	445	1	1		JC
2015-12-21	29380	139	ZM	H	H	2015-12-20	450	1	1		JC
2015-12-21	61377	140	ZM	B	H	2015-12-19	1100	1	1		JC
2015-12-21	61378	141	ZS	B	H	2015-12-19	1400	3	NS	unenrolled due to suspected atresia coli	JC
2015-12-21	61379	142	Placebo	B	H	2015-12-19	1430	1	1		JC
2015-12-21	61380	143	Placebo	B	H	2015-12-19	1435	1	1		JC
2015-12-21	61381	144	Placebo	B	H	2015-12-19	1850	1	1		JC
2015-12-21	61382	145	Placebo	B	H	2015-12-19	1855	1	1		JC
2015-12-21	61383	146	Placebo	B	H	2015-12-19	2250	1	1		JC
2015-12-21	61384	147	ZS	B	H	2015-12-20	50	2	2	Meconium	JC
2015-12-21	61385	148	ZM	B	H	2015-12-20	400	2	2	Meconium	JC
2015-12-21	61386	149	ZS	B	H	2015-12-20	545	1	1		JC
2015-12-22	61387	150	ZM	B	H	2015-12-20	1010	1	1		HF
2015-12-22	61388	151	ZS	B	H	2015-12-20	1015	1	1		HF
2015-12-22	29381	152	ZM	H	H	2015-12-20	1020	1	1		HF
2015-12-22	61389	153	ZM	B	H	2015-12-20	1910	1	1		HF
2015-12-22	61390	154	Placebo	B	H	2015-12-21	50	2	1		HF
2015-12-22	61391	155	ZM	B	H	2015-12-21	100	2	1		HF
2015-12-22	61392	156	ZM	B	H	2015-12-21	310	2	3	Not meconium	HF
2015-12-22	61393	157	ZS	B	H	2015-12-21	315	1	1		HF
2015-12-22	61394	158	Placebo	B	H	2015-12-21	330	1	1		HF
2015-12-22	29382	159	ZM	H	H	2015-12-20	1300	1	1		HF
2015-12-22	29383	160	ZS	H	H	2015-12-20	1315	1	NS		HF
2015-12-22	29384	161	Placebo	H	H	2015-12-20	1320	2	NS		HF
2015-12-22	29385	162	ZS	H	H	2015-12-20	1545	2	1		HF
2015-12-22	29386	163	ZS	H	H	2015-12-20	1700	2	1		HF
2015-12-22	29387	164	ZM	H	H	2015-12-20	2030	1	1		HF
2015-12-22	29388	165	Placebo	H	H	2015-12-20	2035	1	1		HF
2015-12-22	29389	166	ZM	H	H	2015-12-20	2200	2	NS		HF
2015-12-22	29390	167	ZM	H	H	2015-12-20	2205	1	1	Should have been yellow	HF
2015-12-22	29391	168	ZM	H	H	2015-12-21	0	1	1		HF
2015-12-22	29392	169	Placebo	H	H	2015-12-21	5	2	1		HF
2015-12-22	29393	170	ZS	H	H	2015-12-21	10	1	1		HF
2015-12-22	29394	171	Placebo	H	H	2015-12-21	55	1	NS		HF
2015-12-22	61395	172	ZS	B	H	2015-12-21	620	1	1		HF
2015-12-23	61396	173	Placebo	B	H	2015-12-21	940	1	1		HF
2015-12-23	29395	174	Placebo	H	H	2015-12-21	1840	1	NS		HF
2015-12-23	29396	175	ZM	H	H	2015-12-21	830	1	1		HF
2015-12-23	29397	176	ZM	H	H	2015-12-21	930	1	1		HF
2015-12-23	29398	177	Placebo	H	H	2015-12-21	950	1	1		HF
2015-12-23	61397	178	ZS	B	H	2015-12-21	1410	1	1		HF
2015-12-23	61398	179	ZS	B	H	2015-12-21	1800	1	1		HF
2015-12-23	61399	180	Placebo	B	H	2015-12-21	1800	1	1		HF
2015-12-23	29399	181	Placebo	H	H	2015-12-21	1115	1	1		HF
2015-12-23	29400	182	ZS	H	H	2015-12-21	1120	1	1		HF
2015-12-23	29401	183	ZM	H	H	2015-12-21	1125	1	1		HF
2015-12-23	29402	184	ZM	H	H	2015-12-21	1230	1	1		HF
2015-12-23	29403	185	ZS	H	H	2015-12-21	1945	1	1		HF
2015-12-23	29404	186	ZM	H	H	2015-12-21	1945	1	1		HF
2015-12-23	29405	187	Placebo	H	H	2015-12-21	2150	1	1		HF
2015-12-23	29406	188	ZM	H	H	2015-12-21	2155	1	1		HF
2015-12-23	29407	189	Placebo	H	H	2015-12-22	216	1	NS		HF
2015-12-23	29408	190	ZS	H	H	2015-12-22	400	2	1		HF
2015-12-23	61400	191	ZS	B	H	2015-12-22	500	1	1		HF
2015-12-23	61501	192	ZM	B	H	2015-12-22	730	1	NS		HF
2015-12-23	29409	193	ZS	H	H	2015-12-22	500	1	1		HF
2015-12-23	29410	194	ZS	H	H	2015-12-22	700	1	NS		HF
2015-12-24	29411	195	ZM	H	H	2015-12-22	835	1	1		HF
2015-12-24	29412	196	Placebo	H	H	2015-12-22	930	1	1		JC
2015-12-24	29413	197	ZM	H	H	2015-12-22	940	1	1		JC
2015-12-24	29414	198	Placebo	H	H	2015-12-22	945	1	1		JC
2015-12-24	29415	199	ZM	H	H	2015-12-22	1315	2	1		JC
2015-12-24	29416	200	ZM	H	H	2015-12-22	1330	1	1		JC
2015-12-24	29417	201	ZS	H	H	2015-12-22	1600	1	1		JC
2015-12-24	29418	202	Placebo	H	H	2015-12-22	1610	1	1		JC
2015-12-24	29421	203	ZM	H	H	2015-12-22	2005	2	2	Meconium	JC
2015-12-24	29422	204	Placebo	H	H	2015-12-22	2010	2	1		JC
2015-12-24	29423	205	ZS	H	H	2015-12-22	2100	1	2	Not meconium	JC
2015-12-24	29424	206	ZM	H	H	2015-12-22	2255	1	1		JC
2015-12-24	29425	207	ZS	H	H	2015-12-22	2300	1	2	Meconium	JC
2015-12-24	29426	208	Placebo	H	H	2015-12-23	140	1	1		JC
2015-12-24	29427	209	Placebo	H	H	2015-12-22	600	1	1		JC
2015-12-24	61503	210	Placebo	B	H	2015-12-22	1325	1	1		JC
2015-12-24	61504	211	ZS	B	H	2015-12-22	2000	1	1		JC
2015-12-24	61505	212	ZS	B	H	2015-12-22	2150	1	NS		JC
2015-12-24	61506	213	ZS	B	H	2015-12-23	125	1	2	Not meconium	JC
2015-12-24	61507	214	Placebo	B	H	2015-12-23	320	1	1		JC
2015-12-24	61508	215	ZM	B	H	2015-12-23	700	1	1		JC
2015-12-24	29428	216	Placebo	H	H	2015-12-23	630	2	NS		JC
2015-12-24	29429	217	ZM	H	H	2015-12-23	635	2	1		JC
2015-12-25	29430	218	Placebo	H	H	2015-12-23	1000	1	1		HF
2015-12-25	29431	219	ZS	H	H	2015-12-23	1010	1	1		HF
2015-12-25	61510	220	ZS	B	H	2015-12-23	830	1	1		HF
2015-12-25	61511	221	ZM	B	H	2015-12-23	1010	1	1		HF
2015-12-25	61512	222	Placebo	B	H	2015-12-23	1005	1	1		HF
2015-12-25	29432	223	ZS	H	H	2015-12-23	1030	1	1		HF
2015-12-25	29433	224	ZM	H	H	2015-12-23	1040	2	1		HF
2015-12-25	29434	225	ZS	H	H	2015-12-23	1530	2	NS		HF
2015-12-25	29435	226	ZS	H	H	2015-12-23	1610	2	1		HF
2015-12-25	29436	227	ZM	H	H	2015-12-23	1610	2	1		HF
2015-12-25	29437	228	Placebo	H	H	2015-12-23	1620	1	1		HF
2015-12-25	29438	229	ZS	H	H	2015-12-23	1800	2	NS		HF
2015-12-25	29440	230	Placebo	H	H	2015-12-23	2000	2	1		HF
2015-12-25	29439	231	ZM	H	H	2015-12-23	1830	2	1		HF
2015-12-25	29441	232	Placebo	H	H	2015-12-23	2005	2	1		HF
2015-12-25	61513	233	ZM	B	H	2015-12-23	1345	2	NS		HF
2015-12-25	61514	234	ZM	B	H	2015-12-23	1420	2	1		HF
2015-12-25	61515	235	Placebo	B	H	2015-12-23	1630	2	NS		HF
2015-12-25	61516	236	ZS	B	H	2015-12-23	1835	1	1		HF
2015-12-25	61517	237	Placebo	B	H	2015-12-23	2110	1	1		HF
2015-12-25	61518	238	ZM	B	H	2015-12-23	2350	1	1		HF
2015-12-25	61519	239	ZS	B	H	2015-12-24	120	1	1		HF
2015-12-25	19149	240	ZM	H	H	2015-12-23	1350	2	NS	Freemartin	HF
2015-12-25	19150	241	ZS	H	H	2015-12-23	2350	2	NS	Freemartin; unenrolled on 12/26 due to fractured femur --> euthanized	HF
2015-12-26	61522	242	ZM	B	H	2015-12-24	1235	1	1		HF
2015-12-26	61523	243	ZS	B	H	2015-12-24	1240	1	1		HF
2015-12-26	61525	244	Placebo	B	H	2015-12-24	2230	2	1		HF
2015-12-26	61526	245	ZM	B	H	2015-12-25	235	1	NS		HF
2015-12-26	29444	246	Placebo	H	H	2015-12-24	1155	1	1		HF
2015-12-26	29445	247	Placebo	H	H	2015-12-24	1320	1	1		HF
2015-12-26	29446	248	ZM	H	H	2015-12-24	1400	1	1		HF
2015-12-26	29447	249	ZS	H	H	2015-12-24		1	1		HF
2015-12-26	29448	250	Placebo	H	H	2015-12-24	2100	1	1		HF
2015-12-26	61521	251	ZS	B	H	2015-12-24	1005	1	1	14th day of treatment fed at 2pm feeding instead	HF
2015-12-26	29449	252	Placebo	H	H	2015-12-24	2210	2	2	Not meconium	HF
2015-12-26	29450	253	ZM	H	H	2015-12-24	2320	1	1		HF
2015-12-26	29451	254	ZS	H	H	2015-12-25	240	1	1		HF
2015-12-26	29452	255	ZS	H	H	2015-12-25	330	1	1		HF
2015-12-26	29453	256	Placebo	H	H	2015-12-25	440	1	1		HF
2015-12-26	29454	257	ZM	H	H	2015-12-25	735	1	1		HF
2015-12-26	61528	258	Placebo	B	H	2015-12-25	720	2	1		HF
2015-12-26	61529	259	ZS	B	H	2015-12-25	740	2	2	Not meconium	HF
2015-12-26	61530	260	ZM	B	H	2015-12-25	745	2	1		HF
2015-12-27	29455	261	Placebo	H	H	2015-12-25	900	1	1		HF
2015-12-27	29456	262	Placebo	H	H	2015-12-25	915	2	1		HF
2015-12-27	29457	263	ZS	H	H	2015-12-25	930	1	1		HF
2015-12-27	29458	264	Placebo	H	H	2015-12-25	1100	1	1		HF
2015-12-27	61531	265	ZM	B	H	2015-12-25	945	1	1		HF
2015-12-27	61532	266	ZM	B	H	2015-12-25	1600	1	1		HF
2015-12-27	61533	267	ZM	B	H	2015-12-25	1615	1	NS		HF
2015-12-27	61534	268	ZS	B	H	2015-12-25	1715	1	NS		HF
2015-12-27	61535	269	ZM	B	H	2015-12-25	1730	2	NS		HF
2015-12-27	61536	270	Placebo	B	H	2015-12-25	1500	2	1		HF
2015-12-27	61537	271	ZM	B	H	2015-12-25	2005	2	NS		HF
2015-12-27	61538	272	ZS	B	H	2015-12-25	2200	2	1		HF
2015-12-27	61539	273	Placebo	B	H	2015-12-26	20	1	1		HF
2015-12-27	61540	274	Placebo	B	H	2015-12-26	30	2	1		HF
2015-12-27	61541	275	ZM	B	H	2015-12-26	240	2	NS		HF
2015-12-27	29459	276	ZM	H	H	2015-12-25	1230	1	NS		HF
2015-12-27	29460	277	Placebo	H	H	2015-12-26	25	2	1		HF
2015-12-27	19151	278	ZS	H	H	2015-12-25	2000	2	1	Freemartin	HF
2015-12-27	19152	279	ZS	H	H	2015-12-26	240	2	NS	Freemartin	HF
2015-12-27	29461	280	ZS	H	H	2015-12-26	730	2	1		HF
2015-12-28	29462	281	ZS	H	H	2015-12-26	1230	1	1		JC
2015-12-28	29463	282	Placebo	H	H	2015-12-26	1300	1	NS		JC
2015-12-28	29464	283	Placebo	H	H	2015-12-26	1430	1	1		JC
2015-12-28	29465	284	ZS	H	H	2015-12-26	1500	2	1		JC
2015-12-28	29466	285	Placebo	H	H	2015-12-26	2250	1	1		JC
2015-12-28	29467	286	ZM	H	H	2015-12-27	30	1	1		JC
2015-12-28	29468	287	ZM	H	H	2015-12-27	330	2	1		JC
2015-12-28	61543	288	ZS	B	H	2015-12-26	1700	2	NS		JC
2015-12-28	61544	289	ZS	B	H	2015-12-26	2030	1	2	Meconium	JC
2015-12-28	61546	290	ZM	B	H	2015-12-26	2340	1	2	Meconium	JC
2015-12-28	61547	291	ZS	B	H	2015-12-27	240	1	1		JC
2015-12-28	61548	292	ZM	B	H	2015-12-27	730	1	1		JC
2015-12-28	29469	293	Placebo	H	H	2015-12-27	630	1	1		JC
2015-12-28	29470	294	ZM	H	H	2015-12-27	745	2	1		JC
2015-12-29	29472	295	ZS	H	H	2015-12-27	1325	1	1		JC
2015-12-29	29473	296	ZM	H	H	2015-12-27	1330	1	1		JC
2015-12-29	29474	297	ZS	H	H	2015-12-27	1530	1	1		JC
2015-12-29	29475	298	ZM	H	H	2015-12-27	1910	1	2	Meconium	JC
2015-12-29	29476	299	Placebo	H	H	2015-12-27	2345	1	1		JC
2015-12-29	29477	300	ZS	H	H	2015-12-27	2350	1	1		JC
2015-12-29	61549	301	ZM	B	H	2015-12-27	1320	2	1		JC
2015-12-29	61550	302	Placebo	B	H	2015-12-27	1615	1	1		JC
2015-12-29	61551	303	ZS	B	H	2015-12-27	1730	1	1		JC
2015-12-29	61552	304	Placebo	B	H	2015-12-27	2300	1	1		JC
2015-12-29	61553	305	ZS	B	H	2015-12-28	440	1	1		JC
2015-12-29	61554	306	ZM	B	H	2015-12-28	630	2	2	Meconium	JC
2015-12-29	61555	307	Placebo	B	H	2015-12-28	730	2	1		JC
2015-12-29	29478	308	ZM	H	H	2015-12-28	630	1	1		JC
2015-12-29	29479	309	ZS	H	H	2015-12-28	745	1	1		JC
2015-12-29	29480	310	ZS	H	H	2015-12-28	800	1	2	Meconium	JC
2015-12-30	61556	311	Placebo	B	H	2015-12-28	1320	1	1		JC
2015-12-30	61557	312	ZM	B	H	2015-12-28	1325	1	1	died	JC			1
2015-12-30	61558	313	Placebo	B	H	2015-12-28	1330	1	1		JC
2015-12-30	61559	314	Placebo	B	H	2015-12-28	1630	1	1		JC
2015-12-30	61560	315	Placebo	B	H	2015-12-28	1820	2	1		JC
2015-12-30	61561	316	ZS	B	H	2015-12-28	1830	1	1		JC
2015-12-30	61562	317	ZM	B	H	2015-12-29	430	1	2	Meconium	JC
2015-12-30	61563	318	ZS	B	H	2015-12-29	435	1	2	meconium	JC
2015-12-30	29481	319	ZM	H	H	2015-12-28	1300	1	1		JC
2015-12-30	29482	320	ZM	H	H	2015-12-28	2200	1	1		JC
2015-12-30	29483	321	ZS	H	H	2015-12-28	2205	1	1		JC
2015-12-30	29484	322	Placebo	H	H	2015-12-29	240	2	1		JC
2015-12-30	29485	323	Placebo	H	H	2015-12-29	730	1	1		JC
2015-12-30	61564	324	Placebo	B	H	2015-12-29	700	2	2	Meconium	JC
2015-12-31	29486	325	Placebo	H	H	2015-12-29	900	1	1		HF
2015-12-31	61565	326	Placebo	B	H	2015-12-29	830	1	1		HF
2015-12-31	61566	327	ZS	B	H	2015-12-29	1000	2	1		HF
2015-12-31	61567	328	ZM	B	H	2015-12-29	2000	2	3	Not meconium	HF
2015-12-31	61568	329	ZS	B	H	2015-12-30	225	1	1		HF
2015-12-31	61569	330	ZM	B	H	2015-12-30	230	1	1		HF
2015-12-31	61570	331	ZS	B	H	2015-12-30	330	2	NS		HF
2015-12-31	29487	332	ZM	H	H	2015-12-30	1330	1	1		HF
2015-12-31	29488	333	ZM	H	H	2015-12-29	1530	1	1		HF
2015-12-31	29489	334	Placebo	H	H	2015-12-29	1540	1	1		HF
2015-12-31	29490	335	ZM	H	H	2015-12-29	1610	2	1		HF
2015-12-31	29491	336	ZM	H	H	2015-12-29	1730	1	1		HF
2015-12-31	29492	337	ZS	H	H	2015-12-29	2010	2	2	Not meconium, some blood	HF
2016-01-01	29494	338	Placebo	H	H	2015-12-30	845	1	1		HF
2016-01-01	29495	339	ZM	H	H	2015-12-30	1415	1	1		HF
2016-01-01	29496	340	ZS	H	H	2015-12-30	1500	1	1		HF
2016-01-01	29497	341	Placebo	H	H	2015-12-30	1545	1	1		HF
2016-01-01	29498	342	ZS	H	H	2015-12-30	1550	1	1		HF
2016-01-01	29499	343	ZS	H	H	2015-12-30	2025	2	2	Not meconium	HF
2016-01-01	29500	344	ZM	H	H	2015-12-30	2300	1	1	Twin	HF
2016-01-01	29501	345	Placebo	H	H	2015-12-30	2300	2	1	Twin	HF
2016-01-01	29502	346	ZM	H	H	2015-12-31	45	2	1		HF
2016-01-01	29503	347	ZS	H	H	2015-12-31	140	2	1		HF
2016-01-01	29504	348	ZM	H	H	2015-12-31	250	1	1		HF
2016-01-01	61571	349	Placebo	B	H	2015-12-30	1430	1	1		HF
2016-01-01	61572	350	ZS	B	H	2015-12-30	1840	2	1		HF
2016-01-01	61573	351	Placebo	B	H	2015-12-30	2020	1	1		HF
2016-01-01	61575	352	ZS	B	H	2015-12-31	40	1	1		HF
2016-01-01	61576	353	Placebo	B	H	2015-12-31	800	2	1		HF
2016-01-02	29506	354	Placebo	H	H	2015-12-31	930	1	1		HF
2016-01-02	29507	355	ZM	H	H	2015-12-31	1130	1	1		HF
2016-01-02	61577	356	ZM	B	H	2015-12-31	1145	2	NS		HF
2016-01-02	61578	357	Placebo	B	H	2015-12-31	1600	1	NS		HF
2016-01-02	61579	358	ZS	B	H	2015-12-31	1430	2	1		HF
2016-01-02	61580	359	ZS	B	H	2015-12-31	1935	1	1		HF
2016-01-02	61581	360	Placebo	B	H	2016-01-01	100	1	1		HF
2016-01-02	61582	361	Placebo	B	H	2016-01-01	110	1	NS		HF
2016-01-02	61583	362	ZS	B	H	2016-01-01	330	1	NS		HF
2016-01-02	61584	363	ZM	B	H	2016-01-01	345	1	1		HF
2016-01-02	29508	364	ZM	H	H	2015-12-31	1530	1	1		HF
2016-01-02	29509	365	ZS	H	H	2015-12-31	1550	2	1		HF
2016-01-02	29510	366	ZM	H	H	2015-12-31	1700	2	2	Not meconium	HF
2016-01-02	29511	367	Placebo	H	H	2015-12-31	1815	2	1		HF
2016-01-03	29512	368	ZM	H	H	2016-01-01	930	2	1		HF
2016-01-03	29513	369	Placebo	H	H	2016-01-01	930	1	2	Not meconium	HF
2016-01-03	29514	370	ZS	H	H	2016-01-01	1015	1	NS		HF
2016-01-03	61586	371	ZS	B	H	2016-01-01	830	1	1		HF
2016-01-03	61587	372	ZM	B	H	2016-01-01	830	1	NS		HF
2016-01-03	61585	373	ZS	B	H	2016-01-01	1330	1	NS		HF
2016-01-03	61588	374	ZS	B	H	2016-01-01	1100	1	NS		HF
2016-01-03	61589	375	ZM	B	H	2016-01-01	1830	1	1		HF
2016-01-03	61590	376	Placebo	B	H	2016-01-01	2145	1	NS		HF
2016-01-03	61591	377	ZM	B	H	2016-01-02	450	2	NS		HF
2016-01-03	61592	378	Placebo	B	H	2016-01-02	500	2	NS		HF
2016-01-03	29515	379	ZM	H	H	2016-01-01	1100	2	1		HF
2016-01-03	29516	380	ZM	H	H	2016-01-01	1150	2	NS		HF
2016-01-03	29517	381	ZS	H	H	2016-01-01	1150	1	1		HF
2016-01-03	29518	382	Placebo	H	H	2016-01-01	1330	2	1		HF
2016-01-03	29519	383	ZM	H	H	2016-01-01	1410	2	2	Not meconium	HF
2016-01-03	29520	384	Placebo	H	H	2016-01-01	1600	1	1		HF
2016-01-03	29521	385	ZS	H	H	2016-01-01	1600	1	NS		HF
2016-01-03	29522	386	ZM	H	H	2016-01-02	120	1	1		HF
2016-01-03	29523	387	ZS	H	H	2016-01-02	130	2	NS	unenrolled on 1/4/16 - suspected atresia coli	HF
2016-01-03	29525	388	Placebo	H	H	2016-01-02	145	1	1		HF
2016-01-03	61593	389	Placebo	B	H	2016-01-02	650	2	NS		HF
2016-01-03	61594	390	Placebo	B	H	2016-01-02	745	2	1		HF
2016-01-03	61595	391	ZS	B	H	2016-01-02	755	2	1		HF
2016-01-03	29526	392	ZS	H	H	2016-01-02	600	2	NS		HF
2016-01-03	29527	393	ZS	H	H	2016-01-02	750	2	1		HF
2016-01-03	29528	394	Placebo	H	H	2016-01-02	800	2	1		HF
2016-01-04	61596	395	ZM	B	H	2016-01-02	845	1	1		HF
2016-01-04	29530	396	Placebo	H	H	2016-01-02	1000	1	1		HF
2016-01-04	29531	397	ZM	H	H	2016-01-02	1145	1	NS		HF
2016-01-04	29532	398	Placebo	H	H	2016-01-02	1345	1	1		HF
2016-01-04	29533	399	ZS	H	H	2016-01-02	1350	2	1		HF
2016-01-04	29534	400	ZS	H	H	2016-01-02	1355	1	1		HF
2016-01-04	29535	401	ZM	H	H	2016-01-02	1830	1	2	Meconium	HF
2016-01-04	29536	402	Placebo	H	H	2016-01-03	130	1	1		HF
2016-01-04	29537	403	ZS	H	H	2016-01-03	330	1	1		HF
2016-01-04	29538	404	ZM	H	H	2016-01-03	400	2	1		HF
2016-01-04	61597	405	ZS	B	H	2016-01-02	1250	2	2	Meconium	HF
2016-01-04	61598	406	ZS	B	H	2016-01-02	2030	2	1		HF
2016-01-04	61600	407	ZM	B	H	2016-01-02	2330	2	1		HF
2016-01-04	61601	408	Placebo	B	H	2016-01-03	30	2	1		HF
2016-01-05	61603	409	ZS	B	H	2016-01-03	1250	1	2	Meconium	HF
2016-01-05	61604	410	Placebo	B	H	2016-01-04	500	1	1		HF
2016-01-05	29539	411	ZM	H	H	2016-01-03	1130	2	1		HF
2016-01-05	29540	412	Placebo	H	H	2016-01-03	2300	2	NS		HF
2016-01-05	29541	413	ZM	H	H	2016-01-03	2315	1	2	Meconium	HF
2016-01-05	29542	414	ZM	H	H	2016-01-04	30	1	2	Meconium	HF
2016-01-05	29544	415	Placebo	H	H	2016-01-04	215	1	NS		HF
2016-01-05	29545	416	ZS	H	H	2016-01-04	330	2	1		HF
2016-01-05	29546	417	Placebo	H	H	2016-01-04	430	2	1		HF
2016-01-05	29547	418	ZM	H	H	2016-01-04	440	1	1		HF
2016-01-05	29548	419	ZS	H	H	2016-01-04	450	1	1		HF
2016-01-06	61607	420	ZM	B	H	2016-01-04	920	1	1		HF
2016-01-06	29549	421	ZS	H	H	2016-01-04	1005	1	NS		HF
2016-01-06	29550	422	ZM	H	H	2016-01-04	1020	1	NS		HF
2016-01-06	61608	423	ZS	B	H	2016-01-04	2010	1	1	Died 3/9/16	HF			1
2016-01-06	61609	424	Placebo	B	H	2016-01-04	2020	1	1		HF
2016-01-06	61610	425	ZM	B	H	2016-01-04	2300	1	1	died 2/27/16	HF			1
2016-01-06	61611	426	Placebo	B	H	2016-01-05	0	1	NS		HF
2016-01-06	61612	427	Placebo	B	H	2016-01-05	15	1	NS		HF
2016-01-06	29551	428	ZM	H	H	2016-01-04	1300	2	1		HF
2016-01-06	29552	429	ZS	H	H	2016-01-04	1520	1	1		HF
2016-01-06	29553	430	Placebo	H	H	2016-01-04	2000	2	1		HF
2016-01-06	29554	431	ZS	H	H	2016-01-04	2010	2	1		HF
2016-01-06	29556	432	Placebo	H	H	2016-01-05	200	2	NS		HF
2016-01-06	29557	433	ZM	H	H	2016-01-05	230	1	1		HF
2016-01-06	29558	434	ZS	H	H	2016-01-05	400	2	1		HF
2016-01-06	29559	435	ZS	H	H	2016-01-05	400	2	1		HF
2016-01-06	29560	436	Placebo	H	H	2016-01-05	430	2	1		HF
2016-01-06	29561	437	ZM	H	H	2016-01-05	700	1	NS		HF
2016-01-06	61613	438	Placebo	B	H	2016-01-05	705	2	NS		HF
2016-01-07	29562	439	ZS	H	H	2016-01-05	910	1	1		JC
2016-01-07	61614	440	ZM	B	H	2016-01-05	915	1	1		JC
2016-01-07	29564	441	Placebo	H	H	2016-01-05	1340	1	1		JC
2016-01-07	29566	442	Placebo	H	H	2016-01-05	1435	1	NS		JC
2016-01-07	29567	443	ZS	H	H	2016-01-05	1550	1	NS		JC
2016-01-07	29568	444	Placebo	H	H	2016-01-05	1640	1	NS		JC
2016-01-07	29569	445	ZM	H	H	2016-01-05	1930	1	1		JC
2016-01-07	29570	446	ZM	H	H	2016-01-05	1935	2	1		JC
2016-01-07	29571	447	ZM	H	H	2016-01-05	1940	1	1		JC
2016-01-07	29572	448	ZS	H	H	2016-01-05	1945	1	1		JC
2016-01-07	29573	449	ZM	H	H	2016-01-05	2200	1	2	meconium	JC
2016-01-07	29575	450	Placebo	H	H	2016-01-06	410	1	1		JC
2016-01-07	29576	451	ZM	H	H	2016-01-06	440	1	1		JC
2016-01-07	61615	452	ZS	B	H	2016-01-05	1555	1	1		JC
2016-01-07	61616	453	Placebo	B	H	2016-01-05	1600	2	2	meconium	JC
2016-01-07	61617	454	Placebo	B	H	2016-01-05	1645	1	1		JC
2016-01-07	61618	455	ZM	B	H	2016-01-05	2110	1	1		JC
2016-01-07	61619	456	ZM	B	H	2016-01-06	600	1	1		JC
2016-01-07	61620	457	Placebo	B	H	2016-01-06	800	1	2	Meconium; unenrolled due to suspected aspiration pneumonia since day 1 in hutch	JC
2016-01-08	29577	458	ZS	H	H	2016-01-06	1530	1	NS		JC
2016-01-08	29578	459	ZS	H	H	2016-01-06	1640	1	1	Died on 1/22/16	JC			1
2016-01-08	29579	460	ZS	H	H	2016-01-06	1800	2	1		JC
2016-01-08	29580	461	ZS	H	H	2016-01-06	1900	1	2	meconium	JC
2016-01-08	29581	462	Placebo	H	H	2016-01-06	2140	1	2	Meconium	JC
2016-01-08	29582	463	Placebo	H	H	2016-01-07	310	1	1		JC
2016-01-08	29583	464	ZS	H	H	2016-01-07	430	1	1		JC
2016-01-08	29584	465	Placebo	H	H	2016-01-07	500	1	1		JC
2016-01-08	61621	466	ZM	B	H	2016-01-07	200	1	1		JC
2016-01-08	61622	467	ZM	B	H	2016-01-07	400	2	1		JC
2016-01-08	29585	468	ZS	H	H	2016-01-07	700	1	1		JC
2016-01-08	29586	469	ZS	H	H	2016-01-07	705	1	1		JC
2016-01-08	61623	470	ZM	B	H	2016-01-07	540	2	NS		JC
2016-01-09	29587	471	ZS	H	H	2016-01-07	90	1	1		HF
2016-01-09	61624	472	ZM	B	H	2016-01-07	1600	1	1		HF
2016-01-09	61625	473	Placebo	B	H	2016-01-07	2100	1	NS		HF
2016-01-09	61626	474	ZM	B	H	2016-01-07	2300	1	1		HF
2016-01-09	61627	475	ZS	B	H	2016-01-08	430	1	1		HF
2016-01-09	61628	476	ZM	B	H	2016-01-08	445	1	1		HF
2016-01-09	29588	477	ZS	H	H	2016-01-07	1150	1	1		HF
2016-01-09	29590	478	ZM	H	H	2016-01-07	1950	1	1		HF
2016-01-09	29591	479	Placebo	H	H	2016-01-07	2130	1	1		HF
2016-01-09	29592	480	ZS	H	H	2016-01-07	2145	2	1		HF
2016-01-09	29593	481	ZM	H	H	2016-01-08	0	1	1		HF
2016-01-09	61630	482	Placebo	B	H	2016-01-08	800	1	NS		HF
2016-01-09	29594	483	ZS	H	H	2016-01-08	700	2	2	Meconium	HF
2016-01-09	29595	484	Placebo	H	H	2016-01-08	705	2	1		HF
2016-01-10	29596	485	ZS	H	H	2016-01-08	930	1	NS		HF
2016-01-10	29597	486	ZM	H	H	2016-01-08	935	1	1		HF
2016-01-10	29598	487	Placebo	H	H	2016-01-08	1430	2	1		HF
2016-01-10	29599	488	ZM	H	H	2016-01-08	1435	2	1		HF
2016-01-10	29600	489	ZS	H	H	2016-01-08	1930	1	1		HF
2016-01-10	29601	490	ZS	H	H	2016-01-08	1930	1	NS	Twin	HF
2016-01-10	29602	491	Placebo	H	H	2016-01-08	1945	1	1	Twin	HF
2016-01-10	29603	492	ZM	H	H	2016-01-08	2030	2	1	Twin	HF
2016-01-10	29604	493	Placebo	H	H	2016-01-08	2030	2	1	Twin; died 4/3/16	HF			1
2016-01-10	29605	494	Placebo	H	H	2016-01-09	415	1	1		HF
2016-01-10	29606	495	Placebo	H	H	2016-01-09	430	1	1		HF
2016-01-10	61631	496	ZS	B	H	2016-01-08	1150	1	1		HF
2016-01-10	61632	497	ZM	B	H	2016-01-08	1220	2	1		HF
2016-01-10	61633	498	ZS	B	H	2016-01-08	1225	1	1		HF
2016-01-10	61634	499	ZM	B	H	2016-01-08	1330	1	NS		HF
2016-01-10	61635	500	ZM	B	H	2016-01-08	1640	2	1		HF
2016-01-10	61636	501	ZS	B	H	2016-01-08	1900	1	NS		HF
2016-01-10	61637	502	Placebo	B	H	2016-01-08	2050	1	NS		HF
2016-01-10	61638	503	Placebo	B	H	2016-01-08	2300	1	1		HF
2016-01-10	61639	504	Placebo	B	H	2016-01-08	2350	2	1		HF
2016-01-10	61640	505	Placebo	B	H	2016-01-09	30	2	1		HF
2016-01-10	61641	506	Placebo	B	H	2016-01-09	40	2	1		HF
2016-01-10	29607	507	ZS	H	H	2016-01-09	545	1	NS		HF
2016-01-10	29608	508	ZM	H	H	2016-01-09	740	2	1		HF
2016-01-10	61642	509	ZS	B	H	2016-01-09	700	2	1		HF
2016-01-11	29609	510	ZM	H	H	2016-01-09	955	1	1		HF
2016-01-11	29610	511	ZS	H	H	2016-01-09	1000	1	1		HF
2016-01-11	29611	512	ZM	H	H	2016-01-09	1030	1	1		HF
2016-01-11	29612	513	ZM	H	H	2016-01-09	1035	2	1		HF
2016-01-11	61643	514	Placebo	B	H	2016-01-09	950	1	1		HF
2016-01-11	61644	515	ZM	B	H	2016-01-09	1200	1	1		HF
2016-01-11	61645	516	ZM	B	H	2016-01-09	1530	1	1		HF
2016-01-11	61646	517	ZS	B	H	2016-01-09	1630	2	1		HF
2016-01-11	61647	518	Placebo	B	H	2016-01-09	2230	2	2	Meconium	HF
2016-01-11	61648	519	ZM	B	H	2016-01-10	415	2	NS		HF
2016-01-11	29613	520	ZS	H	H	2016-01-09	1430	2	1		HF
2016-01-11	29614	521	Placebo	H	H	2016-01-09	1640	2	NS		HF
2016-01-11	29615	522	ZS	H	H	2016-01-09	2000	1	1		HF
2016-01-11	29617	523	ZS	H	H	2016-01-09	2200	2	1		HF
2016-01-11	29618	524	ZM	H	H	2016-01-10	430	2	1		HF
2016-01-11	29619	525	Placebo	H	H	2016-01-10	600	2	1		HF
2016-01-12	29620	526	ZM	H	H	2016-01-10	930	1	1		HF
2016-01-12	29622	527	ZS	H	H	2016-01-10	1410	1	1		HF
2016-01-12	29624	528	ZM	H	H	2016-01-10	1930	1	1		HF
2016-01-12	29625	529	Placebo	H	H	2016-01-10	1945	2	1		HF
2016-01-12	29626	530	ZS	H	H	2016-01-10	2030	2	1		HF
2016-01-12	29627	531	Placebo	H	H	2016-01-11	400	2	3	Meconium	HF
2016-01-12	61649	532	ZS	B	H	2016-01-10	1130	1	1		HF
2016-01-12	61650	533	Placebo	B	H	2016-01-10	1200	1	1		HF
2016-01-12	61651	534	Placebo	B	H	2016-01-10	1300	2	1		HF
2016-01-12	61652	535	ZM	B	H	2016-01-10	2230	2	1		HF
2016-01-12	61653	536	ZM	B	H	2016-01-10	2130	1	2	Meconium	HF
2016-01-12	61654	537	Placebo	B	H	2016-01-10	2100	2	1		HF
2016-01-12	61655	538	ZS	B	H	2016-01-10	2300	2	3	Meconium	HF
2016-01-12	61656	539	ZS	B	H	2016-01-11	330	1	1		HF
2016-01-13	29628	540	Placebo	H	H	2016-01-11	530	1	1	Technically slightly older than usual at enrollment	HF
2016-01-13	29629	541	Placebo	H	H	2016-01-11	600	1	1	Technically slightly older than usual at enrollment	HF
2016-01-13	29630	542	ZS	H	H	2016-01-11	720	1	NS	Technically slightly older than usual at enrollment	HF
2016-01-13	29631	543	ZM	H	H	2016-01-11	720	1	NS	Technically slightly older than usual at enrollment	HF
2016-01-13	29632	544	ZM	H	H	2016-01-11	800	1	NS	Technically slightly older than usual at enrollment	HF
2016-01-13	29633	545	ZS	H	H	2016-01-11	930	1	1		HF
2016-01-13	29634	546	ZM	H	H	2016-01-11	1015	1	1		HF
2016-01-13	61657	547	Placebo	B	H	2016-01-11	630	1	NS	Technically slightly older than usual at enrollment	HF
2016-01-13	61658	548	ZM	B	H	2016-01-11	630	1	1	Technically slightly older than usual at enrollment	HF
2016-01-13	61659	549	Placebo	B	H	2016-01-11	930	2	1	UNENROLLED - laterally recumbent, increased RR/RE, obtunded, not drinking, ventral abdominal distension	HF
2016-01-13	61660	550	ZS	B	H	2016-01-11	1020	2	1		HF
2016-01-13	61661	551	ZS	B	H	2016-01-11	1305	1	1		HF
2016-01-13	61662	552	ZM	B	H	2016-01-11	1330	1	1		HF
2016-01-13	61664	553	ZS	B	H	2016-01-12	600	1	2	Not meconium	HF
2016-01-13	61665	554	ZS	B	H	2016-01-12	655	1	NS		HF
2016-01-13	61666	555	ZM	B	H	2016-01-12	700	2	NS	died	HF			1
2016-01-13	29635	556	Placebo	H	H	2016-01-11	1200	1	1		HF
2016-01-13	29636	557	ZM	H	H	2016-01-11	1600	2	NS		HF
2016-01-13	29637	558	Placebo	H	H	2016-01-11	1830	1	1		HF
2016-01-13	29638	559	ZM	H	H	2016-01-11	1230	1	NS		HF
2016-01-13	29639	560	ZM	H	H	2016-01-12	200	2	1		HF
2016-01-13	29640	561	ZS	H	H	2016-01-12	415	2	1		HF
2016-01-14	61667	562	Placebo	B	H	2016-01-12	1030	1	1		HF
2016-01-14	29641	563	ZM	H	H	2016-01-12	830	1	1		HF
2016-01-14	61668	564	Placebo	B	H	2016-01-12	1640	2	1		HF
2016-01-14	61669	565	ZS	B	H	2016-01-12	1830	2	1		HF
2016-01-14	61670	566	ZM	B	H	2016-01-12	1840	1	1		HF
2016-01-14	61671	567	ZS	B	H	2016-01-12	2330	1	1		HF
2016-01-14	61672	568	Placebo	B	H	2016-01-13	230	1	1		HF
2016-01-14	29642	569	Placebo	H	H	2016-01-12	1150	2	1	Twin	HF
2016-01-14	29643	570	Placebo	H	H	2016-01-12	1150	2	1	Twin	HF
2016-01-14	29644	571	ZS	H	H	2016-01-12	1300	1	1		HF
2016-01-14	29645	572	ZS	H	H	2016-01-12	1430	1	NS	Twin	HF
2016-01-14	29646	573	ZS	H	H	2016-01-12	1430	1	NS	Twin	HF
2016-01-14	29647	574	Placebo	H	H	2016-01-12	2015	1	1		HF
2016-01-14	29648	575	ZM	H	H	2016-01-12	2040	1	1		HF
2016-01-14	29649	576	Placebo	H	H	2016-01-13	30	1	1		HF
2016-01-14	29650	577	ZM	H	H	2016-01-13	720	2	2	meconium; Very small calf, dull; died on 1/27/16	HF			1
2016-01-15	61673	578	Placebo	B	H	2016-01-13	830	1	1		JC
2016-01-15	61674	579	ZS	B	H	2016-01-13	1000	1	1		JC
2016-01-15	29651	580	ZS	H	H	2016-01-13	845	1	NS		JC
2016-01-15	29652	581	ZM	H	H	2016-01-13	850	1	1		JC
2016-01-15	29653	582	Placebo	H	H	2016-01-13	1410	2	1		JC
2016-01-15	29654	583	ZS	H	H	2016-01-13	1520	1	1		JC
2016-01-15	29655	584	ZM	H	H	2016-01-13	1700	1	1		JC
2016-01-15	29656	585	ZS	H	H	2016-01-13	1815	1	1	received 15th day of treatment on 1/30	JC
2016-01-15	29657	586	ZS	H	H	2016-01-13	2220	1	2	Meconium	JC
2016-01-15	29658	587	ZM	H	H	2016-01-14	150	2	2	Meconium	JC
2016-01-15	29659	588	Placebo	H	H	2016-01-14	155	2	1		JC
2016-01-15	61675	589	ZS	B	H	2016-01-13	1415	1	NS		JC
2016-01-15	61676	590	Placebo	B	H	2016-01-13	1420	1	NS		JC
2016-01-15	61677	591	ZM	B	H	2016-01-13	1740	1	1		JC
2016-01-15	61678	592	Placebo	B	H	2016-01-13	2230	2	1		JC
2016-01-15	61679	593	ZM	B	H	2016-01-14	540	2	1	received 15th day of treatment on 1/30	JC
2016-01-16	29660	594	ZM	H	H	2016-01-14	840	1	1		HF
2016-01-16	29661	595	Placebo	H	H	2016-01-14	930	1	1		HF
2016-01-16	29662	596	ZS	H	H	2016-01-14	1030	1	1	twin	HF
2016-01-16	29663	597	Placebo	H	H	2016-01-14	1030	1	1	twin	HF
2016-01-16	61680	598	ZM	B	H	2016-01-14	1330	2	1		HF
2016-01-16	61681	599	ZS	B	H	2016-01-14	1400	1	NS		HF
2016-01-16	61682	600	ZM	B	H	2016-01-15	230	2	NS		HF
2016-01-16	61683	601	ZS	B	H	2016-01-15	330	1	1		HF
2016-01-16	29664	602	ZM	H	H	2016-01-14	1810	1	1	twin	HF
2016-01-16	29665	603	ZS	H	H	2016-01-14	1815	2	2	twin; not meconium	HF
2016-01-16	29667	604	Placebo	H	H	2016-01-15	430	2	2	Not meconium	HF
2016-01-16	61684	605	ZM	B	H	2016-01-15	800	2	1		HF
2016-01-16	29668	606	Placebo	H	H	2016-01-15	645	1	NS		HF
2016-01-16	29669	607	Placebo	H	H	2016-01-15	650	1	1		HF
2016-01-16	29670	608	ZM	H	H	2016-01-15	730	1	1		HF
2016-01-17	29671	609	ZS	H	H	2016-01-15	1250	1	1		HF
2016-01-17	29672	610	Placebo	H	H	2016-01-15	1400	1	NS		HF
2016-01-17	29673	611	ZS	H	H	2016-01-15	1405	1	NS		HF
2016-01-17	29674	612	Placebo	H	H	2016-01-15	1650	1	1		HF
2016-01-17	29675	613	ZM	H	H	2016-01-15	1930	1	1		HF
2016-01-17	29677	614	ZS	H	H	2016-01-15	2030	2	1		HF
2016-01-17	29679	615	ZS	H	H	2016-01-15	2330	1	1		HF
2016-01-17	29680	616	Placebo	H	H	2016-01-16	45	1	NS		HF
2016-01-17	29681	617	ZM	H	H	2016-01-16	415	1	NS		HF
2016-01-17	61685	618	Placebo	B	H	2016-01-15	1255	2	1		HF
2016-01-17	61686	619	ZS	B	H	2016-01-15	1830	2	1		HF
2016-01-17	61687	620	ZM	B	H	2016-01-15	1900	2	1		HF
2016-01-17	61688	621	Placebo	B	H	2016-01-16	430	2	1		HF
2016-01-18	61689	622	Placebo	B	H	2016-01-16	830	1	NS		JC
2016-01-18	61690	623	ZS	B	H	2016-01-16	830	1	1		JC
2016-01-18	61691	624	Placebo	B	H	2016-01-16	915	2	1	died 2/11/16	JC			1
2016-01-18	61692	625	ZM	B	H	2016-01-16	915	1	1		JC
2016-01-18	61693	626	ZM	B	H	2016-01-16	1020	1	1		JC
2016-01-18	29682	627	ZM	H	H	2016-01-16	915	1	1		JC
2016-01-18	29683	628	ZS	H	H	2016-01-16	1540	2	NS		JC
2016-01-18	29684	629	ZM	H	H	2016-01-16	1810	1	1		JC
2016-01-18	29685	630	Placebo	H	H	2016-01-16	2050	1	1		JC
2016-01-18	29687	631	ZM	H	H	2016-01-17	100	1	1		JC
2016-01-18	29686	632	ZS	H	H	2016-01-17	115	1	1		JC
2016-01-18	61694	633	Placebo	B	H	2016-01-16	1130	2	NS		JC
2016-01-18	61695	634	Placebo	B	H	2016-01-16	2035	1	1		JC
2016-01-18	61696	635	ZM	B	H	2016-01-17	45	2	1		JC
2016-01-18	61697	636	ZM	B	H	2016-01-17	45	2	1		JC
2016-01-18	61698	637	Placebo	B	H	2016-01-17	415	2	NS		JC
2016-01-19	61699	638	ZS	B	H	2016-01-17	830	1	1		HF
2016-01-19	29689	639	ZS	H	H	2016-01-17	940	1	1		HF
2016-01-19	29688	640	ZS	H	H	2016-01-17	915	1	1		HF
2016-01-19	29690	641	ZS	H	H	2016-01-17	1210	1	1		HF
2016-01-19	29691	642	Placebo	H	H	2016-01-17	1340	1	1		HF
2016-01-19	29692	643	Placebo	H	H	2016-01-17	1600	2	1		HF
2016-01-19	29693	644	ZS	H	H	2016-01-17	1630	2	NS		HF
2016-01-19	29694	645	Placebo	H	H	2016-01-17	1700	2	1		HF
2016-01-19	29695	646	ZM	H	H	2016-01-17	1945	2	1		HF
2016-01-19	29696	647	ZM	H	H	2016-01-17	2040	2	1		HF
2016-01-19	29700	648	ZS	H	H	2016-01-18	200	1	1		HF
2016-01-19	61700	649	ZS	B	H	2016-01-17	1530	2	1		HF
2016-01-19	61701	650	ZM	B	H	2016-01-17	2010	1	1		HF
2016-01-19	61702	651	ZS	B	H	2016-01-18	530	2	2	meconium, UNENROLLED due to contracted tendons and inability to stand and nurse without assistance for first several days of life	HF
2016-01-19	29701	652	ZM	H	H	2016-01-18	540	1	NS		HF
2016-01-19	29702	653	Placebo	H	H	2016-01-18	545	1	1		HF
2016-01-19	29703	654	ZM	H	H	2016-01-18	745	1	1		HF
2016-01-19	29704	655	ZS	H	H	2016-01-18	750	1	2	Not meconium	HF
2016-01-19	29697	656	ZM	H	H	2016-01-17	2315	1	1		HF
2016-01-19	29698	657	ZS	H	H	2016-01-17	2315	2	NS		HF
2016-01-20	61703	658	ZM	B	H	2016-01-18	950	1	1		HF
2016-01-20	61704	659	Placebo	B	H	2016-01-18	1250	2	NS		HF
2016-01-20	61705	660	ZS	B	H	2016-01-18	1655	2	1		HF
2016-01-20	61706	661	ZM	B	H	2016-01-18	2100	2	1		HF
2016-01-20	61707	662	Placebo	B	H	2016-01-19	100	2	NS		HF
2016-01-20	61708	663	ZS	B	H	2016-01-19	115	2	1		HF
2016-01-20	29706	664	Placebo	H	H	2016-01-18	1350	1	1		HF
2016-01-20	29709	665	ZS	H	H	2016-01-18	1650	2	1		HF
2016-01-20	29710	666	ZM	H	H	2016-01-18	1910	1	1		HF
2016-01-20	29711	667	Placebo	H	H	2016-01-18	1940	1	1		HF
2016-01-20	29712	668	ZM	H	H	2016-01-19	200	1	2	Not meconium	HF
2016-01-20	29713	669	ZS	H	H	2016-01-19	230	1	1		HF
2016-01-20	29714	670	ZS	H	H	2016-01-19	530	2	1		HF
2016-01-20	29715	671	Placebo	H	H	2016-01-19	755	2	1		HF
2016-01-21	29716	672	ZM	H	H	2016-01-19	1000	1	1		HF
2016-01-21	29717	673	Placebo	H	H	2016-01-19	1030	1	1		HF
2016-01-21	61709	674	Placebo	B	H	2016-01-19	750	1	1	Enrolling slightly late due to shortage of hutches; died 2/19	HF			1
2016-01-21	29718	675	Placebo	H	H	2016-01-19	1350	1	1		HF
2016-01-21	29719	676	ZS	H	H	2016-01-19	1400	1	1		HF
2016-01-21	29720	677	ZM	H	H	2016-01-19	1405	1	1		HF
2016-01-21	29721	678	ZS	H	H	2016-01-19	1635	1	1		HF
2016-01-21	29722	679	ZM	H	H	2016-01-19	1830	2	2	Not meconium	HF
2016-01-21	29723	680	ZM	H	H	2016-01-19	1845	1	2	Not meconium	HF
2016-01-21	29724	681	ZS	H	H	2016-01-19	2030	2	1		HF
2016-01-21	29725	682	Placebo	H	H	2016-01-19	2100	1	1		HF
2016-01-21	29726	683	Placebo	H	H	2016-01-19	2330	2	3	Not meconium	HF
2016-01-21	29727	684	Placebo	H	H	2016-01-20	15	1	2	meconium	HF
2016-01-21	29728	685	Placebo	H	H	2016-01-20	430	2	3	meconium	HF
2016-01-21	61710	686	Placebo	B	H	2016-01-19	1345	1	NS		HF
2016-01-21	61711	687	ZS	B	H	2016-01-19	1510	2	2	Not meconium; increased RR/RE (RR>100), groaning, torticollis - UNENROLLED shortly after enrollment	HF
2016-01-21	61712	688	ZM	B	H	2016-01-19	1515	2	1		HF
2016-01-21	61713	689	ZS	B	H	2016-01-19	1630	2	2	Not meconium	HF
2016-01-21	61714	690	ZM	B	H	2016-01-19	1850	2	NS	died 3/22/16	HF			1
2016-01-21	61715	691	ZS	B	H	2016-01-19	2040	1	1		HF
2016-01-21	61716	692	ZM	B	H	2016-01-19	2230	1	NS		HF
2016-01-21	61717	693	ZM	B	H	2016-01-19	2230	2	NS		HF
2016-01-21	61718	694	Placebo	B	H	2016-01-19	2235	1	NS		HF
2016-01-21	61719	695	ZM	B	H	2016-01-19	2240	2	NS		HF
2016-01-21	61720	696	ZM	B	H	2016-01-20	50	2	3	meconium	HF
2016-01-21	61721	697	ZS	B	H	2016-01-20	430	1	1		HF
2016-01-21	29729	698	Placebo	H	H	2016-01-20	530	2	1		HF
2016-01-21	61722	699	ZM	B	H	2016-01-20	650	2	NS		HF
2016-01-21	61723	700	ZS	B	H	2016-01-20	655	2	1		HF
2016-01-22	29730	701	Placebo	H	H	2016-01-20	930	1	NS		JC
2016-01-22	29731	702	ZS	H	H	2016-01-20	1000	1	1		JC
2016-01-22	29732	703	ZS	H	H	2016-01-20	1005	2	1		JC
2016-01-22	29733	704	ZM	H	H	2016-01-20	1040	1	1		JC
2016-01-22	29734	705	Placebo	H	H	2016-01-20	1045	1	1		JC
2016-01-22	61724	706	ZM	B	H	2016-01-20	1650	2	1	UNENROLLED on 1/23/16	JC
2016-01-22	61725	707	ZS	B	H	2016-01-20	1900	2	NS		JC
2016-01-22	61726	708	ZM	B	H	2016-01-20	2130	1	1		JC
2016-01-22	61727	709	Placebo	B	H	2016-01-20	2145	1	1		JC
2016-01-22	61728	710	ZS	B	H	2016-01-20	2200	2	2	Not meconium	JC
2016-01-22	61729	711	Placebo	B	H	2016-01-20	2325	1	1		JC
2016-01-22	61730	712	ZS	B	H	2016-01-21	130	2	1		JC
2016-01-22	61731	713	Placebo	B	H	2016-01-21	130	2	1		JC
2016-01-22	29735	714	Placebo	H	H	2016-01-20	1330	1	1		JC
2016-01-22	29736	715	ZM	H	H	2016-01-20	1500	1	1		JC
2016-01-22	29737	716	ZM	H	H	2016-01-20	1645	2	1		JC
2016-01-22	29738	717	Placebo	H	H	2016-01-20	1905	2	NS		JC
2016-01-22	29739	718	ZS	H	H	2016-01-20	1910	1	1		JC
2016-01-22	29740	719	ZS	H	H	2016-01-20	2215	1	1		JC
2016-01-22	29741	720	Placebo	H	H	2016-01-20	2230	2	2	Meconium	JC
2016-01-22	29742	721	Placebo	H	H	2016-01-20	2315	1	1		JC
2016-01-22	29743	722	ZS	H	H	2016-01-20	2320	2	1		JC
2016-01-22	29744	723	ZM	H	H	2016-01-21	100	1	1		JC
2016-01-22	29745	724	ZM	H	H	2016-01-21	420	1	2	Meconium	JC
2016-01-22	29746	725	ZS	H	H	2016-01-21	430	2	NS		JC
2016-01-22	61732	726	ZM	B	H	2016-01-21	800	1	1		JC
2016-01-22	29747	727	Placebo	H	H	2016-01-21	730	1	1		JC
2016-01-22	29748	728	ZM	H	H	2016-01-21	735	1	1		JC
2016-01-23	61733	729	Placebo	B	H	2016-01-21	1030	1	1		HF
2016-01-23	29749	730	ZS	H	H	2016-01-21	805	1	1		HF
2016-01-23	29750	731	ZS	H	H	2016-01-21	930	1	1		HF
2016-01-23	29751	732	ZM	H	H	2016-01-21	1025	1	1		HF
2016-01-23	29752	733	ZS	H	H	2016-01-21	1030	1	1		HF
2016-01-23	29753	734	ZS	H	H	2016-01-21	1035	1	1		HF
2016-01-23	29754	735	ZM	H	H	2016-01-21	11	1	1		HF
2016-01-23	29755	736	Placebo	H	H	2016-01-21	1850	2	1		HF
2016-01-23	29756	737	ZM	H	H	2016-01-21	2330	1	1		HF
2016-01-23	61734	738	Placebo	B	H	2016-01-21	1410	2	1		HF
2016-01-23	61735	739	ZM	B	H	2016-01-21	1600	1	NS		HF
2016-01-23	61736	740	ZM	B	H	2016-01-21	1810	2	1		HF
2016-01-23	29757	741	ZS	H	H	2016-01-22	635	2	1		HF
2016-01-23	61737	742	Placebo	B	H	2016-01-22	630	1	1		HF
2016-01-23	61738	743	ZM	B	H	2016-01-22	800	1	2	meconium	HF
2016-01-24	29758	744	Placebo	H	H	2016-01-22	950	2	1		HF
2016-01-24	61739	745	ZS	B	H	2016-01-22	830	2	1		HF
2016-01-24	61740	746	ZM	B	H	2016-01-22	1150	1	NS		HF
2016-01-24	61741	747	ZS	B	H	2016-01-22	1455	1	1		HF
2016-01-24	61745	748	Placebo	B	H	2016-01-22	2015	1	1		HF
2016-01-24	61746	749	Placebo	B	H	2016-01-22	2230	1	1		HF
2016-01-24	61747	750	Placebo	B	H	2016-01-22	2330	2	1		HF
2016-01-24	61748	751	ZS	B	H	2016-01-23	415	2	1		HF
2016-01-24	61749	752	ZS	B	H	2016-01-23	450	2	1		HF
2016-01-24	29759	753	ZS	H	H	2016-01-22	1330	2	NS		HF
2016-01-24	29760	754	Placebo	H	H	2016-01-22	1800	2	1		HF
2016-01-24	29761	755	ZM	H	H	2016-01-22	1805	1	1		HF
2016-01-24	29762	756	Placebo	H	H	2016-01-22	1810	2	NS		HF
2016-01-24	29763	757	ZM	H	H	2016-01-22	1830	1	1		HF
2016-01-24	29764	758	Placebo	H	H	2016-01-22	2010	1	1		HF
2016-01-24	29765	759	ZS	H	H	2016-01-23	330	2	NS		HF
2016-01-24	61750	760	ZS	B	H	2016-01-23	650	1	NS		HF
2016-01-25	29766	761	ZM	H	H	2016-01-23	930	1	1		HF
2016-01-25	29767	762	Placebo	H	H	2016-01-23	1030	1	1		HF
2016-01-25	61752	763	ZS	B	H	2016-01-23	1330	2	1		HF
2016-01-25	61753	764	ZM	B	H	2016-01-23	1505	1	2	Meconium	HF
2016-01-25	61754	765	ZS	B	H	2016-01-23	1510	1	1		HF
2016-01-25	61755	766	ZS	B	H	2016-01-23	1510	2	2	Meconium	HF
2016-01-25	61756	767	ZM	B	H	2016-01-23	1515	2	1		HF
2016-01-25	61757	768	Placebo	B	H	2016-01-23	1830	2	1		HF
2016-01-25	61758	769	ZS	B	H	2016-01-23	2245	2	1		HF
2016-01-25	29768	770	Placebo	H	H	2016-01-23	1335	1	1		HF
2016-01-25	29769	771	ZM	H	H	2016-01-23	1520	2	1		HF
2016-01-25	29771	772	Placebo	H	H	2016-01-23	1930	1	1		HF
2016-01-25	29772	773	ZM	H	H	2016-01-23	2030	1	1		HF
2016-01-25	29773	774	ZM	H	H	2016-01-24	640	1	1		HF
2016-01-25	61759	775	Placebo	B	H	2016-01-24	730	2	1		HF
2016-01-26	29774	776	ZS	H	H	2016-01-24	815	1	NS		HF
2016-01-26	61760	777	Placebo	B	H	2016-01-24	900	1	1		HF
2016-01-26	61761	778	ZM	B	H	2016-01-24	900	1	1		HF
2016-01-26	61762	779	ZS	B	H	2016-01-24	945	2	1		HF
2016-01-26	61763	780	ZM	B	H	2016-01-24	945	2	1		HF
2016-01-26	61764	781	ZS	B	H	2016-01-24	1030	1	1		HF
2016-01-26	29775	782	ZM	H	H	2016-01-24	1130	1	NS		HF
2016-01-26	29776	783	ZS	H	H	2016-01-24	1310	2	NS		HF
2016-01-26	29777	784	Placebo	H	H	2016-01-24	1530	1	NS		HF
2016-01-26	29778	785	ZM	H	H	2016-01-24	2230	1	NS		HF
2016-01-26	29779	786	Placebo	H	H	2016-01-25	430	2	1		HF
2016-01-26	29780	787	Placebo	H	H	2016-01-25	435	2	NS		HF
2016-01-26	61765	788	ZM	B	H	2016-01-24	1225	1	1		HF
2016-01-26	61766	789	ZS	B	H	2016-01-24	1530	1	NS		HF
2016-01-26	61767	790	Placebo	B	H	2016-01-24	1530	2	NS		HF
2016-01-26	29781	791	ZS	H	H	2016-01-25	740	1	NS	Calf received 15th treatment on 2/10/16	HF
2016-01-27	61768	792	Placebo	B	H	2016-01-25	920	1	1		HF
2016-01-27	61769	793	ZM	B	H	2016-01-25	1010	1	1		HF
2016-01-27	29782	794	ZS	H	H	2016-01-25	1010	1	1		HF
2016-01-27	29783	795	ZS	H	H	2016-01-25	1010	1	1		HF
2016-01-27	61770	796	Placebo	B	H	2016-01-25	1450	2	1		HF
2016-01-27	61771	797	ZM	B	H	2016-01-25	1620	2	1		HF
2016-01-27	61772	798	Placebo	B	H	2016-01-25	1900	2	1		HF
2016-01-27	61773	799	ZS	B	H	2016-01-25	2230	2	1		HF
2016-01-27	29784	800	ZM	H	H	2016-01-25	1310	1	NS		HF
2016-01-27	29785	801	Placebo	H	H	2016-01-25	1455	1	1		HF
2016-01-27	29786	802	Placebo	H	H	2016-01-25	1500	1	1		HF
2016-01-27	29787	803	ZS	H	H	2016-01-25	1800	1	NS		HF
2016-01-27	29788	804	Placebo	H	H	2016-01-25	2145	1	1		HF
2016-01-27	29789	805	ZM	H	H	2016-01-25	2215	1	1		HF
2016-01-27	29790	806	ZM	H	H	2016-01-25	2245	1	1		HF
2016-01-27	29791	807	ZM	H	H	2016-01-26	115	2	2	Meconium	HF
2016-01-27	61774	808	ZS	B	H	2016-01-26	530	2	1		HF
2016-01-27	61775	809	ZM	B	H	2016-01-26	700	2	1		HF
2016-01-27	29792	810	Placebo	H	H	2016-01-26	705	1	1		HF
2016-01-28	61776	811	ZM	B	H	2016-01-26	900	2	1		HF
2016-01-28	29793	812	ZS	H	H	2016-01-26	1000	1	1		HF
2016-01-28	29794	813	Placebo	H	H	2016-01-26	1255	1	1		HF
2016-01-28	29795	814	Placebo	H	H	2016-01-26	1300	1	1		HF
2016-01-28	29796	815	ZM	H	H	2016-01-26	1500	2	1		HF
2016-01-28	29797	816	ZM	H	H	2016-01-26	1800	2	1		HF
2016-01-28	61777	817	Placebo	B	H	2016-01-26	1250	1	1		HF
2016-01-28	61778	818	ZS	B	H	2016-01-26	1530	2	1		HF
2016-01-28	61779	819	ZS	B	H	2016-01-26	1650	2	1		HF
2016-01-28	61780	820	ZS	B	H	2016-01-26	2030	2	1		HF
2016-01-28	61781	821	ZS	B	H	2016-01-27	130	1	1		HF
2016-01-28	61782	822	Placebo	B	H	2016-01-27	345	2	1		HF
2016-01-28	29798	823	Placebo	H	H	2016-01-27	400	1	NS		HF
2016-01-28	29799	824	ZS	H	H	2016-01-27	650	1	1		HF
2016-01-28	29800	825	Placebo	H	H	2016-01-27	655	2	1		HF
2016-01-29	61783	826	ZM	B	H	2016-01-27	905	2	1	died 3/22/16	JC			1
2016-01-29	61784	827	ZM	B	H	2016-01-27	910	1	NS		JC
2016-01-29	61785	828	ZS	B	H	2016-01-27	1330	1	NS		JC
2016-01-29	61786	829	ZS	B	H	2016-01-27	1915	2	1		JC
2016-01-29	61787	830	ZM	B	H	2016-01-27	2035	2	1		JC
2016-01-29	29802	831	ZS	H	H	2016-01-27	1335	2	1		JC
2016-01-29	29803	832	ZM	H	H	2016-01-27	1500	2	1	died	JC			1
2016-01-29	29804	833	Placebo	H	H	2016-01-27	1610	1	1		JC
2016-01-29	29805	834	ZM	H	H	2016-01-27	1615	1	1		JC
2016-01-29	29806	835	ZS	H	H	2016-01-28	30	2	1		JC
2016-01-29	29807	836	ZM	H	H	2016-01-28	145	1	1		JC
2016-01-29	29808	837	ZS	H	H	2016-01-28	345	1	1		JC
2016-01-29	29809	838	ZM	H	H	2016-01-28	350	1	1		JC
2016-01-29	29810	839	Placebo	H	H	2016-01-28	355	2	1		JC
2016-01-29	61788	840	ZS	B	H	2016-01-28	715	2	NS		JC
2016-01-29	29811	841	ZM	H	H	2016-01-28	730	1	1		JC
2016-01-30	61789	842	Placebo	B	H	2016-01-28	830	1	1		HF
2016-01-30	61790	843	ZS	B	H	2016-01-28	835	1	1		HF
2016-01-30	61791	844	Placebo	B	H	2016-01-28	2015	1	1		HF
2016-01-30	29812	845	ZS	H	H	2016-01-28	1000	1	1		HF
2016-01-30	29813	846	ZM	H	H	2016-01-28	1000	2	1		HF
2016-01-30	29814	847	Placebo	H	H	2016-01-28	1300	2	NS		HF
2016-01-30	29815	848	ZM	H	H	2016-01-28	1430	2	NS		HF
2016-01-30	29816	849	ZS	H	H	2016-01-28	1630	1	1		HF
2016-01-30	29817	850	ZS	H	H	2016-01-28	1815	1	1		HF
2016-01-30	29818	851	Placebo	H	H	2016-01-28	2235	1	1		HF
2016-01-30	29819	852	ZM	H	H	2016-01-28	2300	1	NS		HF
2016-01-30	29820	853	Placebo	H	H	2016-01-28	2320	2	1		HF
2016-01-30	29821	854	Placebo	H	H	2016-01-29	50	2	1		HF
2016-01-30	61792	855	Placebo	B	H	2016-01-29	355	2	1		HF
2016-01-30	61793	856	ZS	B	H	2016-01-28	1425	1	NS		HF
2016-01-30	61794	857	ZM	B	H	2016-01-28	1940	1	1		HF
2016-01-30	61795	858	ZS	B	H	2016-01-28	2110	2	1		HF
2016-01-30	61796	859	ZM	B	H	2016-01-29	45	2	1		HF
2016-01-30	61797	860	ZM	B	H	2016-01-29	400	2	1		HF
2016-01-30	61798	861	ZS	B	H	2016-01-29	645	2	NS		HF
2016-01-31	29822	862	Placebo	H	H	2016-01-29	1020	2	1		HF
2016-01-31	29823	863	Placebo	H	H	2016-01-29	1025	1	1		HF
2016-01-31	29824	864	Placebo	H	H	2016-01-29	1030	2	NS		HF
2016-01-31	61800	865	Placebo	B	H	2016-01-29	1830	2	1	died	HF			1
2016-01-31	61801	866	Placebo	B	H	2016-01-29	1840	2	NS		HF
2016-01-31	61802	867	ZS	B	H	2016-01-29	2145	2	1		HF
2016-01-31	61803	868	ZM	B	H	2016-01-29	2200	2	1		HF
2016-01-31	61804	869	ZS	B	H	2016-01-30	300	2	1		HF
2016-01-31	29825	870	ZM	H	H	2016-01-29	1600	1	1		HF
2016-01-31	29826	871	ZS	H	H	2016-01-29	2215	2	1		HF
2016-01-31	29827	872	ZM	H	H	2016-01-29	2330	1	1		HF
2016-01-31	29828	873	ZM	H	H	2016-01-29	2345	2	NS		HF
2016-01-31	29829	874	Placebo	H	H	2016-01-29	2350	2	NS		HF
2016-01-31	29830	875	ZM	H	H	2016-01-30	120	2	1		HF
2016-01-31	29831	876	ZM	H	H	2016-01-30	330	1	1		HF
2016-01-31	29832	877	ZS	H	H	2016-01-30	530	2	1		HF
2016-01-31	29833	878	Placebo	H	H	2016-01-30	535	2	NS		HF
2016-01-31	29834	879	ZM	H	H	2016-01-30	710	1	1		HF
2016-02-01	29835	880	ZS	H	H	2016-01-30	945	1	1		HF
2016-02-01	29836	881	Placebo	H	H	2016-01-30	945	1	1		HF
2016-02-01	29837	882	ZS	H	H	2016-01-30	1030	1	1		HF
2016-02-01	29838	883	ZS	H	H	2016-01-30	1350	1	NS		HF
2016-02-01	29839	884	ZM	H	H	2016-01-30	1915	1	NS		HF
2016-02-01	29840	885	Placebo	H	H	2016-01-30	2345	1	1		HF
2016-02-01	29841	886	ZM	H	H	2016-01-31	45	1	1		HF
2016-02-01	61805	887	ZS	B	H	2016-01-30	1350	1	NS		HF
2016-02-01	61806	888	ZM	B	H	2016-01-30	1500	1	1		HF
2016-02-01	61807	889	Placebo	B	H	2016-01-30	1920	2	1		HF
2016-02-01	61808	890	ZS	B	H	2016-01-31	315	1	1		HF
2016-02-01	61809	891	Placebo	B	H	2016-01-31	400	2	NS		HF
2016-02-01	61810	892	ZS	B	H	2016-01-31	600	1	2	Meconium	HF
2016-02-01	61811	893	Placebo	B	H	2016-01-31	750	2	1		HF
2016-02-02	61812	894	Placebo	B	H	2016-01-31	1350	1	NS		HF
2016-02-02	61813	895	ZM	B	H	2016-01-31	1545	2	1		HF
2016-02-02	61814	896	ZM	B	H	2016-01-31	1600	1	NS		HF
2016-02-02	61815	897	Placebo	B	H	2016-01-31	1700	1	NS		HF
2016-02-02	61816	898	ZS	B	H	2016-01-31	2230	2	NS		HF
2016-02-02	61817	899	ZS	B	H	2016-02-01	45	1	1		HF
2016-02-02	29842	900	Placebo	H	H	2016-01-31	1430	1	NS		HF
2016-02-02	29843	901	Placebo	H	H	2016-01-31	2000	1	1		HF
2016-02-02	29844	902	ZS	H	H	2016-01-31	2300	1	2	meconium	HF
2016-02-02	29845	903	ZM	H	H	2016-02-01	30	1	1		HF
2016-02-02	29846	904	ZM	H	H	2016-02-01	615	1	2	meconium	HF
2016-02-03	29847	905	ZS	H	H	2016-02-01	1000	1	1		JC
2016-02-03	29848	906	ZM	H	H	2016-02-01	1030	1	1		JC
2016-02-03	29849	907	Placebo	H	H	2016-02-01	1130	2	1		JC
2016-02-03	29850	908	ZM	H	H	2016-02-01	1525	1	1		JC
2016-02-03	61818	909	Placebo	B	H	2016-02-01	1300	1	1		JC
2016-02-03	61819	910	ZS	B	H	2016-02-01	1300	1	1		JC
2016-02-03	61820	911	ZS	B	H	2016-02-01	2000	1	NS		JC
2016-02-03	61821	912	ZM	B	H	2016-02-02	115	1	1		JC
2016-02-03	61823	913	ZS	B	H	2016-02-02	230	2	1		JC
2016-02-03	61825	914	ZS	B	H	2016-02-02	530	1	1		JC
2016-02-03	61826	915	ZM	B	H	2016-02-02	700	1	NS		JC
2016-02-04	29851	916	Placebo	H	H	2016-02-02	1035	1	1		HF
2016-02-04	29852	917	ZM	H	H	2016-02-02	1040	1	1		HF
2016-02-04	61827	918	Placebo	B	H	2016-02-02	900	1	1		HF
2016-02-04	61828	919	ZM	B	H	2016-02-02	1030	1	1		HF
2016-02-04	61829	920	ZM	B	H	2016-02-02	1230	1	1	UNENROLLED due to poor appetite since arrival in hutch and difficulty standing	HF
2016-02-04	61830	921	ZS	B	H	2016-02-02	1340	1	1		HF
2016-02-04	61831	922	Placebo	B	H	2016-02-02	1345	1	NS		HF
2016-02-04	61832	923	ZM	B	H	2016-02-02	1400	1	1		HF
2016-02-04	61833	924	Placebo	B	H	2016-02-02	1535	1	1		HF
2016-02-04	61834	925	ZS	B	H	2016-02-02	2000	1	NS		HF
2016-02-04	61835	926	ZM	B	H	2016-02-02	2230	2	1		HF
2016-02-04	61836	927	ZS	B	H	2016-02-02	2245	2	1		HF
2016-02-04	29853	928	Placebo	H	H	2016-02-02	1350	1	1		HF
2016-02-04	29854	929	Placebo	H	H	2016-02-02	1355	1	1		HF
2016-02-04	29855	930	Placebo	H	H	2016-02-02	1530	1	1		HF
2016-02-04	29856	931	ZS	H	H	2016-02-02	1130	2	2	not meconium	HF
2016-02-04	29857	932	ZS	H	H	2016-02-03	330	1	1		HF
2016-02-04	61837	933	ZS	B	H	2016-02-03	530	2	1		HF
2016-02-05	61838	934	Placebo	B	H	2016-02-03	910	1	1		JC
2016-02-05	61839	935	ZM	B	H	2016-02-03	915	1	1		JC
2016-02-05	61840	936	Placebo	B	H	2016-02-03	920	1	1		JC
2016-02-05	29858	937	ZM	H	H	2016-02-03	1030	1	1		JC
2016-02-05	29859	938	Placebo	H	H	2016-02-03	1150	1	1		JC
2016-02-05	29860	939	ZS	H	H	2016-02-03	1525	1	1		JC
2016-02-05	29861	940	ZS	H	H	2016-02-03	1530	1	1		JC
2016-02-05	29862	941	ZM	H	H	2016-02-03	1810	1	1		JC
2016-02-05	29863	942	Placebo	H	H	2016-02-03	1820	1	1		JC
2016-02-05	29864	943	ZS	H	H	2016-02-03	2030	1	1		JC
2016-02-05	29865	944	ZM	H	H	2016-02-03	2035	1	2	not meconium	JC
2016-02-05	29866	945	ZS	H	H	2016-02-04	30	1	2	meconium	JC
2016-02-05	29867	946	ZS	H	H	2016-02-04	145	1	1		JC
2016-02-05	61841	947	ZM	B	H	2016-02-03	1400	2	1		JC
2016-02-05	61842	948	Placebo	B	H	2016-02-03	1405	1	1		JC
2016-02-05	61843	949	ZS	B	H	2016-02-03	1410	1	1	died 3/28/16	JC			1
2016-02-05	61844	950	Placebo	B	H	2016-02-03	1520	1	1		JC
2016-02-05	61845	951	ZM	B	H	2016-02-03	1600	1	NS		JC
2016-02-05	61846	952	Placebo	B	H	2016-02-03	1605	1	1		JC
2016-02-05	61848	953	ZM	B	H	2016-02-03	1830	1	NS		JC
2016-02-05	61849	954	ZM	B	H	2016-02-04	145	2	NS		JC
2016-02-05	61850	955	Placebo	B	H	2016-02-04	330	2	1		JC
2016-02-05	61851	956	ZS	B	H	2016-02-04	350	1	NS		JC
2016-02-05	61852	957	Placebo	B	H	2016-02-04	710	1	1		JC
2016-02-06	29869	958	ZM	H	H	2016-02-04	1000	1	1		HF
2016-02-06	29870	959	ZS	H	H	2016-02-04	1135	2	NS		HF
2016-02-06	29872	960	ZM	H	H	2016-02-04	1350	2	1		HF
2016-02-06	29873	961	ZS	H	H	2016-02-04	1355	1	1		HF
2016-02-06	29874	962	ZM	H	H	2016-02-04	1400	1	1		HF
2016-02-06	29875	963	ZS	H	H	2016-02-04	1520	2	2	not meconium	HF
2016-02-06	29877	964	Placebo	H	H	2016-02-04	1610	1	1		HF
2016-02-06	29878	965	Placebo	H	H	2016-02-04	1810	2	1		HF
2016-02-06	29879	966	Placebo	H	H	2016-02-04	1815	1	1		HF
2016-02-06	29880	967	Placebo	H	H	2016-02-04	1820	2	2	not meconium	HF
2016-02-06	29881	968	ZM	H	H	2016-02-04	1930	2	1		HF
2016-02-06	29882	969	ZS	H	H	2016-02-05	400	1	1		HF
2016-02-06	61853	970	Placebo	B	H	2016-02-04	1130	1	1		HF
2016-02-06	61854	971	ZS	B	H	2016-02-04	2220	1	1		HF
2016-02-06	61855	972	Placebo	B	H	2016-02-05	310	2	2	meconium	HF
2016-02-06	29883	973	ZM	H	H	2016-02-05	800	1	1		HF
2016-02-07	29884	974	ZS	H	H	2016-02-05	845	1	1		HF
2016-02-07	29885	975	ZS	H	H	2016-02-05	845	1	1		HF
2016-02-07	61856	976	Placebo	B	H	2016-02-05	630	1	NS	Enrolled 1 day late due to calf arriving at hutch late	HF
2016-02-07	61857	977	ZM	B	Angus	2016-02-05		1	1	UNENROLLED	HF
2016-02-07	61858	978	Placebo	B	H	2016-02-05	1330	1	1		HF
2016-02-07	61859	979	ZS	B	H	2016-02-05	1420	1	1		HF
2016-02-07	61860	980	ZM	B	H	2016-02-05	1420	2	1	died 3/19/16	HF			1
2016-02-07	61861	981	Placebo	B	H	2016-02-05	1830	1	NS	died 2/27/16	HF			1
2016-02-07	61862	982	Placebo	B	H	2016-02-05	2215	1	1		HF
2016-02-07	61863	983	ZS	B	H	2016-02-05	2330	2	1		HF
2016-02-07	29886	984	Placebo	H	H	2016-02-05	1145	1	1		HF
2016-02-07	29887	985	ZM	H	H	2016-02-05	1420	1	1		HF
2016-02-07	29888	986	ZM	H	H	2016-02-05	2300	1	1		HF
2016-02-08	29889	987	ZM	H	H	2016-02-06	900	1	1		HF
2016-02-08	61864	988	ZS	B	H	2016-02-06	1420	1	NS		HF
2016-02-08	61865	989	ZM	B	H	2016-02-06	1610	1	1		HF
2016-02-08	61866	990	Placebo	B	H	2016-02-06	2000	2	2	meconium	HF
2016-02-08	61867	991	ZM	B	H	2016-02-06	2200	2	2	meconium	HF
2016-02-08	61868	992	ZS	B	H	2016-02-06	2230	2	1		HF
2016-02-08	29892	993	Placebo	H	H	2016-02-06	1425	1	2	meconium	HF
2016-02-08	29893	994	Placebo	H	H	2016-02-06	1430	1	1		HF
2016-02-08	29894	995	ZM	H	H	2016-02-06	1550	1	NS		HF
2016-02-08	29895	996	ZM	H	H	2016-02-06	2225	2	1	twin	HF
2016-02-08	29896	997	Placebo	H	H	2016-02-06	2225	2	1	twin	HF
2016-02-08	29897	998	ZS	H	H	2016-02-07	100	1	1		HF
2016-02-08	29898	999	ZS	H	H	2016-02-07	430	1	1		HF
2016-02-08	61869	1000	ZS	B	H	2016-02-07	550	1	1		HF
2016-02-08	29891	1001	ZS	H	H	2016-02-06	1300	1	1		HF
2016-02-09	61870	1002	Placebo	B	H	2016-02-07	920	1	1		HF
2016-02-09	29899	1003	Placebo	H	H	2016-02-07	900	2	1		HF
2016-02-09	29901	1004	ZS	H	H	2016-02-07	1130	1	1		HF
2016-02-09	29902	1005	Placebo	H	H	2016-02-07	1130	1	1		HF
2016-02-09	29903	1006	ZM	H	H	2016-02-07	1315	1	1		HF
2016-02-09	29904	1007	ZM	H	H	2016-02-07	1940	1	2	meconium	HF
2016-02-09	29905	1008	ZS	H	H	2016-02-07	2205	1	2	not meconium	HF
2016-02-09	29906	1009	ZS	H	H	2016-02-07	2330	1	1	twin	HF
2016-02-09	29907	1010	ZM	H	H	2016-02-07	2335	1	1	twin	HF
2016-02-09	29908	1011	ZS	H	H	2016-02-08	5	1	1		HF
2016-02-09	61871	1012	ZM	B	H	2016-02-07	1315	1	1		HF
2016-02-09	61872	1013	Placebo	B	H	2016-02-07	1500	1	1		HF
2016-02-09	61873	1014	ZM	B	H	2016-02-07	1935	1	1		HF
2016-02-09	61874	1015	ZS	B	H	2016-02-07	2200	1	1		HF
2016-02-09	61875	1016	ZM	B	H	2016-02-08	0	1	1		HF
2016-02-09	61876	1017	ZS	B	H	2016-02-08	115	1	1		HF
2016-02-10	29909	1018	ZM	H	H	2016-02-08	1000	1	1		HF
2016-02-10	29910	1019	Placebo	H	H	2016-02-08	1345	1	1		HF
2016-02-10	29911	1020	ZS	H	H	2016-02-08	1350	2	NS		HF
2016-02-10	29912	1021	ZM	H	H	2016-02-08	1355	1	NS		HF
2016-02-10	29913	1022	Placebo	H	H	2016-02-08	1400	1	1		HF
2016-02-10	29914	1023	ZS	H	H	2016-02-08	1400	1	1		HF
2016-02-10	29916	1024	Placebo	H	H	2016-02-08	1535	1	2	not meconium	HF
2016-02-10	29917	1025	ZS	H	H	2016-02-08	1630	1	1		HF
2016-02-10	29918	1026	ZM	H	H	2016-02-08	2000	1	1		HF
2016-02-10	29919	1027	Placebo	H	H	2016-02-08	2030	1	NS		HF
2016-02-10	29920	1028	ZM	H	H	2016-02-09	230	1	1		HF
2016-02-10	29921	1029	ZS	H	H	2016-02-09	400	1	1		HF
2016-02-10	29922	1030	ZS	H	H	2016-02-09	430	2	1		HF
2016-02-10	61877	1031	Placebo	B	H	2016-02-08	1415	1	2	meconium	HF
2016-02-10	61879	1032	ZM	B	H	2016-02-08	1425	1	1		HF
2016-02-10	61880	1033	Placebo	B	H	2016-02-09	100	2	1		HF
2016-02-10	29923	1034	Placebo	H	H	2016-02-09	535	1	1		HF
2016-02-10	61881	1035	Placebo	B	H	2016-02-09	730	2	NS		HF
2016-02-10	61878	1036	ZS	B	H	2016-02-08	1620	1	1	Calf doesn't have an ear tag	HF
2016-02-11	29925	1037	ZM	H	H	2016-02-09	1400	1	2	not meconium	HF
2016-02-11	29926	1038	ZS	H	H	2016-02-09	1710	1	1		HF
2016-02-11	29927	1039	ZM	H	H	2016-02-09	2000	1	1		HF
2016-02-11	29928	1040	ZM	H	H	2016-02-09	2310	1	1		HF
2016-02-11	29929	1041	ZS	H	H	2016-02-09	2310	1	1		HF
2016-02-11	29930	1042	Placebo	H	H	2016-02-10	215	1	1		HF
2016-02-11	29931	1043	Placebo	H	H	2016-02-10	500	2	1		HF
2016-02-11	61882	1044	Placebo	B	H	2016-02-09	2250	1	1		HF
2016-02-11	61886	1045	Placebo	B	H	2016-02-10	200	2	1		HF
2016-02-11	61887	1046	Placebo	B	H	2016-02-10	430	2	2	meconium	HF
2016-02-11	61888	1047	ZS	B	H	2016-02-10	600	2	2	meconium	HF
2016-02-11	61889	1048	ZM	B	H	2016-02-10	600	2	NS		HF
2016-02-11	61890	1049	ZS	B	H	2016-02-10	715	1	2	meconium	HF
2016-02-11	61891	1050	ZM	B	H	2016-02-10	750	1	1		HF
2016-02-12	29932	1051	ZS	H	H	2016-02-10	900	1	1		JC
2016-02-12	29933	1052	ZM	H	H	2016-02-10	900	2	1	Died 4/23/16	JC			1
2016-02-12	61892	1053	ZM	B	H	2016-02-10	2045	2	1		JC
2016-02-12	61893	1054	Placebo	B	H	2016-02-10	2300	1	1		JC
2016-02-12	29934	1055	ZM	H	H	2016-02-10	1100	1	1		JC
2016-02-12	29935	1056	ZM	H	H	2016-02-10	1400	1	1		JC
2016-02-12	29936	1057	ZS	H	H	2016-02-10	1600	1	1		JC
2016-02-12	29937	1058	Placebo	H	H	2016-02-11	330	1	1		JC
2016-02-12	29938	1059	ZM	H	H	2016-02-11	345	1	1		JC
2016-02-12	29939	1060	ZS	H	H	2016-02-11	400	1	1		JC
2016-02-12	29940	1061	Placebo	H	H	2016-02-11	400	1	2	meconium	JC
2016-02-12	61894	1062	ZS	B	H	2016-02-11	700	1	1		JC
2016-02-13	29941	1063	ZS	H	H	2016-02-11	910	1	1		HF
2016-02-13	29942	1064	ZM	H	H	2016-02-11	1300	2	NS		HF
2016-02-13	29943	1065	Placebo	H	H	2016-02-11	1405	1	NS		HF
2016-02-13	29944	1066	ZM	H	H	2016-02-11	1550	1	NS		HF
2016-02-13	29945	1067	ZS	H	H	2016-02-11	1930	2	NS		HF
2016-02-13	29946	1068	ZM	H	H	2016-02-12	415	1	1		HF
2016-02-13	29947	1069	Placebo	H	H	2016-02-12	430	2	2	meconium	HF
2016-02-13	61895	1070	ZS	B	H	2016-02-11	1400	1	1		HF
2016-02-13	61896	1071	Placebo	B	H	2016-02-11	1430	1	1		HF
2016-02-13	61897	1072	ZS	B	H	2016-02-11	1545	2	1		HF
2016-02-13	61898	1073	Placebo	B	H	2016-02-11	1610	2	1		HF
2016-02-13	61899	1074	Placebo	B	H	2016-02-11	1615	2	1		HF
2016-02-13	61900	1075	ZM	B	H	2016-02-11	2000	2	1		HF
2016-02-14	29948	1076	ZM	H	H	2016-02-12	830	1	1		HF
2016-02-14	29949	1077	Placebo	H	H	2016-02-12	930	1	1		HF
2016-02-14	29950	1078	ZS	H	H	2016-02-12	1030	1	1		HF
2016-02-14	29951	1079	ZS	H	H	2016-02-12	1035	1	1		HF
2016-02-14	61901	1080	Placebo	B	H	2016-02-12	2030	1	1		HF
2016-02-14	29952	1081	Placebo	H	H	2016-02-12	1940	1	NS		HF
2016-02-14	29953	1082	ZS	H	H	2016-02-12	2005	2	1		HF
2016-02-14	29954	1083	ZM	H	H	2016-02-13	430	1	NS		HF
2016-02-14	29955	1084	ZM	H	H	2016-02-13	440	1	NS		HF
2016-02-14	61902	1085	ZS	B	H	2016-02-13	300	2	1		HF
2016-02-14	61903	1086	ZM	B	H	2016-02-12	1600	1	1		HF
2016-02-14	61904	1087	Placebo	B	H	2016-02-12	1605	1	1		HF
2016-02-14	61905	1088	ZM	B	H	2016-02-13	230	1	1		HF
2016-02-14	29956	1089	Placebo	H	H	2016-02-13	700	1	2	not meconium	HF
2016-02-15	29957	1090	ZS	H	H	2016-02-13	940	1	1		HF
2016-02-15	61906	1091	ZS	B	H	2016-02-13	900	1	1		HF
2016-02-15	61907	1092	ZM	B	H	2016-02-13	1530	1	NS		HF
2016-02-15	61909	1093	ZS	B	H	2016-02-14	130	1	1		HF
2016-02-15	29958	1094	ZS	H	H	2016-02-13	1535	2	1		HF
2016-02-15	29959	1095	ZM	H	H	2016-02-13	1630	1	1		HF
2016-02-15	29960	1096	Placebo	H	H	2016-02-13	2245	1	1		HF
2016-02-15	29961	1097	ZM	H	H	2016-02-14	145	2	2	not meconium	HF
2016-02-15	29962	1098	Placebo	H	H	2016-02-14	500	1	1		HF
2016-02-15	29963	1099	ZM	H	H	2016-02-14	600	2	2	not meconium	HF
2016-02-15	29964	1100	ZM	H	H	2016-02-14	800	1	1		HF
2016-02-16	61910	1101	ZS	B	H	2016-02-14	1030	1	1		HF
2016-02-16	29965	1102	Placebo	H	H	2016-02-14	840	1	1		HF
2016-02-16	29966	1103	ZM	H	H	2016-02-14	1040	1	NS		HF
2016-02-16	29967	1104	Placebo	H	H	2016-02-14	1535	2	1		HF
2016-02-16	29968	1105	ZS	H	H	2016-02-14	1940	2	1		HF
2016-02-16	61911	1106	ZM	B	H	2016-02-14	1530	1	1		HF
2016-02-16	61912	1107	ZS	B	H	2016-02-14	1950	1	1		HF
2016-02-16	61913	1108	Placebo	B	H	2016-02-14	2100	1	1		HF
2016-02-16	61914	1109	Placebo	B	H	2016-02-14	2240	1	NS		HF
2016-02-17	29969	1110	Placebo	H	H	2016-02-15	830	1	1		JC
2016-02-17	29970	1111	ZS	H	H	2016-02-15	900	1	1		JC
2016-02-17	29971	1112	ZS	H	H	2016-02-15	930	1	1		JC
2016-02-17	29972	1113	ZS	H	H	2016-02-15	930	1	1		JC
2016-02-17	29973	1114	Placebo	H	H	2016-02-15	1130	1	1		JC
2016-02-17	29974	1115	ZM	H	H	2016-02-15	1500	1	1		JC
2016-02-17	29975	1116	Placebo	H	H	2016-02-15	1500	2	1		JC
2016-02-17	29976	1117	ZM	H	H	2016-02-15	1500	1	1		JC
2016-02-17	29977	1118	Placebo	H	H	2016-02-15	1930	1	1		JC
2016-02-17	29978	1119	ZS	H	H	2016-02-15	1945	1	3	not meconium	JC
2016-02-17	29979	1120	ZS	H	H	2016-02-15	2040	2	1		JC
2016-02-17	29980	1121	ZM	H	H	2016-02-16	130	2	NS		JC
2016-02-17	29981	1122	Placebo	H	H	2016-02-16	240	1	1		JC
2016-02-17	61916	1123	ZS	B	H	2016-02-15	10	1	1		JC
2016-02-17	61917	1124	ZM	B	H	2016-02-15	1100	1	1		JC
2016-02-17	61918	1125	ZS	B	H	2016-02-15	1500	2	1		JC
2016-02-17	61919	1126	ZS	B	H	2016-02-15	1500	2	1		JC
2016-02-17	61920	1127	ZM	B	H	2016-02-15	1700	2	1	died 4/6/16	JC			1
2016-02-17	29982	1128	Placebo	H	H	2016-02-16	645	1	1		JC
2016-02-17	61922	1129	ZS	B	H	2016-02-16	730	1	1	blood in feces	JC
2016-02-18	29983	1130	Placebo	H	H	2016-02-16	1030	2	2	UNENROLLED on 2/18/16 - has not drank or stood since arriving in hutch	JC
2016-02-18	61923	1131	ZM	B	H	2016-02-16	920	1	1		JC
2016-02-18	61925	1132	Placebo	B	H	2016-02-16	1600	2	1		JC
2016-02-18	29984	1133	ZM	H	H	2016-02-16	1650	2	1		JC
2016-02-18	29985	1134	ZM	H	H	2016-02-16	1800	1	1		JC
2016-02-18	29986	1135	Placebo	H	H	2016-02-16	1945	1	1		JC
2016-02-18	29987	1136	ZS	H	H	2016-02-17	320	2	2	not meconium	JC
2016-02-18	61927	1137	Placebo	B	H	2016-02-17	630	1	2	meconium	JC
2016-02-18	61928	1138	ZM	B	H	2016-02-17	730	1	1		JC
2016-02-19	61929	1139	ZS	B	H	2016-02-17	830	1	1		JC
2016-02-19	29988	1140	ZM	H	H	2016-02-17	1030	1	1		JC
2016-02-19	29989	1141	ZS	H	H	2016-02-17	1035	1	1		JC
2016-02-19	29990	1142	ZM	H	H	2016-02-17	1320	1	1	Died 3/4/16	JC			1
2016-02-19	29991	1143	ZS	H	H	2016-02-17	1645	1	NS		JC
2016-02-19	29992	1144	Placebo	H	H	2016-02-17	1800	1	1		JC
2016-02-19	29993	1145	ZM	H	H	2016-02-17	1805	1	1		JC
2016-02-19	29994	1146	Placebo	H	H	2016-02-17	1940	1	1		JC
2016-02-19	29995	1147	Placebo	H	H	2016-02-17	2240	2	2	Meconium	JC
2016-02-19	29996	1148	ZM	H	H	2016-02-17	2250	1	NS		JC
2016-02-19	29997	1149	ZS	H	H	2016-02-17	2100	1	2	Meconium	JC
2016-02-19	61930	1150	Placebo	B	H	2016-02-17	1945	1	1		JC
2016-02-19	61931	1151	ZS	B	H	2016-02-17	2255	1	1		JC
2016-02-19	29998	1152	Placebo	H	H	2016-02-18	605	1	1		JC
2016-02-19	29999	1153	ZM	H	H	2016-02-18	700	2	2	Meconium	JC
2016-02-19	30000	1154	ZS	H	H	2016-02-18	700	1	2	Meconium	JC
2016-02-19	61932	1155	ZS	B	H	2016-02-18	600	1	1		JC
2016-02-20	61933	1156	Placebo	B	H	2016-02-18	920	1	1		HF
2016-02-20	61935	1157	ZM	B	H	2016-02-18	1945	2	1		HF
2016-02-20	61936	1158	Placebo	B	H	2016-02-18	1950	2	1		HF
2016-02-20	61937	1159	ZS	B	H	2016-02-18	2130	1	1		HF
2016-02-20	20001	1160	ZM	H	H	2016-02-18	1300	1	1		HF
2016-02-20	20002	1161	Placebo	H	H	2016-02-18	1305	1	1		HF
2016-02-20	20003	1162	Placebo	H	H	2016-02-18	2300	1	1		HF
2016-02-20	20004	1163	ZS	H	H	2016-02-19	0	1	1		HF
2016-02-20	20005	1164	Placebo	H	H	2016-02-19	700	1	NS		HF
2016-02-21	20006	1165	ZM	H	H	2016-02-19	900	1	1		HF
2016-02-21	20007	1166	ZM	H	H	2016-02-19	1030	1	1		HF
2016-02-21	20008	1167	ZM	H	H	2016-02-19	1035	1	NS		HF
2016-02-21	61938	1168	ZS	B	H	2016-02-19	1025	1	1		HF
2016-02-21	61939	1169	ZM	B	H	2016-02-19	1140	1	NS		HF
2016-02-21	61940	1170	Placebo	B	H	2016-02-19	1400	1	NS		HF
2016-02-21	61941	1171	ZM	B	H	2016-02-19	1945	1	2	meconium	HF
2016-02-21	61943	1172	ZS	B	H	2016-02-19	2345	1	1		HF
2016-02-21	20009	1173	Placebo	H	H	2016-02-19	1400	1	NS		HF
2016-02-21	20010	1174	Placebo	H	H	2016-02-19	2130	1	2	not meconium	HF
2016-02-21	20011	1175	ZM	H	H	2016-02-19	2230	1	1		HF
2016-02-21	20012	1176	ZM	H	H	2016-02-19	2330	2	1		HF
2016-02-21	20013	1177	Placebo	H	H	2016-02-20	150	1	1		HF
2016-02-21	20014	1178	ZS	H	H	2016-02-20	215	1	NS		HF
2016-02-21	62031	1179	ZS	B	H	2016-02-20	700	1	NS	UNENROLLED - JDJ calf	HF
2016-02-21	20015	1180	ZS	H	H	2016-02-20	750	2	1		HF
2016-02-21	20016	1181	ZS	H	H	2016-02-20	755	1	1	UNENROLLED - RR=65, increased RE with increased expiratory noises	HF
2016-02-21	20017	1182	Placebo	H	H	2016-02-20	800	2	1	UNENROLLED - increased RR and RE (RR=100) at rest	HF
2016-02-21	61944	1183	Placebo	B	H	2016-02-20	735	1	NS		HF
2016-02-21	61945	1184	ZS	B	H	2016-02-20	740	2	1		HF
2016-02-21	61946	1185	Placebo	B	H	2016-02-20	745	1	NS		HF
2016-02-22	20018	1186	ZM	H	H	2016-02-20	1030	1	1		HF
2016-02-22	61947	1187	ZM	B	H	2016-02-20	930	2	1		HF
2016-02-22	61948	1188	ZS	B	H	2016-02-20	1240	2	1		HF
2016-02-22	61950	1189	ZS	B	H	2016-02-20	1350	2	2	meconium	HF
2016-02-22	61951	1190	ZM	B	H	2016-02-20	1355	1	1		HF
2016-02-22	61952	1191	ZS	B	H	2016-02-20	1400	1	NS		HF
2016-02-22	20019	1192	ZM	H	H	2016-02-20	1250	2	1	twin	HF
2016-02-22	20020	1193	Placebo	H	H	2016-02-20	1250	2	1	twin	HF
2016-02-22	20021	1194	ZM	H	H	2016-02-20	1520	1	1		HF
2016-02-22	20022	1195	ZS	H	H	2016-02-20	2200	1	1		HF
2016-02-22	20023	1196	ZM	H	H	2016-02-21	530	2	2	meconium	HF
2016-02-22	20024	1197	ZS	H	H	2016-02-21	740	2	2	not meconium	HF
2016-02-23	20025	1198	ZM	H	H	2016-02-21	1615	1	1		HF
2016-02-23	20026	1199	Placebo	H	H	2016-02-21	1900	1	2	not meconium	HF
2016-02-23	20028	1200	ZS	H	H	2016-02-21	415	1	1		HF
2016-02-23	61955	1201	ZM	B	H	2016-02-21	1130	1	1		HF
2016-02-23	61956	1202	Placebo	B	H	2016-02-21	1250	2	1		HF
2016-02-23	61957	1203	ZS	B	H	2016-02-21	1400	1	NS		HF
2016-02-23	61958	1204	Placebo	B	H	2016-02-21	1610	1	1		HF
2016-02-23	61959	1205	ZS	B	H	2016-02-21	1635	2	2	meconium	HF
2016-02-23	61960	1206	ZM	B	H	2016-02-21	1640	1	1		HF
2016-02-23	61961	1207	Placebo	B	H	2016-02-21	2015	2	1		HF
2016-02-23	61962	1208	ZM	B	H	2016-02-22	700	1	1		HF
2016-02-24	61963	1209	ZS	B	H	2016-02-22	1025	1	1		HF
2016-02-24	61964	1210	ZS	B	H	2016-02-22	1035	2	1		HF
2016-02-24	20029	1211	Placebo	H	H	2016-02-22	830	1	1		HF
2016-02-24	20030	1212	ZM	H	H	2016-02-22	1030	1	1		HF
2016-02-24	61965	1213	Placebo	B	H	2016-02-22	1340	1	1		HF
2016-02-24	61966	1214	Placebo	B	H	2016-02-22	1345	1	1		HF
2016-02-24	61967	1215	Placebo	B	H	2016-02-22	1350	2	1		HF
2016-02-24	61968	1216	ZS	B	H	2016-02-22	1540	1	1		HF
2016-02-24	61969	1217	ZM	B	H	2016-02-22	1620	1	1		HF
2016-02-24	61970	1218	ZS	B	H	2016-02-22	1830	1	NS		HF
2016-02-24	61971	1219	ZM	B	H	2016-02-22	1840	2	1		HF
2016-02-24	61972	1220	ZM	B	H	2016-02-23	0	2	2	not meconium	HF
2016-02-24	20031	1221	ZS	H	H	2016-02-22	1510	2	NS		HF
2016-02-24	20033	1222	Placebo	H	H	2016-02-22	2220	1	1		HF
2016-02-24	20034	1223	Placebo	H	H	2016-02-23	410	2	NS		HF
2016-02-24	61973	1224	Placebo	B	H	2016-02-23	700	1	1		HF
2016-02-24	61974	1225	Placebo	B	H	2016-02-23	700	1	2	meconium	HF
2016-02-25	20035	1226	Placebo	H	H	2016-02-23	1000	1	1		JC
2016-02-25	20036	1227	ZS	H	H	2016-02-23	1005	1	1		JC
2016-02-25	61975	1228	ZM	B	H	2016-02-23	2040	1	NS		JC
2016-02-25	20037	1229	ZS	H	H	2016-02-23	1110	2	1		JC
2016-02-25	20038	1230	ZM	H	H	2016-02-23	1140	1	1		JC
2016-02-25	20039	1231	ZS	H	H	2016-02-23	1300	1	1		JC
2016-02-25	20040	1232	ZM	H	H	2016-02-23	1305	1	1		JC
2016-02-25	20041	1233	ZM	H	H	2016-02-23	1310	1	1		JC
2016-02-25	20042	1234	Placebo	H	H	2016-02-23	1420	1	1		JC
2016-02-25	20043	1235	ZM	H	H	2016-02-23	1425	1	1		JC
2016-02-25	20044	1236	ZM	H	H	2016-02-23	1800	2	NS		JC
2016-02-25	20045	1237	ZS	H	H	2016-02-23	1830	1	1		JC
2016-02-25	20047	1238	Placebo	H	H	2016-02-24	300	2	1		JC
2016-02-25	20048	1239	ZM	H	H	2016-02-24	330	2	2	meconium	JC
2016-02-25	20049	1240	ZS	H	H	2016-02-24	400	1	NS		JC
2016-02-25	61976	1241	Placebo	B	H	2016-02-23	1255	1	1		JC
2016-02-25	61977	1242	ZS	B	H	2016-02-23	1430	1	1		JC
2016-02-25	61978	1243	ZS	B	H	2016-02-23	1630	1	1		JC
2016-02-25	61979	1244	ZM	B	H	2016-02-23	1635	2	1		JC
2016-02-25	61980	1245	Placebo	B	H	2016-02-23	1805	2	2	meconium	JC
2016-02-25	61981	1246	ZM	B	H	2016-02-24	40	1	1		JC
2016-02-25	61982	1247	ZS	B	H	2016-02-24	355	1	1		JC
2016-02-25	20050	1248	ZM	H	H	2016-02-24	750	1	2	meconium	JC
2016-02-25	20051	1249	Placebo	H	H	2016-02-24	755	2	1		JC
2016-02-26	20052	1250	ZS	H	H	2016-02-24	930	1	1		JC
2016-02-26	20053	1251	Placebo	H	H	2016-02-24	1340	1	1		JC
2016-02-26	20054	1252	ZS	H	H	2016-02-24	1440	1	1		JC
2016-02-26	20055	1253	Placebo	H	H	2016-02-24	1600	1	1		JC
2016-02-26	20056	1254	Placebo	H	H	2016-02-24	1900	1	1		JC
2016-02-26	20057	1255	ZM	H	H	2016-02-24	1915	1	1		JC
2016-02-26	20058	1256	ZM	H	H	2016-02-24	2330	1	1		JC
2016-02-26	20059	1257	Placebo	H	H	2016-02-25	100	1	NS		JC
2016-02-26	20060	1258	ZS	H	H	2016-02-25	130	1	1		JC
2016-02-26	20061	1259	ZS	H	H	2016-02-25	145	1	2	meconium; UNENROLLED due to abnormal RR/RE	JC
2016-02-26	20062	1260	Placebo	H	H	2016-02-25	415	1	1		JC
2016-02-26	20063	1261	Placebo	H	H	2016-02-25	515	1	1		JC
2016-02-26	61983	1262	ZS	B	H	2016-02-24	2230	1	1		JC
2016-02-26	61984	1263	ZM	B	H	2016-02-25	745	1	2	not meconium	JC
2016-02-26	61985	1264	ZM	B	H	2016-02-25	745	2	1		JC
2016-02-26	61986	1265	ZS	B	H	2016-02-25	745	2	1		JC
2016-02-27	20064	1266	ZM	H	H	2016-02-25	950	1	1	twin	HF
2016-02-27	20065	1267	Placebo	H	H	2016-02-25	950	1	1	twin	HF
2016-02-27	61987	1268	ZM	B	H	2016-02-25	1200	1	1		HF
2016-02-27	61988	1269	Placebo	B	H	2016-02-25	1830	1	1		HF
2016-02-27	61989	1270	ZS	B	H	2016-02-26	30	2	1		HF
2016-02-27	20066	1271	ZS	H	H	2016-02-25	1200	1	1		HF
2016-02-27	20067	1272	ZM	H	H	2016-02-25	1320	2	NS		HF
2016-02-27	20068	1273	ZS	H	H	2016-02-25	1330	1	NS		HF
2016-02-27	20069	1274	ZS	H	H	2016-02-25	1400	1	1		HF
2016-02-27	20070	1275	ZM	H	H	2016-02-25	1420	1	1	unenrolled due to increased RR/RE	HF
2016-02-27	20072	1276	Placebo	H	H	2016-02-25	1800	1	NS		HF
2016-02-27	20073	1277	ZM	H	H	2016-02-25	1930	1	1		HF
2016-02-27	20074	1278	Placebo	H	H	2016-02-25	2030	2	NS		HF
2016-02-27	20075	1279	ZM	H	H	2016-02-26	100	2	1		HF
2016-02-27	20076	1280	ZM	H	H	2016-02-26	330	2	1		HF
2016-02-27	61990	1281	ZS	B	H	2016-02-26	710	2	1		HF
2016-02-27	61991	1282	Placebo	B	H	2016-02-26	800	2	2	meconium	HF
2016-02-27	20077	1283	ZM	H	H	2016-02-26	600	1	1		HF
2016-02-27	20078	1284	Placebo	H	H	2016-02-26	600	2	1		HF
2016-02-27	20079	1285	ZS	H	H	2016-02-26	800	2	1		HF
2016-02-28	20080	1286	ZM	H	H	2016-02-26	1015	1	1		HF
2016-02-28	20081	1287	ZS	H	H	2016-02-26	1155	1	1		HF
2016-02-28	20082	1288	Placebo	H	H	2016-02-26	1430	1	1		HF
2016-02-28	20083	1289	Placebo	H	H	2016-02-26	1830	1	1		HF
2016-02-28	20084	1290	Placebo	H	H	2016-02-26	2030	1	1		HF
2016-02-28	20085	1291	ZS	H	H	2016-02-26	2230	1	1		HF
2016-02-28	20086	1292	ZS	H	H	2016-02-27	430	1	1		HF
2016-02-28	20087	1293	ZS	H	H	2016-02-27	435	1	2	meconium	HF
2016-02-28	20088	1294	Placebo	H	H	2016-02-27	440	1	NS		HF
2016-02-28	61992	1295	ZM	B	H	2016-02-26	1430	2	NS		HF
2016-02-28	61994	1296	Placebo	B	H	2016-02-27	700	2	1		HF
2016-02-28	61995	1297	ZM	B	H	2016-02-27	705	2	1	Unenrolled 3/2/16 due to bad RF limb	HF
2016-02-29	61997	1299	ZS	B	H	2016-02-27	1030	1	NS		JC
2016-02-29	61998	1300	ZS	B	H	2016-02-27	1240	1	1		JC
2016-02-29	61999	1301	ZM	B	H	2016-02-27	1505	1	NS		JC
2016-02-29	62100	1302	Placebo	B	H	2016-02-27	1550	1	1		JC
2016-02-29	62101	1303	ZS	B	H	2016-02-27	1830	1	1		JC
2016-02-29	62102	1304	ZM	B	H	2016-02-27	2100	1	2	not meconium	JC
2016-02-29	62103	1305	ZS	B	H	2016-02-28	450	1	1		JC
2016-02-29	62104	1306	ZS	B	H	2016-02-28	450	2	NS		JC
2016-02-29	62105	1307	ZM	B	H	2016-02-28	450	1	1		JC
2016-02-29	20090	1308	Placebo	H	H	2016-02-27	1245	1	NS		JC
2016-02-29	20091	1309	ZS	H	H	2016-02-27	1250	1	1		JC
2016-02-29	20093	1310	Placebo	H	H	2016-02-27	1500	1	1		JC
2016-02-29	20094	1311	ZM	H	H	2016-02-27	1555	1	1		JC
2016-02-29	20095	1312	Placebo	H	H	2016-02-27	1630	1	NS		JC
2016-02-29	20096	1313	ZM	H	H	2016-02-27	1700	1	1		JC
2016-02-29	20097	1314	ZM	H	H	2016-02-27	2245	1	1		JC
2016-02-29	20098	1315	Placebo	H	H	2016-02-27	2250	1	1		JC
2016-02-29	20099	1316	ZS	H	H	2016-02-27	2255	1	NS		JC
2016-03-01	20100	1317	Placebo	H	H	2016-02-28	1430	1	1		HF
2016-03-01	20101	1318	ZM	H	H	2016-02-28	920	1	NS		HF
2016-03-01	62106	1319	ZS	B	H	2016-02-28	830	2	1		HF
2016-03-01	62107	1320	ZM	B	H	2016-02-28	1030	1	1		HF
2016-03-01	62109	1321	ZS	B	H	2016-02-28	1900	2	1		HF
2016-03-01	62110	1322	ZM	B	H	2016-02-28	2330	1	2	Meconium	HF
2016-03-01	62111	1323	ZS	B	H	2016-02-28	2345	2	1		HF
2016-03-01	62112	1324	Placebo	B	H	2016-02-29	230	1	1		HF
2016-03-01	20102	1325	ZM	H	H	2016-02-28	1500	1	1		HF
2016-03-01	20103	1326	Placebo	H	H	2016-02-28	1845	1	1		HF
2016-03-01	20104	1327	Placebo	H	H	2016-02-28	1850	1	1		HF
2016-03-01	20105	1328	ZM	H	H	2016-02-28	2200	2	2	Meconium	HF
2016-03-01	20106	1329	ZS	H	H	2016-02-28	2215	2	NS		HF
2016-03-01	20107	1330	Placebo	H	H	2016-02-28	2300	2	1		HF
2016-03-01	20108	1331	ZS	H	H	2016-02-28	2315	2	3	Meconium	HF
2016-03-01	20109	1332	Placebo	H	H	2016-02-29	130	2	1		HF
2016-03-02	20110	1333	ZM	H	H	2016-02-29	1000	1	1		HF
2016-03-02	20111	1334	ZS	H	H	2016-02-29	1030	1	1		HF
2016-03-02	20112	1335	ZS	H	H	2016-02-29	1035	1	1		HF
2016-03-02	20113	1336	Placebo	H	H	2016-02-29	1040	1	1		HF
2016-03-02	20114	1337	ZM	H	H	2016-02-29	1045	1	NS		HF
2016-03-02	20115	1338	Placebo	H	H	2016-02-29	1400	1	1		HF
2016-03-02	20116	1339	ZS	H	H	2016-02-29	1510	1	1	twin	HF
2016-03-02	20117	1340	ZM	H	H	2016-02-29	1510	1	1	twin	HF
2016-03-02	20118	1341	Placebo	H	H	2016-02-29	1835	1	1		HF
2016-03-02	62114	1342	Placebo	B	H	2016-02-29	1600	1	NS		HF
2016-03-02	62115	1343	ZS	B	H	2016-02-29	1845	1	1		HF
2016-03-02	62116	1344	Placebo	B	H	2016-02-29	1850	1	NS		HF
2016-03-02	62117	1345	ZM	B	H	2016-02-29	1900	1	1		HF
2016-03-02	62118	1346	ZM	B	H	2016-02-29	2030	1	1		HF
2016-03-02	62119	1347	ZM	B	H	2016-02-29	2230	2	1		HF
2016-03-02	62120	1348	ZS	B	H	2016-02-29	2300	1	NS		HF
2016-03-02	62113	1349	ZM	B	H	2016-02-29	830	1	1		HF
2016-03-03	20119	1350	Placebo	H	H	2016-03-01	950	1	1		HF
2016-03-03	20120	1351	ZM	H	H	2016-03-01	1040	1	1		HF
2016-03-03	62122	1352	ZS	B	H	2016-03-01	1030	1	1		HF
2016-03-03	62123	1353	Placebo	B	H	2016-03-01	1315	1	1		HF
2016-03-03	62124	1354	Placebo	B	H	2016-03-01	1320	1	1		HF
2016-03-03	62125	1355	ZM	B	H	2016-03-01	1420	2	1		HF
2016-03-03	62126	1356	ZM	B	H	2016-03-01	1630	1	NS		HF
2016-03-03	20121	1357	Placebo	H	H	2016-03-01	1425	1	1		HF
2016-03-03	20122	1358	ZS	H	H	2016-03-01	1430	1	1		HF
2016-03-03	20123	1359	ZS	H	H	2016-03-01	1635	1	NS		HF
2016-03-03	20124	1360	ZS	H	H	2016-03-01	1815	1	1		HF
2016-03-03	20125	1361	ZS	H	H	2016-03-01	2100	1	1		HF
2016-03-03	20126	1362	Placebo	H	H	2016-03-02	10	1	1		HF
2016-03-03	20127	1363	Placebo	H	H	2016-03-02	310	1	1		HF
2016-03-04	20128	1364	ZS	H	H	2016-03-02	1040	1	1		HF
2016-03-04	20129	1365	Placebo	H	H	2016-03-02	1200	1	1		HF
2016-03-04	20131	1366	ZM	H	H	2016-03-02	1400	1	NS		HF
2016-03-04	20134	1367	ZM	H	H	2016-03-02	2110	1	1		HF
2016-03-04	20135	1368	ZS	H	H	2016-03-03	335	2	1		HF
2016-03-04	20136	1369	ZS	H	H	2016-03-03	430	1	1		HF
2016-03-04	62129	1370	ZM	B	H	2016-03-02	1340	2	1		HF
2016-03-04	62130	1371	ZS	B	H	2016-03-02	1345	1	1		HF
2016-03-04	62131	1372	ZM	B	H	2016-03-02	1350	2	2	UNENROLLED	HF
2016-03-04	62132	1373	Placebo	B	H	2016-03-02	1640	2	1		HF
2016-03-04	62133	1374	ZM	B	H	2016-03-03	320	1	1		HF
2016-03-04	62134	1375	ZS	B	H	2016-03-03	350	1	2	Meconium	HF
2016-03-04	62135	1376	ZM	B	H	2016-03-03	635	1	1		HF
2016-03-04	62136	1377	ZS	B	H	2016-03-03	700	2	1		HF
2016-03-05	20137	1378	ZM	H	H	2016-03-03	920	1	1		HF
2016-03-05	62137	1379	Placebo	B	H	2016-03-03	1000	1	1		HF
2016-03-05	62138	1380	ZS	B	H	2016-03-03	1250	1	1		HF
2016-03-05	62140	1381	ZM	B	H	2016-03-03	2030	2	1		HF
2016-03-05	62141	1382	Placebo	B	H	2016-03-04	200	2	2	not meconium; congenital deformity of forelimbs (bowlegged)	HF
2016-03-05	20138	1383	ZS	H	H	2016-03-03	1600	1	1		HF
2016-03-05	20139	1384	Placebo	H	H	2016-03-03	1650	2	1		HF
2016-03-05	20140	1385	ZS	H	H	2016-03-04	240	1	1		HF
2016-03-05	62143	1386	ZM	B	H	2016-03-04	730	2	1		HF
2016-03-06	62144	1387	Placebo	B	H	2016-03-04	915	1	1		HF
2016-03-06	62145	1388	ZM	B	H	2016-03-04	925	1	1		HF
2016-03-06	62146	1389	ZS	B	H	2016-03-04	930	1	1		HF
2016-03-06	20141	1390	ZS	H	H	2016-03-04	840	1	NS		HF
2016-03-06	20142	1391	Placebo	H	H	2016-03-04	1030	1	1		HF
2016-03-06	20143	1392	ZM	H	H	2016-03-04	1300	2	1		HF
2016-03-06	20144	1393	Placebo	H	H	2016-03-04	1300	1	1		HF
2016-03-06	20145	1394	Placebo	H	H	2016-03-04	1430	2	1		HF
2016-03-06	20147	1395	Placebo	H	H	2016-03-05	230	1	1		HF
2016-03-06	62147	1396	ZS	B	H	2016-03-04	1300	1	1		HF
2016-03-06	62149	1397	ZM	B	H	2016-03-05	130	2	1		HF
2016-03-06	62150	1398	ZS	B	H	2016-03-05	615	1	1		HF
2016-03-06	62151	1399	ZM	B	H	2016-03-05	730	1	1		HF
2016-03-07	20149	1400	ZM	H	H	2016-03-05	915	1	1		HF
2016-03-07	62152	1401	ZS	B	H	2016-03-05	1130	1	1		HF
2016-03-07	62153	1402	Placebo	B	H	2016-03-05	1500	1	1		HF
2016-03-07	62154	1403	Placebo	B	H	2016-03-05	1610	1	1		HF
2016-03-07	62155	1404	Placebo	B	H	2016-03-05	1700	1	1		HF
2016-03-07	62156	1405	Placebo	B	H	2016-03-05	2100	1	NS		HF
2016-03-07	62157	1406	Placebo	B	H	2016-03-05	2115	1	NS		HF
2016-03-07	62158	1407	ZS	B	H	2016-03-06	230	1	1		HF
2016-03-07	62159	1408	ZM	B	H	2016-03-06	420	1	2	Meconium	HF
2016-03-07	20150	1409	ZS	H	H	2016-03-05	1915	1	1		HF
2016-03-07	20151	1410	ZM	H	H	2016-03-05	2330	1	NS		HF
2016-03-07	20152	1411	ZS	H	H	2016-03-06	730	1	1		HF
2016-03-08	20153	1412	ZM	H	H	2016-03-06	820	1	1		HF
2016-03-08	62160	1413	ZM	B	H	2016-03-06	840	2	1	UNENROLLED due to abnormal RR/RE/attitude	HF
2016-03-08	20154	1414	Placebo	H	H	2016-03-06	1500	2	1		HF
2016-03-08	20156	1415	ZM	H	H	2016-03-06	1600	1	1		HF
2016-03-08	20157	1416	ZM	H	H	2016-03-06	2020	1	1		HF
2016-03-08	62163	1417	ZS	B	H	2016-03-07	100	1	1		HF
2016-03-08	62164	1418	Placebo	B	H	2016-03-07	400	1	1		HF
2016-03-08	20159	1419	ZM	H	H	2016-03-07	720	1	1		HF
2016-03-08	20160	1420	ZS	H	H	2016-03-07	720	2	1		HF
2016-03-08	62162	1421	Placebo	B	H	2016-03-06	2215	1	1		HF
2016-03-09	62166	1422	ZS	B	H	2016-03-07	1410	1	NS		JC
2016-03-09	62167	1423	ZS	B	H	2016-03-07	1415	2	1	died 4/9/16	JC			1
2016-03-09	62168	1424	ZM	B	H	2016-03-07	1540	1	1		JC
2016-03-09	62169	1425	Placebo	B	H	2016-03-07	1545	2	1		JC
2016-03-09	62170	1426	ZM	B	H	2016-03-07	1915	1	NS		JC
2016-03-09	20161	1427	ZS	H	H	2016-03-07	1120	1	1		JC
2016-03-09	20162	1428	ZM	H	H	2016-03-07	1125	1	1		JC
2016-03-09	20164	1429	Placebo	H	H	2016-03-07	1830	1	1		JC
2016-03-09	20165	1430	ZS	H	H	2016-03-07	2200	2	1		JC
2016-03-09	20166	1431	Placebo	H	H	2016-03-07	2215	1	1		JC
2016-03-09	20169	1432	ZS	H	H	2016-03-08	330	2	1		JC
2016-03-09	62171	1433	Placebo	B	H	2016-03-08	620	1	1		JC
2016-03-10	20170	1434	Placebo	H	H	2016-03-08	1030	1	1		HF
2016-03-10	62172	1435	ZM	B	H	2016-03-08	840	1	1		HF
2016-03-10	62173	1436	ZM	B	H	2016-03-08	1410	1	NS		HF
2016-03-10	62174	1437	Placebo	B	H	2016-03-08	1415	2	NS		HF
2016-03-10	62175	1438	ZS	B	H	2016-03-08	2320	1	1		HF
2016-03-10	20171	1439	ZS	H	H	2016-03-08	1210	1	NS		HF
2016-03-10	20172	1440	Placebo	H	H	2016-03-08	1915	1	1		HF
2016-03-10	20173	1441	Placebo	H	H	2016-03-08	2315	1	1		HF
2016-03-10	20175	1442	ZS	H	H	2016-03-09	200	1	1		HF
2016-03-10	20176	1443	ZM	H	H	2016-03-09	225	1	1		HF
2016-03-10	20177	1444	ZM	H	H	2016-03-09	720	1	1		HF
2016-03-10	62176	1445	ZS	B	H	2016-03-09	750	1	1		HF
2016-03-11	62177	1446	ZM	B	H	2016-03-09	1030	1	2	Meconium	JC
2016-03-11	62178	1447	Placebo	B	H	2016-03-09	1230	1	NS		JC
2016-03-11	62179	1448	ZM	B	H	2016-03-09	2015	2	1		JC
2016-03-11	62180	1449	Placebo	B	H	2016-03-09	2030	1	1		JC
2016-03-11	62181	1450	ZS	B	H	2016-03-09	2230	1	NS		JC
2016-03-11	20178	1451	ZS	H	H	2016-03-09	1130	1	1		JC
2016-03-11	20179	1452	ZM	H	H	2016-03-09	1650	1	1		JC
2016-03-11	20180	1453	ZS	H	H	2016-03-09	2215	2	NS		JC
2016-03-11	20181	1454	ZS	H	H	2016-03-10	130	1	1		JC
2016-03-11	20182	1455	ZM	H	H	2016-03-10	145	2	1		JC
2016-03-11	20183	1456	Placebo	H	H	2016-03-10	230	1	NS		JC
2016-03-12	62182	1457	ZM	B	H	2016-03-10	1410	2	1		HF
2016-03-12	62183	1458	Placebo	B	H	2016-03-10	1650	2	1		HF
2016-03-12	62184	1459	ZM	B	H	2016-03-10	1945	2	1		HF
2016-03-12	62185	1460	ZM	B	H	2016-03-11	130	1	NS		HF
2016-03-12	62186	1461	ZS	B	H	2016-03-11	205	1	NS		HF
2016-03-12	20184	1462	Placebo	H	H	2016-03-10	1130	1	1		HF
2016-03-12	20185	1463	ZM	H	H	2016-03-10	1410	2	NS		HF
2016-03-12	20186	1464	Placebo	H	H	2016-03-10	2155	1	1		HF
2016-03-12	62187	1465	ZS	B	H	2016-03-11	530	1	1		HF
2016-03-12	20187	1466	ZM	H	H	2016-03-11	740	1	1		HF
2016-03-13	20188	1467	ZS	H	H	2016-03-11	940	1	NS		HF
2016-03-13	20189	1468	Placebo	H	H	2016-03-11	1400	2	1		HF
2016-03-13	20190	1469	Placebo	H	H	2016-03-11	1605	1	1		HF
2016-03-13	20191	1470	Placebo	H	H	2016-03-11	1825	2	NS		HF
2016-03-13	62188	1471	ZS	B	H	2016-03-11	1600	1	1		HF
2016-03-13	62189	1472	ZS	B	H	2016-03-11	1810	2	1		HF
2016-03-13	62190	1473	ZS	B	H	2016-03-11	1815	1	1		HF
2016-03-13	62191	1474	Placebo	B	H	2016-03-11	1820	2	NS		HF
2016-03-13	62192	1475	ZM	B	H	2016-03-11	1915	2	1		HF
2016-03-13	62193	1476	Placebo	B	H	2016-03-11	1930	1	1		HF
2016-03-13	62194	1477	ZM	B	H	2016-03-12	530	1	1		HF
2016-03-14	62195	1478	Placebo	B	H	2016-03-12	1345	2	1		HF
2016-03-14	62196	1479	ZS	B	H	2016-03-12	1540	1	1		HF
2016-03-14	62197	1480	ZS	B	H	2016-03-13	30	1	1		HF
2016-03-14	62198	1481	ZM	B	H	2016-03-13	35	1	2	not meconium	HF
2016-03-14	62199	1482	Placebo	B	H	2016-03-13	40	1	1		HF
2016-03-14	20192	1483	ZS	H	H	2016-03-12	2130	1	1		HF
2016-03-14	20193	1484	ZM	H	H	2016-03-13	700	1	1		HF
2016-03-15	20194	1485	ZS	H	H	2016-03-13	1440	1	1	umbilicus very thickened and moderately painful, blood noted in front of hutch (trauma??), calf not very interested in drinking this morning; died on 5/3/16	HF			1
2016-03-15	20196	1486	ZS	H	H	2016-03-13	2230	1	NS		HF
2016-03-15	20197	1487	ZM	H	H	2016-03-14	300	1	NS		HF
2016-03-15	62200	1488	Placebo	B	H	2016-03-13	1400	2	NS		HF
2016-03-15	62201	1489	ZS	B	H	2016-03-13	1630	1	1		HF
2016-03-15	62202	1490	Placebo	B	H	2016-03-13	2300	1	1		HF
2016-03-15	20198	1491	ZM	H	H	2016-03-14	730	1	1		HF
2016-03-16	62203	1492	Placebo	B	H	2016-03-14	1100	1	1		JC
2016-03-16	62204	1493	ZM	B	H	2016-03-14	1430	1	1		JC
2016-03-16	62205	1494	ZM	B	H	2016-03-14	2215	2	1		JC
2016-03-16	62206	1495	Placebo	B	H	2016-03-14	2230	1	1		JC
2016-03-16	20199	1496	ZS	H	H	2016-03-14	1105	1	1		JC
2016-03-16	20200	1497	Placebo	H	H	2016-03-14	1105	1	1		JC
2016-03-16	20201	1498	ZM	H	H	2016-03-14	1110	1	1	UNENROLLED - crossbred	JC
2016-03-16	20202	1499	ZS	H	H	2016-03-14	1830	1	1		JC
2016-03-16	20203	1500	ZM	H	H	2016-03-14	2130	2	1		JC
2016-03-16	20204	1501	ZS	H	H	2016-03-14	2220	1	1		JC
2016-03-16	20205	1502	ZM	H	H	2016-03-15	115	1	1		JC
2016-03-16	20206	1503	ZS	H	H	2016-03-15	415	1	1		JC
2016-03-16	20207	1504	Placebo	H	H	2016-03-15	735	1	2	meconium, something wrong with one eye	JC
2016-03-16	20208	1505	ZM	H	H	2016-03-15	740	1	1		JC
2016-03-16	62207	1506	Placebo	B	H	2016-03-15	600	1	1		JC
2016-03-16	62208	1507	Placebo	B	H	2016-03-15	730	1	NS		JC
2016-03-17	20209	1508	ZM	H	H	2016-03-15	1035	1	1		HF
2016-03-17	62209	1509	ZS	B	H	2016-03-15	1030	1	NS		HF
2016-03-17	62212	1510	Placebo	B	H	2016-03-15	1400	1	NS		HF
2016-03-17	62213	1511	ZS	B	H	2016-03-15	1430	1	1		HF
2016-03-17	62214	1512	Placebo	B	H	2016-03-15	1530	1	1		HF
2016-02-28	61993	12981	Placebo	B	H	2016-02-27	445	1	NS	Used Trial # twice	HF
2016-02-29	61996	12982	Placebo	B	H	2016-02-27	930	1	1	Used Trial # twice	JC

## Sheet: Dead Calves
bdat	ddat	calf_id	trial_id	treatment_grp	vsd_binary	sire_id	dam_id	maternal_grandsire_id
2015-12-28	2016-02-16	61557	312	ZM	N	14H7387	8358
2016-01-04	2016-03-09	61608	423	ZS	N	14H7313	3035	76H616
2016-01-04	2016-02-27	61610	425	ZM	N	14H6677	2102	11H11147
2016-01-06	2016-01-23	29578	459	ZS	N	614H7561	2126	1H10644
2016-01-08	2016-04-03	29604	493	Placebo	N	14H7387	4181	14H6294
2016-01-12	2016-02-19	61666	555	ZM	N	14H7451	8152	11H9688
2016-01-13	2016-01-27	29650	577	ZM	Y	14H7340	4534	11H9317
2016-01-16	2016-02-11	61691	624	Placebo	N	14H7485	7290	11H10908
2016-01-19	2016-02-19	61709	674	Placebo	Y	14H7340	8659	180H72356
2016-01-19	2016-03-22	61714	690	ZM	Y	14H7340	8407	1H9894
2016-01-27	2016-03-22	61783	826	ZM	?	14H7340	2324	1H10396
2016-01-27	2016-02-14	29803	832	ZM	Y	14H7340	2326	7H11452
2016-01-29	2016-02-15	61800	865	Placebo	Y	14H7340	2352	501H10396
2016-02-03	2016-03-28	61843	949	ZS	N	14H7368	8403	11H10908
2016-02-05	2016-03-19	61860	980	ZM	Y	14H7340	2410	7H113551
2016-02-05	2016-02-27	61861	981	Placebo	Y	14H7340	7739	11H10901
2016-02-10	2016-04-23	29933	1052	ZM	N	7H11525	2442
2016-02-15	2016-04-06	61920	1127	ZM	N	14H7340	8672	200H3753
2016-02-17	2016-03-04	29990	1142	ZM	Y	14H7340	2501	501H10396
2016-03-07	2016-04-09	62167	1423	ZS	Y	14H7340	7981	1H10175
2016-03-13	2016-05-03	20194	1485	ZS	N	29H17704	7963	11H9680

## Sheet: Daily Assessment
trial_id	date	bdat	attitude_score	fecal_score	nulife	diarrea_specto	age	bottle_size	liquid_sulfa	straw	tube_fed	diarrhea_smz	pneu_draxxin_banam	pneu_nuflor_banam	pneu_draxxin_dex	umbilical_ppg	lame_ppg	banamine	iv_fluids	missing	comments	initials
1	2015-12-15	2015-12-13	2	1	0	0	2	2	0	0	0	0	0	0	0	0	0	0	0			HF
1	2015-12-16	2015-12-13	1	1	0	0	3	2	0	0	0	0	0	0	0	0	0	0	0			JC
1	2015-12-17	2015-12-13	1	ns	0	0	4	2	0	0	0	0	0	0	0	0	0	0	0			JC
1	2015-12-18	2015-12-13	1	1	0	0	5	2	0	0	0	0	0	0	0	0	0	0	0			JC
1	2015-12-19	2015-12-13	1	1	0	0	6	2	0	0	0	0	0	0	0	0	0	0	0			HF
1	2015-12-20	2015-12-13	2	1	0	0	7	2	0	0	0	0	0	0	0	0	0	0	0			HF
1	2015-12-21	2015-12-13	2	1	1	1	8	2	0	0	0	0	0	0	0	0	0	0	0			JC
1	2015-12-22	2015-12-13	1	3	1	1	9	2	0	0	0	0	0	0	0	0	0	0	0			HF
1	2015-12-23	2015-12-13	1	1	0	0	10	2	0	0	0	0	0	0	0	0	0	0	0			HF
1	2015-12-24	2015-12-13	1	1	0	0	11	2	0	0	0	0	0	0	0	0	0	0	0			JC
1	2015-12-25	2015-12-13	1	1	0	0	12	3	0	0	0	0	0	0	0	0	0	0	0			HF
1	2015-12-26	2015-12-13	1	1	0	0	13	3	0	0	0	0	0	0	0	0	0	0	0			HF
1	2015-12-27	2015-12-13	2	ns	0	0	14	3	0	0	0	0	0	0	0	0	0	0	0			HF
1	2015-12-28	2015-12-13	2	2	0	0	15	3	0	0	0	0	0	0	0	0	0	0	0			JC
1	2015-12-29	2015-12-13	1	ns	0	0	16	3	0	0	0	0	0	0	0	0	0	0	0			JC
1	2015-12-30	2015-12-13	1	ns	0	0	17	3	0	0	0	0	0	0	0	0	0	0	0			JC
1	2015-12-31	2015-12-13	1	2	0	0	18	3	0	0	0	0	0	0	0	0	0	0	0			HF
1	2016-01-01	2015-12-13	1	2	0	0	19	3	0	0	0	0	0	0	0	0	0	0	0			HF
1	2016-01-02	2015-12-13	1	1	0	0	20	3	0	0	0	0	0	0	0	0	0	0	0			HF
1	2016-01-03	2015-12-13	1	ns	0	0	21	3	0	0	0	0	0	0	0	0	0	0	0			HF
1	2016-01-04	2015-12-13	2	ns	0	0	22	3	0	0	0	0	0	0	0	0	0	0	0			HF
1	2016-01-05	2015-12-13	1	ns	0	0	23	3	0	0	0	0	0	0	0	0	0	0	0			HF
1	2016-01-06	2015-12-13	1	ns	0	0	24	3	0	0	0	0	0	0	0	0	0	0	0			HF
1	2016-01-07	2015-12-13	1	ns	0	0	25	3	0	0	0	0	0	0	0	0	0	0	0			JC
1	2016-01-08	2015-12-13	2	1	0	0	26	3	0	1	0	0	0	0	0	0	0	0	0		first day straw	JC
1	2016-01-09	2015-12-13	1	ns	0	0	27	3	0	0	0	0	0	0	0	0	0	0	0			HF
1	2016-01-10	2015-12-13	1	ns	0	0	28	3	0	0	0	0	0	0	0	0	0	0	0			HF
1	2016-01-11	2015-12-13	1	1	0	0	29	3	0	0	0	0	0	0	0	0	0	0	0			HF
2	2015-12-15	2015-12-13	1	2	0	0	2	2	0	0	0	0	0	0	0	0	0	0	0			HF
2	2015-12-16	2015-12-13	1	1	0	0	3	2	0	0	0	0	0	0	0	0	0	0	0			JC
2	2015-12-17	2015-12-13	1	1	1	1	4	2	0	0	0	0	0	0	0	0	0	0	0			JC
2	2015-12-18	2015-12-13	1	1	0	0	5	2	0	0	0	0	0	0	0	0	0	0	0			JC
2	2015-12-19	2015-12-13	1	1	0	0	6	2	0	0	0	0	0	0	0	0	0	0	0			HF
2	2015-12-20	2015-12-13	1	1	0	0	7	2	0	0	0	0	0	0	0	0	0	0	0			HF
2	2015-12-21	2015-12-13	1	1	0	0	8	2	0	0	0	0	0	0	0	0	0	0	0			JC
2	2015-12-22	2015-12-13	1	1	0	0	9	2	0	0	0	0	0	0	0	0	0	0	0			HF
2	2015-12-23	2015-12-13	1	1	0	0	10	2	0	0	0	0	0	0	0	0	0	0	0			HF
2	2015-12-24	2015-12-13	1	2	0	0	11	2	0	0	0	0	0	0	0	0	0	0	0			JC
2	2015-12-25	2015-12-13	1	2	0	0	12	3	0	0	0	0	0	0	0	0	0	0	0			HF
2	2015-12-26	2015-12-13	1	3	0	0	13	3	0	0	0	0	0	0	0	0	0	0	0			HF
2	2015-12-27	2015-12-13	1	1	0	0	14	3	0	0	0	0	0	0	0	0	0	0	0			HF
2	2015-12-28	2015-12-13	1	1	0	0	15	3	0	0	0	0	0	0	0	0	0	0	0			JC
2	2015-12-29	2015-12-13	1	1	0	0	16	3	0	0	0	0	0	0	0	0	0	0	0			JC
2	2015-12-30	2015-12-13	1	2	0	0	17	3	0	0	0	0	0	0	0	0	0	0	0			JC
2	2015-12-31	2015-12-13	1	ns	0	0	18	3	0	0	0	0	0	0	0	0	0	0	0			HF
2	2016-01-01	2015-12-13	1	2	0	0	19	3	0	0	0	0	0	0	0	0	0	0	0			HF
2	2016-01-02	2015-12-13	1	ns	0	0	20	3	0	0	0	0	0	0	0	0	0	0	0			HF
2	2016-01-03	2015-12-13	1	1	0	0	21	3	0	0	0	0	0	0	0	0	0	0	0			HF
2	2016-01-04	2015-12-13	1	ns	0	0	22	3	0	0	0	0	0	0	0	0	0	0	0			HF
2	2016-01-05	2015-12-13	2	ns	0	0	23	3	0	0	0	0	0	0	0	0	0	0	0			HF
2	2016-01-06	2015-12-13	1	1	0	0	24	3	0	0	0	0	0	0	0	0	0	0	0			HF
2	2016-01-07	2015-12-13	1	1	0	0	25	3	0	0	0	0	0	0	0	0	0	0	0			JC
2	2016-01-08	2015-12-13	1	1	0	0	26	3	0	1	0	0	0	0	0	0	0	0	0		first day straw	JC
2	2016-01-09	2015-12-13	1	1	0	0	27	3	0	0	0	0	0	0	0	0	0	0	0			HF
2	2016-01-10	2015-12-13	1	1	0	0	28	3	0	0	0	0	0	0	0	0	0	0	0			HF
2	2016-01-11	2015-12-13	1	1	0	0	29	3	0	0	0	0	0	0	0	0	0	0	0			HF
3	2015-12-15	2015-12-13	1	1	0	0	2	2	0	0	0	0	0	0	0	0	0	0	0			HF
3	2015-12-16	2015-12-13	1	1	0	0	3	2	0	0	0	0	0	0	0	0	0	0	0			JC
3	2015-12-17	2015-12-13	1	1	1	1	4	2	0	0	0	0	0	0	0	0	0	0	0			JC
3	2015-12-18	2015-12-13	2	1	0	0	5	2	0	0	0	0	0	0	0	0	0	0	0			JC
3	2015-12-19	2015-12-13	2	1	0	0	6	2	0	0	0	0	0	0	0	0	0	0	0			HF
3	2015-12-20	2015-12-13	2	1	0	0	7	2	0	0	0	0	0	0	0	0	0	0	0			HF
3	2015-12-21	2015-12-13	2	1	0	0	8	2	0	0	0	0	0	0	0	0	0	0	0			JC
3	2015-12-22	2015-12-13	2	1	0	0	9	2	0	0	0	0	0	0	0	0	0	0	0			HF
3	2015-12-23	2015-12-13	1	1	0	0	10	2	0	0	0	0	0	0	0	0	0	0	0			HF
3	2015-12-24	2015-12-13	2	1	0	0	11	2	0	0	0	0	0	0	0	0	0	0	0			JC
3	2015-12-25	2015-12-13	1	ns	0	0	12	3	0	0	0	0	0	0	0	0	0	0	0			HF
3	2015-12-26	2015-12-13	2	1	0	0	13	3	0	0	0	0	0	0	0	0	0	0	0			HF
3	2015-12-27	2015-12-13	2	ns	0	0	14	3	0	0	0	0	0	0	0	0	0	0	0			HF
3	2015-12-28	2015-12-13	2	ns	0	0	15	3	0	0	0	0	0	0	0	0	0	0	0			JC
3	2015-12-29	2015-12-13	1	1	0	0	16	3	0	0	0	0	0	0	0	0	0	0	0			JC
3	2015-12-30	2015-12-13	2	1	0	0	17	3	0	0	0	0	0	0	0	0	0	0	0			JC
3	2015-12-31	2015-12-13	2	ns	0	0	18	3	0	0	0	0	0	0	0	0	0	0	0			HF
3	2016-01-01	2015-12-13	1	ns	0	0	19	3	0	0	0	0	0	0	0	0	0	0	0			HF
3	2016-01-02	2015-12-13	1	1	0	0	20	3	0	0	0	0	0	0	0	0	0	0	0			HF
3	2016-01-03	2015-12-13	2	3	0	0	21	3	0	0	0	0	0	0	0	0	0	0	0			HF
3	2016-01-04	2015-12-13	2	2	0	0	22	3	0	0	0	0	0	0	0	0	0	0	0			HF
3	2016-01-05	2015-12-13	2	2	0	0	23	3	0	0	0	0	0	0	0	0	0	0	0			HF
3	2016-01-06	2015-12-13	2	2	0	0	24	3	0	0	0	0	0	0	0	0	0	0	0			HF
3	2016-01-07	2015-12-13	1	1	0	0	25	3	0	0	0	0	0	0	0	0	0	0	0			JC
3	2016-01-08	2015-12-13	1	ns	0	0	26	3	0	1	0	0	0	0	0	0	0	0	0		first day straw	JC
3	2016-01-09	2015-12-13	1	1	0	0	27	3	0	0	0	0	0	0	0	0	0	0	0			HF
3	2016-01-10	2015-12-13	2	ns	0	0	28	3	0	0	0	0	0	0	0	0	0	0	0			HF
3	2016-01-11	2015-12-13	1	1	0	0	29	3	0	0	0	0	0	0	0	0	0	0	0			HF
3	2016-01-18	2015-12-13					36	3	0	0	0	0	1	0	0	0	0	0	0
4	2015-12-15	2015-12-13	1	1	0	0	2	2	0	0	0	0	0	0	0	0	0	0	0			HF
4	2015-12-16	2015-12-13	1	1	0	0	3	2	0	0	0	0	0	0	0	0	0	0	0			JC
4	2015-12-17	2015-12-13	1	ns	0	0	4	2	0	0	0	0	0	0	0	0	0	0	0			JC
4	2015-12-18	2015-12-13	1	ns	0	0	5	2	0	0	0	0	0	0	0	0	0	0	0			JC
4	2015-12-19	2015-12-13	1	1	0	0	6	2	0	0	0	0	0	0	0	0	0	0	0			HF
4	2015-12-20	2015-12-13	2	1	0	0	7	2	0	0	0	0	0	0	0	0	0	0	0			HF
4	2015-12-21	2015-12-13	1	1	0	0	8	2	0	0	0	0	0	0	0	0	0	0	0			JC
4	2015-12-22	2015-12-13	2	ns	0	0	9	2	0	0	0	0	0	0	0	0	0	0	0			HF
4	2015-12-23	2015-12-13	2	ns	0	0	10	2	0	0	0	0	0	0	0	0	0	0	0			HF
4	2015-12-24	2015-12-13	1	1	0	0	11	2	0	0	0	0	0	0	0	0	0	0	0			JC
4	2015-12-25	2015-12-13	2	ns	0	0	12	3	0	0	0	0	0	0	0	0	0	0	0			HF
4	2015-12-26	2015-12-13	1	1	0	0	13	3	0	0	0	0	0	0	0	0	0	0	0			HF
4	2015-12-27	2015-12-13	1	ns	0	0	14	3	0	0	0	0	0	0	0	0	0	0	0			HF
4	2015-12-28	2015-12-13	1	1	0	0	15	3	0	0	0	0	0	0	0	0	0	0	0			JC
4	2015-12-29	2015-12-13	1	1	0	0	16	3	0	0	0	0	0	0	0	0	0	0	0			JC
4	2015-12-30	2015-12-13	1	1	0	0	17	3	0	0	0	0	0	0	0	0	0	0	0			JC
4	2015-12-31	2015-12-13	1	ns	0	0	18	3	0	0	0	0	0	0	0	0	0	0	0			HF
4	2016-01-01	2015-12-13	1	ns	0	0	19	3	0	0	0	0	0	0	0	0	0	0	0			HF
4	2016-01-02	2015-12-13	1	3	0	0	20	3	0	0	0	0	0	0	0	0	0	0	0			HF
4	2016-01-03	2015-12-13	1	3	0	0	21	3	0	0	0	0	0	0	0	0	0	0	0			HF
4	2016-01-04	2015-12-13	1	2	0	0	22	3	0	0	0	0	0	0	0	0	0	0	0			HF
4	2016-01-05	2015-12-13	2	2	0	0	23	3	0	0	0	0	0	0	0	0	0	0	0			HF
4	2016-01-06	2015-12-13	1	2	0	0	24	3	0	0	0	0	0	0	0	0	0	0	0			HF
4	2016-01-07	2015-12-13	1	3	0	0	25	3	0	0	0	0	0	0	0	0	0	0	0			JC
4	2016-01-08	2015-12-13	1	3	0	0	26	3	0	1	0	0	0	0	0	0	0	0	0		first day straw	JC
4	2016-01-09	2015-12-13	1	1	0	0	27	3	0	0	0	0	0	0	0	0	0	0	0			HF
4	2016-01-10	2015-12-13	1	1	0	0	28	3	0	0	0	0	0	0	0	0	0	0	0			HF
4	2016-01-11	2015-12-13	1	1	0	0	29	3	0	0	0	0	0	0	0	0	0	0	0			HF
5	2015-12-15	2015-12-13	2	1	0	0	2	2	0	0	0	0	0	0	0	0	0	0	0			HF
5	2015-12-16	2015-12-13	1	ns	0	0	3	2	0	0	0	0	0	0	0	0	0	0	0			JC
5	2015-12-17	2015-12-13	1	ns	0	0	4	2	0	0	0	0	0	0	0	0	0	0	0			JC
5	2015-12-18	2015-12-13	1	ns	0	0	5	2	0	0	0	0	0	0	0	0	0	0	0			JC
5	2015-12-19	2015-12-13	1	1	0	0	6	2	0	0	0	0	0	0	0	0	0	0	0			HF
5	2015-12-20	2015-12-13	2	1	0	0	7	2	0	0	0	0	0	0	0	0	0	0	0			HF
5	2015-12-21	2015-12-13	1	3	0	0	8	2	0	0	0	0	0	0	0	0	0	0	0			JC
5	2015-12-22	2015-12-13	2	1	1	1	9	2	0	0	0	0	0	0	0	0	0	0	0			HF
5	2015-12-23	2015-12-13	2	3	1	1	10	2	0	0	0	0	0	0	0	0	0	0	0			HF
5	2015-12-24	2015-12-13	2	3	1	0	11	2	0	0	0	0	0	0	0	0	0	0	0			JC
5	2015-12-25	2015-12-13	1	3	0	0	12	3	0	0	0	0	0	0	0	0	0	0	0			HF
5	2015-12-26	2015-12-13	1	1	0	0	13	3	0	0	0	0	0	0	0	0	0	0	0			HF
5	2015-12-27	2015-12-13	1	1	0	0	14	3	0	0	0	0	0	0	0	0	0	0	0			HF
5	2015-12-28	2015-12-13	1	ns	0	0	15	3	0	0	0	0	0	0	0	0	0	0	0			JC
5	2015-12-29	2015-12-13	1	1	0	0	16	3	0	0	0	0	0	0	0	0	0	0	0			JC
5	2015-12-30	2015-12-13	1	ns	0	0	17	3	0	0	0	0	0	0	0	0	0	0	0			JC
5	2015-12-31	2015-12-13	1	ns	0	0	18	3	0	0	0	0	0	0	0	0	0	0	0			HF
5	2016-01-01	2015-12-13	1	1	0	0	19	3	0	0	0	0	0	0	0	0	0	0	0			HF
5	2016-01-02	2015-12-13	1	1	0	0	20	3	0	0	0	0	0	0	0	0	0	0	0			HF
5	2016-01-03	2015-12-13	1	ns	0	0	21	3	0	0	0	0	0	0	0	0	0	0	0			HF
5	2016-01-04	2015-12-13	1	ns	0	0	22	3	0	0	0	0	0	0	0	0	0	0	0			HF
5	2016-01-05	2015-12-13	1	ns	0	0	23	3	0	0	0	0	0	0	0	0	0	0	0			HF
5	2016-01-06	2015-12-13	1	ns	0	0	24	3	0	0	0	0	0	0	0	0	0	0	0			HF
5	2016-01-07	2015-12-13	1	ns	0	0	25	3	0	0	0	0	0	0	0	0	0	0	0			JC
5	2016-01-08	2015-12-13	1	ns	0	0	26	3	0	1	0	0	0	0	0	0	0	0	0		first day straw	JC
5	2016-01-09	2015-12-13	1	2	0	0	27	3	0	0	0	0	0	0	0	0	0	0	0			HF
5	2016-01-10	2015-12-13	1	1	0	0	28	3	0	0	0	0	0	0	0	0	0	0	0			HF
5	2016-01-11	2015-12-13	1	ns	0	0	29	3	0	0	0	0	0	0	0	0	0	0	0			HF
6	2015-12-15	2015-12-13	2	1	0	0	2	2	0	0	0	0	0	0	0	0	0	0	0			HF
6	2015-12-16	2015-12-13	1	1	0	0	3	2	0	0	0	0	0	0	0	0	0	0	0			JC
6	2015-12-17	2015-12-13	1	1	0	0	4	2	0	0	0	0	0	0	0	0	0	0	0			JC
6	2015-12-18	2015-12-13	1	ns	0	0	5	2	0	0	0	0	0	0	0	0	0	0	0			JC
6	2015-12-19	2015-12-13	1	1	0	0	6	2	0	0	0	0	0	0	0	0	0	0	0			HF
6	2015-12-20	2015-12-13	1	ns	0	0	7	2	0	0	0	0	0	0	0	0	0	0	0			HF
6	2015-12-21	2015-12-13	1	1	0	0	8	2	0	0	0	0	0	0	0	0	0	0	0			JC
6	2015-12-22	2015-12-13	2	1	0	0	9	2	0	0	0	0	0	0	0	0	0	0	0			HF
6	2015-12-23	2015-12-13	2	ns	0	0	10	2	0	0	0	0	0	0	0	0	0	0	0			HF
6	2015-12-24	2015-12-13	1	1	0	0	11	2	0	0	0	0	0	0	0	0	0	0	0			JC
6	2015-12-25	2015-12-13	1	1	0	0	12	3	0	0	0	0	0	0	0	0	0	0	0			HF
6	2015-12-26	2015-12-13	1	ns	0	0	13	3	0	0	0	0	0	0	0	0	0	0	0			HF
6	2015-12-27	2015-12-13	1	ns	0	0	14	3	0	0	0	0	0	0	0	0	0	0	0			HF
6	2015-12-28	2015-12-13	1	3	0	0	15	3	0	0	0	0	0	0	0	0	0	0	0			JC
6	2015-12-29	2015-12-13	1	3	0	0	16	3	0	0	0	0	0	0	0	0	0	0	0			JC
6	2015-12-30	2015-12-13	1	3	0	0	17	3	0	0	0	0	0	0	0	0	0	0	0			JC
6	2015-12-31	2015-12-13	1	ns	0	0	18	3	0	0	0	0	0	0	0	0	0	0	0			HF
6	2016-01-01	2015-12-13	1	2	0	0	19	3	0	0	0	0	0	0	0	0	0	0	0			HF
6	2016-01-02	2015-12-13	1	2	0	0	20	3	0	0	0	0	0	0	0	0	0	0	0			HF
6	2016-01-03	2015-12-13	1	2	0	0	21	3	0	0	0	0	0	0	0	0	0	0	0			HF
6	2016-01-04	2015-12-13	2	2	0	0	22	3	0	0	0	0	0	0	0	0	0	0	0			HF
6	2016-01-05	2015-12-13	1	1	0	0	23	3	0	0	0	0	0	0	0	0	0	0	0			HF
6	2016-01-06	2015-12-13	1	1	0	0	24	3	0	0	0	0	0	0	0	0	0	0	0			HF
6	2016-01-07	2015-12-13	1	1	0	0	25	3	0	0	0	0	0	0	0	0	0	0	0			JC
6	2016-01-08	2015-12-13	1	1	0	0	26	3	0	1	0	0	0	0	0	0	0	0	0		first day straw	JC
6	2016-01-09	2015-12-13	1	1	0	0	27	3	0	0	0	0	0	0	0	0	0	0	0			HF
6	2016-01-10	2015-12-13	1	1	0	0	28	3	0	0	0	0	0	0	0	0	0	0	0			HF
6	2016-01-11	2015-12-13	1	ns	0	0	29	3	0	0	0	0	0	0	0	0	0	0	0			HF
7	2015-12-15	2015-12-13	1	1	0	0	2	2	0	0	0	0	0	0	0	0	0	0	0			HF
7	2015-12-16	2015-12-13	1	ns	0	0	3	2	0	0	0	0	0	0	0	0	0	0	0			JC
7	2015-12-17	2015-12-13	2	1	1	1	4	2	0	0	0	0	0	0	0	0	0	0	0			JC
7	2015-12-18	2015-12-13	1	1	0	0	5	2	0	0	0	0	0	0	0	0	0	0	0			JC
7	2015-12-19	2015-12-13	1	1	0	0	6	2	0	0	0	0	0	0	0	0	0	0	0			HF
7	2015-12-20	2015-12-13	1	1	0	0	7	2	0	0	0	0	0	0	0	0	0	0	0			HF
7	2015-12-21	2015-12-13	1	2	0	0	8	2	0	0	0	0	0	0	0	0	0	0	0			JC
7	2015-12-22	2015-12-13	2	ns	0	0	9	2	0	0	0	0	0	0	0	0	0	0	0			HF
7	2015-12-23	2015-12-13	2	ns	0	0	10	2	0	0	0	0	0	0	0	0	0	0	0		Has been tx once (mark on butt) but not written on hutch card	HF
7	2015-12-24	2015-12-13	1	1	0	0	11	2	0	0	0	0	0	0	0	0	0	0	0			JC
7	2015-12-25	2015-12-13	1	1	0	0	12	3	0	0	0	0	0	0	0	0	0	0	0			HF
7	2015-12-26	2015-12-13	1	1	0	0	13	3	0	0	0	0	0	0	0	0	0	0	0			HF
7	2015-12-27	2015-12-13	1	ns	0	0	14	3	0	0	0	0	0	0	0	0	0	0	0			HF
7	2015-12-28	2015-12-13	1	2	0	0	15	3	0	0	0	0	0	0	0	0	0	0	0			JC
7	2015-12-29	2015-12-13	1	1	0	0	16	3	0	0	0	0	0	0	0	0	0	0	0			JC
7	2015-12-30	2015-12-13	1	1	0	0	17	3	0	0	0	0	0	0	0	0	0	0	0			JC
7	2015-12-31	2015-12-13	1	ns	0	0	18	3	0	0	0	0	0	0	0	0	0	0	0			HF
7	2016-01-01	2015-12-13	1	1	0	0	19	3	0	0	0	0	0	0	0	0	0	0	0			HF
7	2016-01-02	2015-12-13	2	ns	0	0	20	3	0	0	0	0	0	0	0	0	0	0	0			HF
7	2016-01-03	2015-12-13	1	ns	0	0	21	3	0	0	0	0	0	0	0	0	0	0	0			HF
7	2016-01-04	2015-12-13	2	1	0	0	22	3	0	0	0	0	0	0	0	0	0	0	0			HF
7	2016-01-05	2015-12-13	1	ns	0	0	23	3	0	0	0	0	0	0	0	0	0	0	0			HF
7	2016-01-06	2015-12-13	1	ns	0	0	24	3	0	0	0	0	0	0	0	0	0	0	0			HF
7	2016-01-07	2015-12-13	1	3	0	0	25	3	0	0	0	0	0	0	0	0	0	0	0			JC
7	2016-01-08	2015-12-13	1	3	0	0	26	3	0	1	0	0	0	0	0	0	0	0	0		first day straw	JC
7	2016-01-09	2015-12-13	1	3	0	0	27	3	0	0	0	0	0	0	0	0	0	0	0			HF
7	2016-01-10	2015-12-13	1	2	0	0	28	3	0	0	0	0	0	0	0	0	0	0	0			HF
7	2016-01-11	2015-12-13	1	2	0	0	29	3	0	0	0	0	0	0	0	0	0	0	0			HF
8	2015-12-15	2015-12-13	2	1	0	0	2	2	0	0	0	0	0	0	0	0	0	0	0			HF
8	2015-12-16	2015-12-13	1	1	0	0	3	2	0	0	0	0	0	0	0	0	0	0	0			JC
8	2015-12-17	2015-12-13	2	ns	0	0	4	2	0	0	0	0	0	0	0	0	0	0	0			JC
8	2015-12-18	2015-12-13	1	ns	0	0	5	2	0	0	0	0	0	0	0	0	0	0	0			JC
8	2015-12-19	2015-12-13	2	1	1	1	6	2	0	0	0	0	0	0	0	0	0	0	0			HF
8	2015-12-20	2015-12-13	2	2	1	1	7	2	0	0	0	0	0	0	0	0	0	0	0			HF
8	2015-12-21	2015-12-13	1	1	0	0	8	2	0	0	0	0	0	0	0	0	0	0	0			JC
8	2015-12-22	2015-12-13	1	ns	0	0	9	2	0	0	0	0	0	0	0	0	0	0	0			HF
8	2015-12-23	2015-12-13	2	1	0	0	10	2	0	0	0	0	0	0	0	0	0	0	0			HF
8	2015-12-24	2015-12-13	2	1	0	0	11	2	0	0	0	0	0	0	0	0	0	0	0			JC
8	2015-12-25	2015-12-13	1	ns	0	0	12	3	0	0	0	0	0	0	0	0	0	0	0			HF
8	2015-12-26	2015-12-13	1	ns	0	0	13	3	0	0	0	0	0	0	0	0	0	0	0			HF
8	2015-12-27	2015-12-13	1	1	0	0	14	3	0	0	0	0	0	0	0	0	0	0	0			HF
8	2015-12-28	2015-12-13	1	ns	0	0	15	3	0	0	0	0	0	0	0	0	0	0	0			JC
8	2015-12-29	2015-12-13	2	ns	0	0	16	3	0	0	0	0	0	0	0	0	0	0	0			JC
8	2015-12-30	2015-12-13	2	ns	0	0	17	3	0	0	0	0	0	0	0	0	0	0	0			JC
8	2015-12-31	2015-12-13	1	ns	0	0	18	3	0	0	0	0	0	0	0	0	0	0	0			HF
8	2016-01-01	2015-12-13	2	2	0	0	19	3	0	0	0	0	0	0	0	0	0	0	0			HF
8	2016-01-02	2015-12-13	2	ns	0	0	20	3	0	0	0	0	0	0	0	0	0	0	0			HF
8	2016-01-03	2015-12-13	1	1	0	0	21	3	0	0	0	0	0	0	0	0	0	0	0			HF
8	2016-01-04	2015-12-13	2	ns	0	0	22	3	0	0	0	0	0	0	0	0	0	0	0			HF
8	2016-01-05	2015-12-13	1	1	0	0	23	3	0	0	0	0	0	0	0	0	0	0	0			HF
8	2016-01-06	2015-12-13	1	1	0	0	24	3	0	0	0	0	0	0	0	0	0	0	0			HF
8	2016-01-07	2015-12-13	1	1	0	0	25	3	0	0	0	0	0	0	0	0	0	0	0			JC
8	2016-01-08	2015-12-13	2	1	0	0	26	3	0	1	0	0	0	0	0	0	0	0	0		first day straw	JC
8	2016-01-09	2015-12-13	2	ns	0	0	27	3	0	0	0	0	0	0	0	0	0	0	0			HF
8	2016-01-10	2015-12-13	2	1	0	0	28	3	0	0	0	0	0	0	0	0	0	0	0			HF
8	2016-01-11	2015-12-13	1	1	0	0	29	3	0	0	0	0	0	0	0	0	0	0	0			HF
9	2015-12-15	2015-12-13	2	1	0	0	2	2	0	0	0	0	0	0	0	0	0	0	0			HF
9	2015-12-16	2015-12-13	1	ns	0	0	3	2	0	0	0	0	0	0	0	0	0	0	0			JC
9	2015-12-17	2015-12-13	1	1	1	1	4	2	0	0	0	0	0	0	0	0	0	0	0			JC
9	2015-12-18	2015-12-13	1	1	1	1	5	2	0	0	0	0	0	0	0	0	0	0	0			JC
9	2015-12-19	2015-12-13	1	2	1	0	6	2	0	0	0	0	0	0	0	0	0	0	0			HF
9	2015-12-20	2015-12-13	2	2	0	0	7	2	0	0	0	0	0	0	0	0	0	0	0			HF
9	2015-12-21	2015-12-13	2	2	0	0	8	2	0	0	0	0	0	0	0	0	0	0	0			JC
9	2015-12-22	2015-12-13	2	1	0	0	9	2	0	0	0	0	0	0	0	0	0	0	0			HF
9	2015-12-23	2015-12-13	1	1	0	0	10	2	0	0	0	0	0	0	0	0	0	0	0			HF
9	2015-12-24	2015-12-13	1	ns	0	0	11	2	0	0	0	0	0	0	0	0	0	0	0			JC
9	2015-12-25	2015-12-13	1	1	0	0	12	3	0	0	0	0	0	0	0	0	0	0	0			HF
9	2015-12-26	2015-12-13	1	1	0	0	13	3	0	0	0	0	0	0	0	0	0	0	0			HF
9	2015-12-27	2015-12-13	2	ns	0	0	14	3	0	0	0	0	0	0	0	0	0	0	0			HF
9	2015-12-28	2015-12-13	1	ns	0	0	15	3	0	0	0	0	0	0	0	0	0	0	0			JC
9	2015-12-29	2015-12-13	1	1	0	0	16	3	0	0	0	0	0	0	0	0	0	0	0			JC
9	2015-12-30	2015-12-13	1	1	0	0	17	3	0	0	0	0	0	0	0	0	0	0	0			JC
9	2015-12-31	2015-12-13	1	ns	0	0	18	3	0	0	0	0	0	0	0	0	0	0	0			HF
9	2016-01-01	2015-12-13	1	ns	0	0	19	3	0	0	0	0	0	0	0	0	0	0	0			HF
9	2016-01-02	2015-12-13	1	1	0	0	20	3	0	0	0	0	0	0	0	0	0	0	0			HF
9	2016-01-03	2015-12-13	1	ns	0	0	21	3	0	0	0	0	0	0	0	0	0	0	0			HF
9	2016-01-04	2015-12-13	1	ns	0	0	22	3	0	0	0	0	0	0	0	0	0	0	0			HF
9	2016-01-05	2015-12-13	1	1	0	0	23	3	0	0	0	0	0	0	0	0	0	0	0			HF
9	2016-01-06	2015-12-13	1	3	0	0	24	3	0	0	0	0	0	0	0	0	0	0	0			HF
9	2016-01-07	2015-12-13	1	3	0	0	25	3	0	0	0	0	0	0	0	0	0	0	0			JC
9	2016-01-08	2015-12-13	1	1	0	0	26	3	0	1	0	0	0	0	0	0	0	0	0		first day straw	JC
9	2016-01-09	2015-12-13	1	1	0	0	27	3	0	0	0	0	0	0	0	0	0	0	0			HF
9	2016-01-10	2015-12-13	1	2	0	0	28	3	0	0	0	0	0	0	0	0	0	0	0			HF
9	2016-01-11	2015-12-13	1	1	0	0	29	3	0	0	0	0	0	0	0	0	0	0	0			HF
10	2015-12-15	2015-12-12	1	1	0	0	3	2	0	0	0	0	0	0	0	0	0	0	0			HF
10	2015-12-16	2015-12-12	1	ns	0	0	4	2	0	0	0	0	0	0	0	0	0	0	0			JC
10	2015-12-17	2015-12-12	1	ns	0	0	5	2	0	0	0	0	0	0	0	0	0	0	0			JC
10	2015-12-18	2015-12-12	1	ns	0	0	6	2	0	0	0	0	0	0	0	0	0	0	0			JC
10	2015-12-19	2015-12-12	1	ns	0	0	7	2	0	0	0	0	0	0	0	0	0	0	0			HF
10	2015-12-20	2015-12-12	1	1	0	0	8	2	0	0	0	0	0	0	0	0	0	0	0			HF
10	2015-12-21	2015-12-12	1	1	0	0	9	2	0	0	0	0	0	0	0	0	0	0	0			JC
10	2015-12-22	2015-12-12	1	1	0	0	10	2	0	0	0	0	0	0	0	0	0	0	0			HF
10	2015-12-23	2015-12-12	2	ns	0	0	11	2	0	0	0	0	0	0	0	0	0	0	0			HF
10	2015-12-24	2015-12-12	2	3	0	0	12	2	0	0	0	0	0	0	0	0	0	0	0			JC
10	2015-12-25	2015-12-12	1	2	0	0	13	3	0	0	0	0	0	0	0	0	0	0	0			HF
10	2015-12-26	2015-12-12	1	2	0	0	14	3	0	0	0	0	0	0	0	0	0	0	0			HF
10	2015-12-27	2015-12-12	2	2	0	0	15	3	0	0	0	0	0	0	0	0	0	0	0			HF
10	2015-12-28	2015-12-12	2	2	0	0	16	3	0	0	0	0	0	0	0	0	0	0	0			JC
10	2015-12-29	2015-12-12	1	2	0	0	17	3	0	0	0	0	0	0	0	0	0	0	0			JC
10	2015-12-30	2015-12-12	1	ns	0	0	18	3	0	0	0	0	0	0	0	0	0	0	0			JC
10	2015-12-31	2015-12-12	1	ns	0	0	19	3	0	0	0	0	0	0	0	0	0	0	0			HF
10	2016-01-01	2015-12-12	1	ns	0	0	20	3	0	0	0	0	0	0	0	0	0	0	0			HF
10	2016-01-02	2015-12-12	1	ns	0	0	21	3	0	0	0	0	0	0	0	0	0	0	0			HF
10	2016-01-03	2015-12-12	1	1	0	0	22	3	0	0	0	0	0	0	0	0	0	0	0			HF
10	2016-01-04	2015-12-12	1	ns	0	0	23	3	0	0	0	0	0	0	0	0	0	0	0			HF
10	2016-01-05	2015-12-12	1	1	0	0	24	3	0	0	0	0	0	0	0	0	0	0	0			HF
10	2016-01-06	2015-12-12	1	ns	0	0	25	3	0	0	0	0	0	0	0	0	0	0	0			HF
10	2016-01-07	2015-12-12	1	ns	0	0	26	3	0	0	0	0	0	0	0	0	0	0	0			JC
10	2016-01-08	2015-12-12	1	ns	0	0	27	3	0	1	0	0	0	0	0	0	0	0	0		first day straw	JC
10	2016-01-09	2015-12-12	1	ns	0	0	28	3	0	0	0	0	0	0	0	0	0	0	0			HF
10	2016-01-10	2015-12-12	1	ns	0	0	29	3	0	0	0	0	0	0	0	0	0	0	0			HF
10	2016-01-11	2015-12-12	1	ns	0	0	30	3	0	0	0	0	0	0	0	0	0	0	0			HF
11	2015-12-15	2015-12-12	2	1	0	0	3	2	0	0	0	0	0	0	0	0	0	0	0			HF
11	2015-12-16	2015-12-12	1	1	0	0	4	2	0	0	0	0	0	0	0	0	0	0	0			JC
11	2015-12-17	2015-12-12	1	ns	1	1	5	2	0	0	0	0	0	0	0	0	0	0	0			JC
11	2015-12-18	2015-12-12	1	ns	0	0	6	2	0	0	0	0	0	0	0	0	0	0	0			JC
11	2015-12-19	2015-12-12	1	1	0	0	7	2	0	0	0	0	0	0	0	0	0	0	0			HF
11	2015-12-20	2015-12-12	2	1	0	0	8	2	0	0	0	0	0	0	0	0	0	0	0			HF
11	2015-12-21	2015-12-12	1	1	0	0	9	2	0	0	0	0	0	0	0	0	0	0	0			JC
11	2015-12-22	2015-12-12	2	1	0	0	10	2	0	0	0	0	0	0	0	0	0	0	0			HF
11	2015-12-23	2015-12-12	1	1	0	0	11	2	0	0	0	0	0	0	0	0	0	0	0			HF
11	2015-12-24	2015-12-12	2	1	0	0	12	2	0	0	0	0	0	0	0	0	0	0	0			JC
11	2015-12-25	2015-12-12	1	1	0	0	13	3	0	0	0	0	0	0	0	0	0	0	0			HF
11	2015-12-26	2015-12-12	1	1	0	0	14	3	0	0	0	0	0	0	0	0	0	0	0			HF
11	2015-12-27	2015-12-12	2	ns	0	0	15	3	0	0	0	0	0	0	0	0	0	0	0			HF
11	2015-12-28	2015-12-12	1	ns	0	0	16	3	0	0	0	0	0	0	0	0	0	0	0			JC
11	2015-12-29	2015-12-12	1	1	0	0	17	3	0	0	0	0	0	0	0	0	0	0	0			JC
11	2015-12-30	2015-12-12	2	ns	0	0	18	3	0	0	0	0	0	0	0	0	0	0	0			JC
11	2015-12-31	2015-12-12	1	ns	0	0	19	3	0	0	0	0	0	0	0	0	0	0	0			HF
11	2016-01-01	2015-12-12	1	ns	0	0	20	3	0	0	0	0	0	0	0	0	0	0	0			HF
11	2016-01-02	2015-12-12	2	ns	0	0	21	3	0	0	0	0	0	0	0	0	0	0	0			HF
11	2016-01-03	2015-12-12	2	ns	0	0	22	3	0	0	0	0	0	0	0	0	0	0	0			HF
11	2016-01-04	2015-12-12	2	ns	0	0	23	3	0	0	0	0	0	0	0	0	0	0	0			HF
11	2016-01-05	2015-12-12	1	ns	0	0	24	3	0	0	0	0	0	0	0	0	0	0	0			HF
11	2016-01-06	2015-12-12	1	ns	0	0	25	3	0	0	0	0	0	0	0	0	0	0	0			HF
11	2016-01-07	2015-12-12	1	1	0	0	26	3	0	0	0	0	0	0	0	0	0	0	0			JC
11	2016-01-08	2015-12-12	1	ns	0	0	27	3	0	1	0	0	0	0	0	0	0	0	0		first day straw	JC
11	2016-01-09	2015-12-12	2	ns	0	0	28	3	0	0	0	0	0	0	0	0	0	0	0			HF
11	2016-01-10	2015-12-12	2	ns	0	0	29	3	0	0	0	0	0	0	0	0	0	0	0			HF
11	2016-01-11	2015-12-12	1	1	0	0	30	3	0	0	0	0	0	0	0	0	0	0	0			HF
12	2015-12-15	2015-12-12	2	ns	0	0	3	2	0	0	0	0	0	0	0	0	0	0	0			HF
12	2015-12-16	2015-12-12	1	ns	0	0	4	2	0	0	0	0	0	0	0	0	0	0	0			JC
12	2015-12-17	2015-12-12	1	ns	1	1	5	2	0	0	0	0	0	0	0	0	0	0	0			JC
12	2015-12-18	2015-12-12	1	ns	0	0	6	2	0	0	0	0	0	0	0	0	0	0	0			JC
12	2015-12-19	2015-12-12	2	1	0	0	7	2	0	0	0	0	0	0	0	0	0	0	0			HF
12	2015-12-20	2015-12-12	2	1	0	0	8	2	0	0	0	0	0	0	0	0	0	0	0			HF
12	2015-12-21	2015-12-12	1	1	0	0	9	2	0	0	0	0	0	0	0	0	0	0	0			JC
12	2015-12-22	2015-12-12	1	1	0	0	10	2	0	0	0	0	0	0	0	0	0	0	0			HF
12	2015-12-23	2015-12-12	1	1	0	0	11	2	0	0	0	0	0	0	0	0	0	0	0			HF
12	2015-12-24	2015-12-12	1	1	0	0	12	2	0	0	0	0	0	0	0	0	0	0	0			JC
12	2015-12-25	2015-12-12	1	1	0	0	13	3	0	0	0	0	0	0	0	0	0	0	0			HF
12	2015-12-26	2015-12-12	1	1	0	0	14	3	0	0	0	0	0	0	0	0	0	0	0			HF
12	2015-12-27	2015-12-12	1	1	0	0	15	3	0	0	0	0	0	0	0	0	0	0	0			HF
12	2015-12-28	2015-12-12	1	1	0	0	16	3	0	0	0	0	0	0	0	0	0	0	0			JC
12	2015-12-29	2015-12-12	1	ns	0	0	17	3	0	0	0	0	0	0	0	0	0	0	0			JC
12	2015-12-30	2015-12-12	2	ns	0	0	18	3	0	0	0	0	0	0	0	0	0	0	0			JC
12	2015-12-31	2015-12-12	1	1	0	0	19	3	0	0	0	0	0	0	0	0	0	0	0			HF
12	2016-01-01	2015-12-12	1	1	0	0	20	3	0	0	0	0	0	0	0	0	0	0	0			HF
12	2016-01-02	2015-12-12	1	1	0	0	21	3	0	0	0	0	0	0	0	0	0	0	0			HF
12	2016-01-03	2015-12-12	2	ns	0	0	22	3	0	0	0	0	0	0	0	0	0	0	0			HF
12	2016-01-04	2015-12-12	1	ns	0	0	23	3	0	0	0	0	0	0	0	0	0	0	0			HF
12	2016-01-05	2015-12-12	1	ns	0	0	24	3	0	0	0	0	0	0	0	0	0	0	0			HF
12	2016-01-06	2015-12-12	1	ns	0	0	25	3	0	0	0	0	0	0	0	0	0	0	0			HF
12	2016-01-07	2015-12-12	1	1	0	0	26	3	0	0	0	0	0	0	0	0	0	0	0			JC
12	2016-01-08	2015-12-12	1	1	0	0	27	3	0	1	0	0	0	0	0	0	0	0	0		first day straw	JC
12	2016-01-09	2015-12-12	1	ns	0	0	28	3	0	0	0	0	0	0	0	0	0	0	0			HF
12	2016-01-10	2015-12-12	1	1	0	0	29	3	0	0	0	0	0	0	0	0	0	0	0			HF
12	2016-01-11	2015-12-12	1	1	0	0	30	3	0	0	0	0	0	0	0	0	0	0	0			HF
12	2016-02-08	2015-12-12					58	3	0	0	0	0	1	0	0	0	0	0	0
13	2015-12-15	2015-12-12	1	ns	0	0	3	2	0	0	0	0	0	0	0	0	0	0	0			HF
13	2015-12-16	2015-12-12	1	1	0	0	4	2	0	0	0	0	0	0	0	0	0	0	0			JC
13	2015-12-17	2015-12-12	1	ns	1	1	5	2	0	0	0	0	0	0	0	0	0	0	0			JC
13	2015-12-18	2015-12-12	1	ns	0	0	6	2	0	0	0	0	0	0	0	0	0	0	0			JC
13	2015-12-19	2015-12-12	1	3	0	0	7	2	0	0	0	0	0	0	0	0	0	0	0			HF
13	2015-12-20	2015-12-12	1	3	0	0	8	2	0	0	0	0	0	0	0	0	0	0	0			HF
13	2015-12-21	2015-12-12	2	1	0	0	9	2	0	0	0	0	0	0	0	0	0	0	0			JC
13	2015-12-22	2015-12-12	2	1	0	0	10	2	0	0	0	0	0	0	0	0	0	0	0			HF
13	2015-12-23	2015-12-12	1	ns	0	0	11	2	0	0	0	0	0	0	0	0	0	0	0			HF
13	2015-12-24	2015-12-12	1	1	0	0	12	2	0	0	0	0	0	0	0	0	0	0	0			JC
13	2015-12-25	2015-12-12	1	ns	0	0	13	3	0	0	0	0	0	0	0	0	0	0	0			HF
13	2015-12-26	2015-12-12	1	ns	0	0	14	3	0	0	0	0	0	0	0	0	0	0	0			HF
13	2015-12-27	2015-12-12	1	ns	0	0	15	3	0	0	0	0	0	0	0	0	0	0	0			HF
13	2015-12-28	2015-12-12	1	ns	0	0	16	3	0	0	0	0	0	0	0	0	0	0	0			JC
13	2015-12-29	2015-12-12	1	3	0	0	17	3	0	0	0	0	0	0	0	0	0	0	0			JC
13	2015-12-30	2015-12-12	1	1	0	0	18	3	0	0	0	0	0	0	0	0	0	0	0			JC
13	2015-12-31	2015-12-12	1	ns	0	0	19	3	0	0	0	0	0	0	0	0	0	0	0			HF
13	2016-01-01	2015-12-12	1	1	0	0	20	3	0	0	0	0	0	0	0	0	0	0	0			HF
13	2016-01-02	2015-12-12	1	1	0	0	21	3	0	0	0	0	0	0	0	0	0	0	0			HF
13	2016-01-03	2015-12-12	2	3	0	0	22	3	0	0	0	0	0	0	0	0	0	0	0			HF
13	2016-01-04	2015-12-12	1	2	0	0	23	3	0	0	0	0	0	0	0	0	0	0	0			HF
13	2016-01-05	2015-12-12	1	1	0	0	24	3	0	0	0	0	0	0	0	0	0	0	0			HF
13	2016-01-06	2015-12-12	1	ns	0	0	25	3	0	0	0	0	0	0	0	0	0	0	0			HF
13	2016-01-07	2015-12-12	1	ns	0	0	26	3	0	0	0	0	0	0	0	0	0	0	0			JC
13	2016-01-08	2015-12-12	1	1	0	0	27	3	0	1	0	0	0	0	0	0	0	0	0		first day straw	JC
13	2016-01-09	2015-12-12	1	ns	0	0	28	3	0	0	0	0	0	0	0	0	0	0	0			HF
13	2016-01-10	2015-12-12	1	ns	0	0	29	3	0	0	0	0	0	0	0	0	0	0	0			HF
13	2016-01-11	2015-12-12	1	ns	0	0	30	3	0	0	0	0	0	0	0	0	0	0	0			HF
14	2015-12-15	2015-12-13	1	1	0	0	2	2	0	0	0	0	0	0	0	0	0	0	0			HF
14	2015-12-16	2015-12-13	1	1	0	0	3	2	0	0	0	0	0	0	0	0	0	0	0			JC
14	2015-12-17	2015-12-13	1	ns	0	0	4	2	0	0	0	0	0	0	0	0	0	0	0			JC
14	2015-12-18	2015-12-13	1	1	0	0	5	2	0	0	0	0	0	0	0	0	0	0	0			JC
14	2015-12-19	2015-12-13	1	2	1	1	6	2	0	0	0	0	0	0	0	0	0	0	0			HF
14	2015-12-20	2015-12-13	2	2	1	1	7	2	0	0	0	0	0	0	0	0	0	0	0			HF
14	2015-12-21	2015-12-13	2	1	0	0	8	2	0	0	0	0	0	0	0	0	0	0	0			JC
14	2015-12-22	2015-12-13	2	ns	0	0	9	2	0	0	0	0	0	0	0	0	0	0	0			HF
14	2015-12-23	2015-12-13	2	1	0	0	10	2	0	0	0	0	0	0	0	0	0	0	0			HF
14	2015-12-24	2015-12-13	2	2	0	0	11	2	0	0	0	0	0	0	0	0	0	0	0			JC
14	2015-12-25	2015-12-13	1	2	0	0	12	3	0	0	0	0	0	0	0	0	0	0	0			HF
14	2015-12-26	2015-12-13	2	2	0	0	13	3	0	0	0	0	0	0	0	0	0	0	0			HF
14	2015-12-27	2015-12-13	1	1	0	0	14	3	0	0	0	0	0	0	0	0	0	0	0			HF
14	2015-12-28	2015-12-13	2	ns	0	0	15	3	0	0	0	0	0	0	0	0	0	0	0			JC
14	2015-12-29	2015-12-13	1	1	0	0	16	3	0	0	0	0	0	0	0	0	0	0	0			JC
14	2015-12-30	2015-12-13	1	2	0	0	17	3	0	0	0	0	0	0	0	0	0	0	0			JC
14	2015-12-31	2015-12-13	1	ns	0	0	18	3	0	0	0	0	0	0	0	0	0	0	0			HF
14	2016-01-01	2015-12-13	2	2	0	0	19	3	0	0	0	0	0	0	0	0	0	0	0			HF
14	2016-01-02	2015-12-13	1	2	0	0	20	3	0	0	0	0	0	0	0	0	0	0	0			HF
14	2016-01-03	2015-12-13	2	ns	0	0	21	3	0	0	0	0	0	0	0	0	0	0	0			HF
14	2016-01-04	2015-12-13	1	ns	0	0	22	3	0	0	0	0	0	0	0	0	0	0	0			HF
14	2016-01-05	2015-12-13	1	1	0	0	23	3	0	0	0	0	0	0	0	0	0	0	0			HF
14	2016-01-06	2015-12-13	1	1	0	0	24	3	0	0	0	0	0	0	0	0	0	0	0			HF
14	2016-01-07	2015-12-13	1	1	0	0	25	3	0	0	0	0	0	0	0	0	0	0	0			JC
14	2016-01-08	2015-12-13	1	1	0	0	26	3	0	1	0	0	0	0	0	0	0	0	0		first day straw	JC
14	2016-01-09	2015-12-13	1	1	0	0	27	3	0	0	0	0	0	0	0	0	0	0	0			HF
14	2016-01-10	2015-12-13	1	1	0	0	28	3	0	0	0	0	0	0	0	0	0	0	0			HF
14	2016-01-11	2015-12-13	1	1	0	0	29	3	0	0	0	0	0	0	0	0	0	0	0			HF
15	2015-12-15	2015-12-13	2	1	0	0	2	2	0	0	0	0	0	0	0	0	0	0	0			HF
15	2015-12-16	2015-12-13	1	1	0	0	3	2	0	0	0	0	0	0	0	0	0	0	0			JC
15	2015-12-17	2015-12-13	1	ns	0	0	4	2	0	0	0	0	0	0	0	0	0	0	0			JC
15	2015-12-18	2015-12-13	1	1	0	0	5	2	0	0	0	0	0	0	0	0	0	0	0			JC
15	2015-12-19	2015-12-13	1	ns	0	0	6	2	0	0	0	0	0	0	0	0	0	0	0			HF
15	2015-12-20	2015-12-13	1	ns	0	0	7	2	0	0	0	0	0	0	0	0	0	0	0			HF
15	2015-12-21	2015-12-13	1	1	0	0	8	2	0	0	0	0	0	0	0	0	0	0	0			JC
15	2015-12-22	2015-12-13	1	ns	0	0	9	2	0	0	0	0	0	0	0	0	0	0	0			HF
15	2015-12-23	2015-12-13	1	ns	0	0	10	2	0	0	0	0	0	0	0	0	0	0	0			HF
15	2015-12-24	2015-12-13	1	1	0	0	11	2	0	0	0	0	0	0	0	0	0	0	0			JC
15	2015-12-25	2015-12-13	1	1	0	0	12	3	0	0	0	0	0	0	0	0	0	0	0			HF
15	2015-12-26	2015-12-13	1	3	0	0	13	3	0	0	0	0	0	0	0	0	0	0	0			HF
15	2015-12-27	2015-12-13	1	2	0	0	14	3	0	0	0	0	0	0	0	0	0	0	0			HF
15	2015-12-28	2015-12-13	1	2	0	0	15	3	0	0	0	0	0	0	0	0	0	0	0			JC
15	2015-12-29	2015-12-13	1	2	0	0	16	3	0	0	0	0	0	0	0	0	0	0	0			JC
15	2015-12-30	2015-12-13	1	3	0	0	17	3	0	0	0	0	0	0	0	0	0	0	0			JC
15	2015-12-31	2015-12-13	1	2	0	0	18	3	0	0	0	0	0	0	0	0	0	0	0			HF
15	2016-01-01	2015-12-13	1	ns	0	0	19	3	0	0	0	0	0	0	0	0	0	0	0			HF
15	2016-01-02	2015-12-13	1	2	0	0	20	3	0	0	0	0	0	0	0	0	0	0	0			HF
15	2016-01-03	2015-12-13	1	1	0	0	21	3	0	0	0	0	0	0	0	0	0	0	0			HF
15	2016-01-04	2015-12-13	1	1	0	0	22	3	0	0	0	0	0	0	0	0	0	0	0			HF
15	2016-01-05	2015-12-13	1	1	0	0	23	3	0	0	0	0	0	0	0	0	0	0	0			HF
15	2016-01-06	2015-12-13	1	2	0	0	24	3	0	0	0	0	0	0	0	0	0	0	0			HF
15	2016-01-07	2015-12-13	1	ns	0	0	25	3	0	0	0	0	0	0	0	0	0	0	0			JC
15	2016-01-08	2015-12-13	1	1	0	0	26	3	0	1	0	0	0	0	0	0	0	0	0		first day straw	JC
15	2016-01-09	2015-12-13	1	ns	0	0	27	3	0	0	0	0	0	0	0	0	0	0	0			HF
15	2016-01-10	2015-12-13	1	ns	0	0	28	3	0	0	0	0	0	0	0	0	0	0	0			HF
15	2016-01-11	2015-12-13	1	ns	0	0	29	3	0	0	0	0	0	0	0	0	0	0	0			HF
16	2015-12-15	2015-12-12	1	ns	0	0	3	2	0	0	0	0	0	0	0	0	0	0	0			HF
16	2015-12-16	2015-12-12	1	ns	0	0	4	2	0	0	0	0	0	0	0	0	0	0	0			JC
16	2015-12-17	2015-12-12	1	1	0	0	5	2	0	0	0	0	0	0	0	0	0	0	0			JC
16	2015-12-18	2015-12-12	1	3	1	1	6	2	0	0	0	0	0	0	0	0	0	0	0			JC
16	2015-12-19	2015-12-12	1	1	1	1	7	2	0	0	0	0	0	0	0	0	0	0	0			HF
16	2015-12-20	2015-12-12	2	1	0	0	8	2	0	0	0	0	0	0	0	0	0	0	0			HF
16	2015-12-21	2015-12-12	1	1	0	0	9	2	0	0	0	0	0	0	0	0	0	0	0			JC
16	2015-12-22	2015-12-12	1	1	0	0	10	2	0	0	0	0	0	0	0	0	0	0	0			HF
16	2015-12-23	2015-12-12	1	1	0	0	11	2	0	0	0	0	0	0	0	0	0	0	0			HF
16	2015-12-24	2015-12-12	1	ns	0	0	12	2	0	0	0	0	0	0	0	0	0	0	0			JC
16	2015-12-25	2015-12-12	1	ns	0	0	13	3	0	0	0	0	0	0	0	0	0	0	0			HF
16	2015-12-26	2015-12-12	1	2	0	0	14	3	0	0	0	0	0	0	0	0	0	0	0			HF
16	2015-12-27	2015-12-12	1	ns	0	0	15	3	0	0	0	0	0	0	0	0	0	0	0			HF
16	2015-12-28	2015-12-12	1	1	0	0	16	3	0	0	0	0	0	0	0	0	0	0	0			JC
16	2015-12-29	2015-12-12	1	1	0	0	17	3	0	0	0	0	0	0	0	0	0	0	0			JC
16	2015-12-30	2015-12-12	1	ns	0	0	18	3	0	0	0	0	0	0	0	0	0	0	0			JC
16	2015-12-31	2015-12-12	1	2	0	0	19	3	0	0	0	0	0	0	0	0	0	0	0			HF
16	2016-01-01	2015-12-12	1	1	0	0	20	3	0	0	0	0	0	0	0	0	0	0	0			HF
16	2016-01-02	2015-12-12	1	ns	0	0	21	3	0	0	0	0	0	0	0	0	0	0	0			HF
16	2016-01-03	2015-12-12	1	ns	0	0	22	3	0	0	0	0	0	0	0	0	0	0	0			HF
16	2016-01-04	2015-12-12	1	ns	0	0	23	3	0	0	0	0	0	0	0	0	0	0	0			HF
16	2016-01-05	2015-12-12	1	ns	0	0	24	3	0	0	0	0	0	0	0	0	0	0	0			HF
16	2016-01-06	2015-12-12	1	1	0	0	25	3	0	0	0	0	0	0	0	0	0	0	0			HF
16	2016-01-07	2015-12-12	1	1	0	0	26	3	0	0	0	0	0	0	0	0	0	0	0			JC
16	2016-01-08	2015-12-12	1	ns	0	0	27	3	0	1	0	0	0	0	0	0	0	0	0		first day straw	JC
16	2016-01-09	2015-12-12	1	1	0	0	28	3	0	0	0	0	0	0	0	0	0	0	0			HF
16	2016-01-10	2015-12-12	1	ns	0	0	29	3	0	0	0	0	0	0	0	0	0	0	0			HF
16	2016-01-11	2015-12-12	1	ns	0	0	30	3	0	0	0	0	0	0	0	0	0	0	0			HF
17	2015-12-15	2015-12-12	1	ns	0	0	3	2	0	0	0	0	0	0	0	0	0	0	0			HF
17	2015-12-16	2015-12-12	1	1	0	0	4	2	0	0	0	0	0	0	0	0	0	0	0			JC
17	2015-12-17	2015-12-12	1	ns	0	0	5	2	0	0	0	0	0	0	0	0	0	0	0			JC
17	2015-12-18	2015-12-12	2	ns	0	0	6	2	0	0	0	0	0	0	0	0	0	0	0			JC
17	2015-12-19	2015-12-12	2	1	0	0	7	2	0	0	0	0	0	0	0	0	0	0	0			HF
17	2015-12-20	2015-12-12	1	ns	1	1	8	2	0	0	0	0	0	0	0	0	0	0	0			HF
17	2015-12-21	2015-12-12	1	3	1	1	9	2	0	0	0	0	0	0	0	0	0	0	0			JC
17	2015-12-22	2015-12-12	1	3	0	0	10	2	0	0	0	0	0	0	0	0	0	0	0			HF
17	2015-12-23	2015-12-12	2	ns	0	0	11	2	0	0	0	0	0	0	0	0	0	0	0			HF
17	2015-12-24	2015-12-12	1	1	0	0	12	2	0	0	0	0	0	0	0	0	0	0	0			JC
17	2015-12-25	2015-12-12	1	ns	0	0	13	3	0	0	0	0	0	0	0	0	0	0	0			HF
17	2015-12-26	2015-12-12	1	1	0	0	14	3	0	0	0	0	0	0	0	0	0	0	0			HF
17	2015-12-27	2015-12-12	1	1	0	0	15	3	0	0	0	0	0	0	0	0	0	0	0			HF
17	2015-12-28	2015-12-12	1	ns	0	0	16	3	0	0	0	0	0	0	0	0	0	0	0			JC
17	2015-12-29	2015-12-12	1	2	0	0	17	3	0	0	0	0	0	0	0	0	0	0	0			JC
17	2015-12-30	2015-12-12	1	ns	0	0	18	3	0	0	0	0	0	0	0	0	0	0	0			JC
17	2015-12-31	2015-12-12	1	ns	0	0	19	3	0	0	0	0	0	0	0	0	0	0	0			HF
17	2016-01-01	2015-12-12	1	ns	0	0	20	3	0	0	0	0	0	0	0	0	0	0	0			HF
17	2016-01-02	2015-12-12	1	ns	0	0	21	3	0	0	0	0	0	0	0	0	0	0	0			HF
17	2016-01-03	2015-12-12	1	ns	0	0	22	3	0	0	0	0	0	0	0	0	0	0	0			HF
17	2016-01-04	2015-12-12	1	1	0	0	23	3	0	0	0	0	0	0	0	0	0	0	0			HF
17	2016-01-05	2015-12-12	1	ns	0	0	24	3	0	0	0	0	0	0	0	0	0	0	0			HF
17	2016-01-06	2015-12-12	1	ns	0	0	25	3	0	0	0	0	0	0	0	0	0	0	0			HF
17	2016-01-07	2015-12-12	1	1	0	0	26	3	0	0	0	0	0	0	0	0	0	0	0			JC
17	2016-01-08	2015-12-12	1	ns	0	0	27	3	0	1	0	0	0	0	0	0	0	0	0		first day straw	JC
17	2016-01-09	2015-12-12	1	ns	0	0	28	3	0	0	0	0	0	0	0	0	0	0	0			HF
17	2016-01-10	2015-12-12	1	ns	0	0	29	3	0	0	0	0	0	0	0	0	0	0	0			HF
17	2016-01-11	2015-12-12	1	1	0	0	30	3	0	0	0	0	0	0	0	0	0	0	0			HF
18	2015-12-15	2015-12-12	1	ns	0	0	3	2	0	0	0	0	0	0	0	0	0	0	0			HF
18	2015-12-16	2015-12-12	1	ns	0	0	4	2	0	0	0	0	0	0	0	0	0	0	0			JC
18	2015-12-17	2015-12-12	1	ns	0	0	5	2	0	0	0	0	0	0	0	0	0	0	0			JC
18	2015-12-18	2015-12-12	2	1	0	0	6	2	0	0	0	0	0	0	0	0	0	0	0			JC
18	2015-12-19	2015-12-12	2	2	1	1	7	2	0	0	0	0	0	0	0	0	0	0	0			HF
18	2015-12-20	2015-12-12	1	ns	1	1	8	2	0	0	0	0	0	0	0	0	0	0	0			HF
18	2015-12-21	2015-12-12	1	1	0	0	9	2	0	0	0	0	0	0	0	0	0	0	0			JC
18	2015-12-22	2015-12-12	1	1	0	0	10	2	0	0	0	0	0	0	0	0	0	0	0			HF
18	2015-12-23	2015-12-12	1	ns	0	0	11	2	0	0	0	0	0	0	0	0	0	0	0			HF
18	2015-12-24	2015-12-12	1	ns	0	0	12	2	0	0	0	0	0	0	0	0	0	0	0			JC
18	2015-12-25	2015-12-12	2	ns	0	0	13	3	0	0	0	0	0	0	0	0	0	0	0			HF
18	2015-12-26	2015-12-12	1	ns	0	0	14	3	0	0	0	0	0	0	0	0	0	0	0			HF
18	2015-12-27	2015-12-12	1	ns	0	0	15	3	0	0	0	0	0	0	0	0	0	0	0			HF
18	2015-12-28	2015-12-12	1	1	0	0	16	3	0	0	0	0	0	0	0	0	0	0	0			JC
18	2015-12-29	2015-12-12	2	ns	0	0	17	3	0	0	0	0	0	0	0	0	0	0	0			JC
18	2015-12-30	2015-12-12	1	ns	0	0	18	3	0	0	0	0	0	0	0	0	0	0	0			JC
18	2015-12-31	2015-12-12	1	ns	0	0	19	3	0	0	0	0	0	0	0	0	0	0	0			HF
18	2016-01-01	2015-12-12	2	ns	0	0	20	3	0	0	0	0	0	0	0	0	0	0	0			HF
18	2016-01-02	2015-12-12	1	ns	0	0	21	3	0	0	0	0	0	0	0	0	0	0	0			HF
18	2016-01-03	2015-12-12	1	ns	0	0	22	3	0	0	0	0	0	0	0	0	0	0	0			HF
18	2016-01-04	2015-12-12	2	ns	0	0	23	3	0	0	0	0	0	0	0	0	0	0	0			HF
18	2016-01-05	2015-12-12	1	1	0	0	24	3	0	0	0	0	0	0	0	0	0	0	0			HF
18	2016-01-06	2015-12-12	1	ns	0	0	25	3	0	0	0	0	0	0	0	0	0	0	0			HF
18	2016-01-07	2015-12-12	1	ns	0	0	26	3	0	0	0	0	0	0	0	0	0	0	0			JC
18	2016-01-08	2015-12-12	1	ns	0	0	27	3	0	1	0	0	0	0	0	0	0	0	0		first day straw	JC
18	2016-01-09	2015-12-12	1	ns	0	0	28	3	0	0	0	0	0	0	0	0	0	0	0			HF
18	2016-01-10	2015-12-12	1	ns	0	0	29	3	0	0	0	0	0	0	0	0	0	0	0			HF
18	2016-01-11	2015-12-12	1	2	0	0	30	3	0	0	0	0	0	0	0	0	0	0	0			HF
19	2015-12-15	2015-12-12	2	1	0	0	3	2	0	0	0	0	0	0	0	0	0	0	0			HF
19	2015-12-16	2015-12-12	1	ns	0	0	4	2	0	0	0	0	0	0	0	0	0	0	0			JC
19	2015-12-17	2015-12-12	1	1	1	1	5	2	0	0	0	0	0	0	0	0	0	0	0			JC
19	2015-12-18	2015-12-12	2	2	1	0	6	2	0	0	0	0	0	0	0	0	0	0	0			JC
19	2015-12-19	2015-12-12	2	3	1	0	7	2	0	0	0	0	0	0	0	0	0	0	0			HF
19	2015-12-20	2015-12-12	2	2	0	0	8	2	0	0	0	0	0	0	0	0	0	0	0			HF
19	2015-12-21	2015-12-12	2	1	0	0	9	2	0	0	0	0	0	0	0	0	0	0	0			JC
19	2015-12-22	2015-12-12	2	1	0	0	10	2	0	0	0	0	0	0	0	0	0	0	0			HF
19	2015-12-23	2015-12-12	2	3	0	0	11	2	0	0	0	0	0	0	0	0	0	0	0			HF
19	2015-12-24	2015-12-12	1	3	0	0	12	2	0	0	0	0	0	0	0	0	0	0	0			JC
19	2015-12-25	2015-12-12	2	3	1	1	13	3	0	0	0	0	0	0	0	0	0	0	0		Moderately dehydrated	HF
19	2015-12-26	2015-12-12	1	3	0	0	14	3	0	0	0	0	0	0	0	0	0	0	0			HF
19	2015-12-27	2015-12-12	2	2	0	0	15	3	0	0	0	0	0	0	0	0	0	0	0			HF
19	2015-12-28	2015-12-12	2	2	0	0	16	3	0	0	0	0	0	0	0	0	0	0	0			JC
19	2015-12-29	2015-12-12	2	3	0	0	17	3	0	0	0	0	0	0	0	0	0	0	0			JC
19	2015-12-30	2015-12-12	2	3	0	0	18	3	0	0	0	0	0	0	0	0	0	0	0			JC
19	2015-12-31	2015-12-12	2	3	0	0	19	3	0	0	0	0	0	0	0	0	0	0	0			HF
19	2016-01-01	2015-12-12	1	3	0	0	20	3	0	0	0	0	0	0	0	0	0	0	0			HF
19	2016-01-02	2015-12-12	1	2	0	0	21	3	0	0	0	0	0	0	0	0	0	0	0			HF
19	2016-01-03	2015-12-12	2	2	0	0	22	3	0	0	0	0	0	0	0	0	0	0	0			HF
19	2016-01-04	2015-12-12	2	1	0	0	23	3	0	0	0	0	0	0	0	0	0	0	0			HF
19	2016-01-05	2015-12-12	2	ns	0	0	24	3	0	0	0	0	0	0	0	0	0	0	0			HF
19	2016-01-06	2015-12-12	1	1	0	0	25	3	0	0	0	0	0	0	0	0	0	0	0			HF
19	2016-01-07	2015-12-12	1	1	0	0	26	3	0	0	0	0	0	0	0	0	0	0	0			JC
19	2016-01-08	2015-12-12	1	1	0	0	27	3	0	1	0	0	0	0	0	0	0	0	0		first day straw	JC
19	2016-01-09	2015-12-12	2	1	0	0	28	3	0	0	0	0	0	0	0	0	0	0	0			HF
19	2016-01-10	2015-12-12	1	1	0	0	29	3	0	0	0	1	0	0	0	0	0	0	0		12/26-12/26 treated with SMZ for diarrhea	HF
19	2016-01-11	2015-12-12	1	ns	0	0	30	3	0	0	0	0	0	0	0	0	0	0	0			HF
20	2015-12-15	2015-12-12	2	ns	0	0	3	2	0	0	0	0	0	0	0	0	0	0	0			HF
20	2015-12-16	2015-12-12	1	1	0	0	4	2	0	0	0	0	0	0	0	0	0	0	0			JC
20	2015-12-17	2015-12-12	1	1	1	1	5	2	0	0	0	0	0	0	0	0	0	0	0			JC
20	2015-12-18	2015-12-12	1	ns	0	0	6	2	0	0	0	0	0	0	0	0	0	0	0			JC
20	2015-12-19	2015-12-12	1	1	0	0	7	2	0	0	0	0	0	0	0	0	0	0	0			HF
20	2015-12-20	2015-12-12	1	ns	0	0	8	2	0	0	0	0	0	0	0	0	0	0	0			HF
20	2015-12-21	2015-12-12	2	2	0	0	9	2	0	0	0	0	0	0	0	0	0	0	0			JC
20	2015-12-22	2015-12-12	1	1	0	0	10	2	0	0	0	0	0	0	0	0	0	0	0			HF
20	2015-12-23	2015-12-12	2	2	0	0	11	2	0	0	0	0	0	0	0	0	0	0	0			HF
20	2015-12-24	2015-12-12	2	2	0	0	12	2	0	0	0	0	0	0	0	0	0	0	0			JC
20	2015-12-25	2015-12-12	1	1	0	0	13	3	0	0	0	0	0	0	0	0	0	0	0			HF
20	2015-12-26	2015-12-12	1	3	0	0	14	3	0	0	0	0	0	0	0	0	0	0	0			HF
20	2015-12-27	2015-12-12	1	ns	0	0	15	3	0	0	0	0	0	0	0	0	0	0	0			HF
20	2015-12-28	2015-12-12	1	3	0	0	16	3	0	0	0	0	0	0	0	0	0	0	0			JC
20	2015-12-29	2015-12-12	2	3	0	0	17	3	0	0	0	0	0	0	0	0	0	0	0			JC
20	2015-12-30	2015-12-12	1	ns	0	0	18	3	0	0	0	0	0	0	0	0	0	0	0			JC
20	2015-12-31	2015-12-12	1	1	0	0	19	3	0	0	0	0	0	0	0	0	0	0	0			HF
20	2016-01-01	2015-12-12	1	1	0	0	20	3	0	0	0	0	0	0	0	0	0	0	0			HF
20	2016-01-02	2015-12-12	2	1	0	0	21	3	0	0	0	0	0	0	0	0	0	0	0			HF
20	2016-01-03	2015-12-12	2	ns	0	0	22	3	0	0	0	0	0	0	0	0	0	0	0			HF
20	2016-01-04	2015-12-12	1	ns	0	0	23	3	0	0	0	0	0	0	0	0	0	0	0			HF
20	2016-01-05	2015-12-12	1	1	0	0	24	3	0	0	0	0	0	0	0	0	0	0	0			HF
20	2016-01-06	2015-12-12	1	1	0	0	25	3	0	0	0	0	0	0	0	0	0	0	0			HF
20	2016-01-07	2015-12-12	1	1	0	0	26	3	0	0	0	0	0	0	0	0	0	0	0			JC
20	2016-01-08	2015-12-12	1	1	0	0	27	3	0	1	0	0	0	0	0	0	0	0	0		first day straw	JC
20	2016-01-09	2015-12-12	1	1	0	0	28	3	0	0	0	0	0	0	0	0	0	0	0			HF
20	2016-01-10	2015-12-12	1	1	0	0	29	3	0	0	0	0	0	0	0	0	0	0	0			HF
20	2016-01-11	2015-12-12	1	1	0	0	30	3	0	0	0	0	0	0	0	0	0	0	0			HF
21	2015-12-15	2015-12-12	1	ns	0	0	3	2	0	0	0	0	0	0	0	0	0	0	0			HF
21	2015-12-16	2015-12-12	1	1	0	0	4	2	0	0	0	0	0	0	0	0	0	0	0			JC
21	2015-12-17	2015-12-12	1	1	1	1	5	2	0	0	0	0	0	0	0	0	0	0	0			JC
21	2015-12-18	2015-12-12	1	ns	0	0	6	2	0	0	0	0	0	0	0	0	0	0	0			JC
21	2015-12-19	2015-12-12	1	ns	0	0	7	2	0	0	0	0	0	0	0	0	0	0	0			HF
21	2015-12-20	2015-12-12	2	ns	0	0	8	2	0	0	0	0	0	0	0	0	0	0	0			HF
21	2015-12-21	2015-12-12	1	1	0	0	9	2	0	0	0	0	0	0	0	0	0	0	0			JC
21	2015-12-22	2015-12-12	1	1	0	0	10	2	0	0	0	0	0	0	0	0	0	0	0			HF
21	2015-12-23	2015-12-12	1	1	0	0	11	2	0	0	0	0	0	0	0	0	0	0	0			HF
21	2015-12-24	2015-12-12	1	1	0	0	12	2	0	0	0	0	0	0	0	0	0	0	0			JC
21	2015-12-25	2015-12-12	1	ns	0	0	13	3	0	0	0	0	0	0	0	0	0	0	0		Start of 3 qt bottles	HF
21	2015-12-26	2015-12-12	1	1	0	0	14	3	0	0	0	0	0	0	0	0	0	0	0			HF
21	2015-12-27	2015-12-12	1	ns	0	0	15	3	0	0	0	0	0	0	0	0	0	0	0			HF
21	2015-12-28	2015-12-12	1	ns	0	0	16	3	0	0	0	0	0	0	0	0	0	0	0			JC
21	2015-12-29	2015-12-12	1	2	0	0	17	3	0	0	0	0	0	0	0	0	0	0	0			JC
21	2015-12-30	2015-12-12	1	1	0	0	18	3	0	0	0	0	0	0	0	0	0	0	0			JC
21	2015-12-31	2015-12-12	1	1	0	0	19	3	0	0	0	0	0	0	0	0	0	0	0			HF
21	2016-01-01	2015-12-12	1	1	0	0	20	3	0	0	0	0	0	0	0	0	0	0	0			HF
21	2016-01-02	2015-12-12	1	1	0	0	21	3	0	0	0	0	0	0	0	0	0	0	0			HF
21	2016-01-03	2015-12-12	1	ns	0	0	22	3	0	0	0	0	0	0	0	0	0	0	0			HF
21	2016-01-04	2015-12-12	1	2	0	0	23	3	0	0	0	0	0	0	0	0	0	0	0			HF
21	2016-01-05	2015-12-12	1	1	0	0	24	3	0	0	0	0	0	0	0	0	0	0	0			HF
21	2016-01-06	2015-12-12	1	1	0	0	25	3	0	0	0	0	0	0	0	0	0	0	0			HF
21	2016-01-07	2015-12-12	1	ns	0	0	26	3	0	0	0	0	0	0	0	0	0	0	0			JC
21	2016-01-08	2015-12-12	1	ns	0	0	27	3	0	1	0	0	0	0	0	0	0	0	0		first day straw	JC
21	2016-01-09	2015-12-12	1	ns	0	0	28	3	0	0	0	0	0	0	0	0	0	0	0			HF
21	2016-01-10	2015-12-12	1	1	0	0	29	3	0	0	0	0	0	0	0	0	0	0	0			HF
21	2016-01-11	2015-12-12	1	1	0	0	30	3	0	0	0	0	0	0	0	0	0	0	0			HF
21	2016-02-26	2015-12-12					76	3	0	0	0	0	1	0	0	0	0	0	0
22	2015-12-16	2015-12-14	1	ns	0	0	2	2	0	0	0	0	0	0	0	0	0	0	0			JC
22	2015-12-17	2015-12-14	1	1	0	0	3	2	0	0	0	0	0	0	0	0	0	0	0			JC
22	2015-12-18	2015-12-14	1	ns	0	0	4	2	0	0	0	0	0	0	0	0	0	0	0			JC
22	2015-12-19	2015-12-14	1	1	0	0	5	2	0	0	0	0	0	0	0	0	0	0	0			HF
22	2015-12-20	2015-12-14	2	1	1	1	6	2	0	0	0	0	0	0	0	0	0	0	0			HF
22	2015-12-21	2015-12-14	1	3	1	1	7	2	0	0	0	0	0	0	0	0	0	0	0			JC
22	2015-12-22	2015-12-14	1	2	1	0	8	2	0	0	0	0	0	0	0	0	0	0	0			HF
22	2015-12-23	2015-12-14	2	1	1	0	9	2	0	0	0	0	0	0	0	0	0	0	0			HF
22	2015-12-24	2015-12-14	1	3	0	0	10	2	0	0	0	0	0	0	0	0	0	0	0			JC
22	2015-12-25	2015-12-14	1	2	0	0	11	2	0	0	0	0	0	0	0	0	0	0	0			HF
22	2015-12-26	2015-12-14	1	1	0	0	12	3	0	0	0	0	0	0	0	0	0	0	0			HF
22	2015-12-27	2015-12-14	2	ns	0	0	13	3	0	0	0	0	0	0	0	0	0	0	0			HF
22	2015-12-28	2015-12-14	1	1	0	0	14	3	0	0	0	0	0	0	0	0	0	0	0			JC
22	2015-12-29	2015-12-14	1	1	0	0	15	3	0	0	0	0	0	0	0	0	0	0	0			JC
22	2015-12-30	2015-12-14	1	1	0	0	16	3	0	0	0	0	0	0	0	0	0	0	0			JC
22	2015-12-31	2015-12-14	1	ns	0	0	17	3	0	0	0	0	0	0	0	0	0	0	0			HF
22	2016-01-01	2015-12-14	1	1	0	0	18	3	0	0	0	0	0	0	0	0	0	0	0			HF
22	2016-01-02	2015-12-14	1	1	0	0	19	3	0	0	0	0	0	0	0	0	0	0	0			HF
22	2016-01-03	2015-12-14	2	2	0	0	20	3	0	0	0	0	0	0	0	0	0	0	0			HF
22	2016-01-04	2015-12-14	1	ns	0	0	21	3	0	0	0	0	0	0	0	0	0	0	0			HF
22	2016-01-05	2015-12-14	2	1	0	0	22	3	0	0	0	0	0	0	0	0	0	0	0			HF
22	2016-01-06	2015-12-14	1	1	0	0	23	3	0	0	0	0	0	0	0	0	0	0	0			HF
22	2016-01-07	2015-12-14	1	1	0	0	24	3	0	0	0	0	0	0	0	0	0	0	0			JC
22	2016-01-08	2015-12-14	1	1	0	0	25	3	0	1	0	0	0	0	0	0	0	0	0		first day straw	JC
22	2016-01-09	2015-12-14	1	1	0	0	26	3	0	0	0	0	0	0	0	0	0	0	0			HF
22	2016-01-10	2015-12-14	1	ns	0	0	27	3	0	0	0	0	0	0	0	0	0	0	0			HF
22	2016-01-11	2015-12-14	1	1	0	0	28	3	0	0	0	0	0	0	0	0	0	0	0			HF
22	2016-01-12	2015-12-14	1	1	0	0	29	3	0	0	0	0	0	0	0	0	0	0	0			HF
23	2015-12-16	2015-12-14	2	ns	0	0	2	2	0	0	0	0	0	0	0	0	0	0	0			JC
23	2015-12-17	2015-12-14	2	1	0	0	3	2	0	0	0	0	0	0	0	0	0	0	0			JC
23	2015-12-18	2015-12-14	1	1	0	0	4	2	0	0	0	0	0	0	0	0	0	0	0			JC
23	2015-12-19	2015-12-14	2	1	0	0	5	2	0	0	0	0	0	0	0	0	0	0	0			HF
23	2015-12-20	2015-12-14	2	1	0	0	6	2	0	0	0	0	0	0	0	0	0	0	0			HF
23	2015-12-21	2015-12-14	3	ns	0	0	7	2	0	0	0	0	0	0	0	0	0	0	0			JC
23	2015-12-22	2015-12-14	2	2	1	1	8	2	0	0	0	0	0	0	0	0	0	0	0			HF
23	2015-12-23	2015-12-14	2	2	1	1	9	2	0	0	0	0	0	0	0	0	0	0	0			HF
23	2015-12-24	2015-12-14	2	2	0	0	10	2	0	0	0	0	0	0	0	0	0	0	0			JC
23	2015-12-25	2015-12-14	2	1	0	0	11	2	0	0	0	0	0	0	0	0	0	0	0			HF
23	2015-12-26	2015-12-14	2	2	0	0	12	3	0	0	0	0	0	0	0	0	0	0	0			HF
23	2015-12-27	2015-12-14	1	1	0	0	13	3	0	0	0	0	0	0	0	0	0	0	0			HF
23	2015-12-28	2015-12-14	2	1	0	0	14	3	0	0	0	0	0	0	0	0	0	0	0			JC
23	2015-12-29	2015-12-14	1	1	0	0	15	3	0	0	0	0	0	0	0	0	0	0	0			JC
23	2015-12-30	2015-12-14	2	1	0	0	16	3	0	0	0	0	0	0	0	0	0	0	0			JC
23	2015-12-31	2015-12-14	2	ns	0	0	17	3	0	0	0	0	0	0	0	0	0	0	0			HF
23	2016-01-01	2015-12-14	1	1	0	0	18	3	0	0	0	0	0	0	0	0	0	0	0			HF
23	2016-01-02	2015-12-14	2	1	0	0	19	3	0	0	0	0	0	0	0	0	0	0	0			HF
23	2016-01-03	2015-12-14	2	1	0	0	20	3	0	0	0	0	0	0	0	0	0	0	0			HF
23	2016-01-04	2015-12-14	2	ns	0	0	21	3	0	0	0	0	0	0	0	0	0	0	0			HF
23	2016-01-05	2015-12-14	2	1	0	0	22	3	0	0	0	0	0	0	0	0	0	0	0			HF
23	2016-01-06	2015-12-14	1	1	0	0	23	3	0	0	0	0	0	0	0	0	0	0	0			HF
23	2016-01-07	2015-12-14	1	1	0	0	24	3	0	0	0	0	0	0	0	0	0	0	0			JC
23	2016-01-08	2015-12-14	1	ns	0	0	25	3	0	1	0	0	0	0	0	0	0	0	0		first day straw	JC
23	2016-01-09	2015-12-14	1	1	0	0	26	3	0	0	0	0	0	0	0	0	0	0	0			HF
23	2016-01-10	2015-12-14	1	1	0	0	27	3	0	0	0	0	0	0	0	0	0	0	0			HF
23	2016-01-11	2015-12-14	1	1	0	0	28	3	0	0	0	0	0	0	0	0	0	0	0			HF
23	2016-01-12	2015-12-14	2	1	0	0	29	3	0	0	0	0	0	0	0	0	0	0	0			HF
24	2015-12-16	2015-12-13	1	ns	0	0	3	2	0	0	0	0	0	0	0	0	0	0	0			JC
24	2015-12-17	2015-12-13	1	1	0	0	4	2	0	0	0	0	0	0	0	0	0	0	0			JC
24	2015-12-18	2015-12-13	1	1	0	0	5	2	0	0	0	0	0	0	0	0	0	0	0			JC
24	2015-12-19	2015-12-13	1	ns	0	0	6	2	0	0	0	0	0	0	0	0	0	0	0			HF
24	2015-12-20	2015-12-13	2	ns	1	1	7	2	0	0	0	0	0	0	0	0	0	0	0			HF
24	2015-12-21	2015-12-13	2	2	1	1	8	2	0	0	0	0	0	0	0	0	0	0	0			JC
24	2015-12-22	2015-12-13	1	2	1	0	9	2	0	0	0	0	0	0	0	0	0	0	0			HF
24	2015-12-23	2015-12-13	2	3	0	0	10	2	0	0	0	0	0	0	0	0	0	0	0			HF
24	2015-12-24	2015-12-13	2	2	0	0	11	2	0	0	0	0	0	0	0	0	0	0	0			JC
24	2015-12-25	2015-12-13	2	1	0	0	12	2	0	0	0	0	0	0	0	0	0	0	0			HF
24	2015-12-26	2015-12-13	2	1	0	0	13	3	0	0	0	0	0	0	0	0	0	0	0			HF
24	2015-12-27	2015-12-13	2	ns	0	0	14	3	0	0	0	0	0	0	0	0	0	0	0			HF
24	2015-12-28	2015-12-13	1	2	0	0	15	3	0	0	0	0	0	0	0	0	0	0	0			JC
24	2015-12-29	2015-12-13	1	2	0	0	16	3	0	0	0	0	0	0	0	0	0	0	0			JC
24	2015-12-30	2015-12-13	2	1	0	0	17	3	0	0	0	0	0	0	0	0	0	0	0			JC
24	2015-12-31	2015-12-13	1	ns	0	0	18	3	0	0	0	0	0	0	0	0	0	0	0			HF
24	2016-01-01	2015-12-13	1	2	0	0	19	3	0	0	0	0	0	0	0	0	0	0	0			HF
24	2016-01-02	2015-12-13	1	ns	0	0	20	3	0	0	0	0	0	0	0	0	0	0	0			HF
24	2016-01-03	2015-12-13	2	1	0	0	21	3	0	0	0	0	0	0	0	0	0	0	0			HF
24	2016-01-04	2015-12-13	2	ns	0	0	22	3	0	0	0	0	0	0	0	0	0	0	0			HF
24	2016-01-05	2015-12-13	1	1	0	0	23	3	0	0	0	0	0	0	0	0	0	0	0			HF
24	2016-01-06	2015-12-13	1	1	0	0	24	3	0	0	0	0	0	0	0	0	0	0	0			HF
24	2016-01-07	2015-12-13	1	3	0	0	25	3	0	0	0	0	0	0	0	0	0	0	0			JC
24	2016-01-08	2015-12-13	1	3	0	0	26	3	0	1	0	0	0	0	0	0	0	0	0		first day straw	JC
24	2016-01-09	2015-12-13	1	2	0	0	27	3	0	0	0	0	0	0	0	0	0	0	0			HF
24	2016-01-10	2015-12-13	2	1	0	0	28	3	0	0	0	0	0	0	0	0	0	0	0			HF
24	2016-01-11	2015-12-13	1	1	0	0	29	3	0	0	0	0	0	0	0	0	0	0	0			HF
24	2016-01-12	2015-12-13	1	2	0	0	30	3	0	0	0	0	0	0	0	0	0	0	0			HF
25	2015-12-16	2015-12-13	1	1	0	0	3	2	0	0	0	0	0	0	0	0	0	0	0			JC
25	2015-12-17	2015-12-13	1	1	0	0	4	2	0	0	0	0	0	0	0	0	0	0	0			JC
25	2015-12-18	2015-12-13	1	1	0	0	5	2	0	0	0	0	0	0	0	0	0	0	0			JC
25	2015-12-19	2015-12-13	1	1	0	0	6	2	0	0	0	0	0	0	0	0	0	0	0			HF
25	2015-12-20	2015-12-13	1	1	0	0	7	2	0	0	0	0	0	0	0	0	0	0	0			HF
25	2015-12-21	2015-12-13	1	1	0	0	8	2	0	0	0	0	0	0	0	0	0	0	0			JC
25	2015-12-22	2015-12-13	1	1	0	0	9	2	0	0	0	0	0	0	0	0	0	0	0			HF
25	2015-12-23	2015-12-13	1	2	0	0	10	2	0	0	0	0	0	0	0	0	0	0	0			HF
25	2015-12-24	2015-12-13	2	3	0	0	11	2	0	0	0	0	0	0	0	0	0	0	0			JC
25	2015-12-25	2015-12-13	2	3	1	1	12	2	0	0	0	0	0	0	0	0	0	0	0			HF
25	2015-12-26	2015-12-13	2	2	1	1	13	3	0	0	0	0	0	0	0	0	0	0	0			HF
25	2015-12-27	2015-12-13	2	3	1	0	14	3	0	0	0	0	0	0	0	0	0	0	0			HF
25	2015-12-28	2015-12-13	1	3	1	0	15	3	0	0	0	0	0	0	0	0	0	0	0			JC
25	2015-12-29	2015-12-13	1	3	0	0	16	3	0	0	0	0	0	0	0	0	0	0	0			JC
25	2015-12-30	2015-12-13	1	3	0	0	17	3	0	0	0	0	0	0	0	0	0	0	0			JC
25	2015-12-31	2015-12-13	1	3	0	0	18	3	0	0	0	0	0	0	0	0	0	0	0			HF
25	2016-01-01	2015-12-13	1	1	0	0	19	3	0	0	0	0	0	0	0	0	0	0	0			HF
25	2016-01-02	2015-12-13	1	1	0	0	20	3	0	0	0	0	0	0	0	0	0	0	0			HF
25	2016-01-03	2015-12-13	1	ns	0	0	21	3	0	0	0	0	0	0	0	0	0	0	0			HF
25	2016-01-04	2015-12-13	1	ns	0	0	22	3	0	0	0	0	0	0	0	0	0	0	0			HF
25	2016-01-05	2015-12-13	1	1	0	0	23	3	0	0	0	0	0	0	0	0	0	0	0			HF
25	2016-01-06	2015-12-13	1	ns	0	0	24	3	0	0	0	0	0	0	0	0	0	0	0			HF
25	2016-01-07	2015-12-13	1	1	0	0	25	3	0	0	0	0	0	0	0	0	0	0	0			JC
25	2016-01-08	2015-12-13	1	1	0	0	26	3	0	1	0	0	0	0	0	0	0	0	0		first day straw	JC
25	2016-01-09	2015-12-13	1	1	0	0	27	3	0	0	0	0	0	0	0	0	0	0	0			HF
25	2016-01-10	2015-12-13	1	1	0	0	28	3	0	0	0	0	0	0	0	0	0	0	0			HF
25	2016-01-11	2015-12-13	1	ns	0	0	29	3	0	0	0	0	0	0	0	0	0	0	0			HF
25	2016-01-12	2015-12-13	1	1	0	0	30	3	0	0	0	0	0	0	0	0	0	0	0			HF
26	2015-12-16	2015-12-13	1	1	0	0	3	2	0	0	0	0	0	0	0	0	0	0	0			JC
26	2015-12-17	2015-12-13	1	ns	0	0	4	2	0	0	0	0	0	0	0	0	0	0	0			JC
26	2015-12-18	2015-12-13	1	ns	0	0	5	2	0	0	0	0	0	0	0	0	0	0	0			JC
26	2015-12-19	2015-12-13	2	1	0	0	6	2	0	0	0	0	0	0	0	0	0	0	0			HF
26	2015-12-20	2015-12-13	1	ns	0	0	7	2	0	0	0	0	0	0	0	0	0	0	0			HF
26	2015-12-21	2015-12-13	1	1	0	0	8	2	0	0	0	0	0	0	0	0	0	0	0			JC
26	2015-12-22	2015-12-13	2	ns	0	0	9	2	0	0	0	0	0	0	0	0	0	0	0			HF
26	2015-12-23	2015-12-13	2	1	0	0	10	2	0	0	0	0	0	0	0	0	0	0	0			HF
26	2015-12-24	2015-12-13	1	1	0	0	11	2	0	0	0	0	0	0	0	0	0	0	0			JC
26	2015-12-25	2015-12-13	1	ns	0	0	12	2	0	0	0	0	0	0	0	0	0	0	0			HF
26	2015-12-26	2015-12-13	1	ns	0	0	13	3	0	0	0	0	0	0	0	0	0	0	0			HF
26	2015-12-27	2015-12-13	1	1	0	0	14	3	0	0	0	0	0	0	0	0	0	0	0			HF
26	2015-12-28	2015-12-13	2	ns	0	0	15	3	0	0	0	0	0	0	0	0	0	0	0			JC
26	2015-12-29	2015-12-13	1	ns	0	0	16	3	0	0	0	0	0	0	0	0	0	0	0			JC
26	2015-12-30	2015-12-13	1	1	0	0	17	3	0	0	0	0	0	0	0	0	0	0	0			JC
26	2015-12-31	2015-12-13	1	ns	0	0	18	3	0	0	0	0	0	0	0	0	0	0	0			HF
26	2016-01-01	2015-12-13	1	ns	0	0	19	3	0	0	0	0	0	0	0	0	0	0	0			HF
26	2016-01-02	2015-12-13	2	ns	0	0	20	3	0	0	0	0	0	0	0	0	0	0	0			HF
26	2016-01-03	2015-12-13	2	ns	0	0	21	3	0	0	0	0	0	0	0	0	0	0	0			HF
26	2016-01-04	2015-12-13	1	ns	0	0	22	3	0	0	0	0	0	0	0	0	0	0	0			HF
26	2016-01-05	2015-12-13	1	ns	0	0	23	3	0	0	0	0	0	0	0	0	0	0	0			HF
26	2016-01-06	2015-12-13	1	1	0	0	24	3	0	0	0	0	0	0	0	0	0	0	0			HF
26	2016-01-07	2015-12-13	1	1	0	0	25	3	0	0	0	0	0	0	0	0	0	0	0			JC
26	2016-01-08	2015-12-13	2	1	0	0	26	3	0	1	0	0	0	0	0	0	0	0	0		first day straw	JC
26	2016-01-09	2015-12-13	1	1	0	0	27	3	0	0	0	0	0	0	0	0	0	0	0			HF
26	2016-01-10	2015-12-13	1	1	0	0	28	3	0	0	0	0	0	0	0	0	0	0	0			HF
26	2016-01-11	2015-12-13	1	1	0	0	29	3	0	0	0	0	0	0	0	0	0	0	0			HF
26	2016-01-12	2015-12-13	1	1	0	0	30	3	0	0	0	0	0	0	0	0	0	0	0			HF
27	2015-12-16	2015-12-13	1	1	0	0	3	2	0	0	0	0	0	0	0	0	0	0	0			JC
27	2015-12-17	2015-12-13	1	ns	0	0	4	2	0	0	0	0	0	0	0	0	0	0	0			JC
27	2015-12-18	2015-12-13	1	1	0	0	5	2	0	0	0	0	0	0	0	0	0	0	0			JC
27	2015-12-19	2015-12-13	1	1	0	0	6	2	0	0	0	0	0	0	0	0	0	0	0			HF
27	2015-12-20	2015-12-13	2	1	1	1	7	2	0	0	0	0	0	0	0	0	0	0	0			HF
27	2015-12-21	2015-12-13	2	2	1	1	8	2	0	0	0	0	0	0	0	0	0	0	0			JC
27	2015-12-22	2015-12-13	1	1	0	0	9	2	0	0	0	0	0	0	0	0	0	0	0			HF
27	2015-12-23	2015-12-13	2	3	0	0	10	2	0	0	0	0	0	0	0	0	0	0	0			HF
27	2015-12-24	2015-12-13	1	2	0	0	11	2	0	0	0	0	0	0	0	0	0	0	0			JC
27	2015-12-25	2015-12-13	1	1	0	0	12	2	0	0	0	0	0	0	0	0	0	0	0			HF
27	2015-12-26	2015-12-13	2	3	0	0	13	3	0	0	0	0	0	0	0	0	0	0	0			HF
27	2015-12-27	2015-12-13	1	1	0	0	14	3	0	0	0	0	0	0	0	0	0	0	0			HF
27	2015-12-28	2015-12-13	1	3	0	0	15	3	0	0	0	0	0	0	0	0	0	0	0			JC
27	2015-12-29	2015-12-13	1	1	0	0	16	3	0	0	0	0	0	0	0	0	0	0	0			JC
27	2015-12-30	2015-12-13	1	3	0	0	17	3	0	0	0	0	0	0	0	0	0	0	0			JC
27	2015-12-31	2015-12-13	1	1	0	0	18	3	0	0	0	0	0	0	0	0	0	0	0			HF
27	2016-01-01	2015-12-13	1	1	0	0	19	3	0	0	0	0	0	0	0	0	0	0	0			HF
27	2016-01-02	2015-12-13	1	2	0	0	20	3	0	0	0	0	0	0	0	0	0	0	0			HF
27	2016-01-03	2015-12-13	1	ns	0	0	21	3	0	0	0	0	0	0	0	0	0	0	0			HF
27	2016-01-04	2015-12-13	1	1	0	0	22	3	0	0	0	0	0	0	0	0	0	0	0			HF
27	2016-01-05	2015-12-13	1	1	0	0	23	3	0	0	0	0	0	0	0	0	0	0	0			HF
27	2016-01-06	2015-12-13	1	1	0	0	24	3	0	0	0	0	0	0	0	0	0	0	0			HF
27	2016-01-07	2015-12-13	1	1	0	0	25	3	0	0	0	0	0	0	0	0	0	0	0			JC
27	2016-01-08	2015-12-13	1	1	0	0	26	3	0	1	0	0	0	0	0	0	0	0	0		first day straw	JC
27	2016-01-09	2015-12-13	1	1	0	0	27	3	0	0	0	0	0	0	0	0	0	0	0			HF
27	2016-01-10	2015-12-13	1	1	0	0	28	3	0	0	0	0	0	0	0	0	0	0	0			HF
27	2016-01-11	2015-12-13	1	1	0	0	29	3	0	0	0	0	0	0	0	0	0	0	0			HF
27	2016-01-12	2015-12-13	1	1	0	0	30	3	0	0	0	0	0	0	0	0	0	0	0			HF
28	2015-12-16	2015-12-13	1	ns	0	0	3	2	0	0	0	0	0	0	0	0	0	0	0			JC
28	2015-12-17	2015-12-13	1	1	0	0	4	2	0	0	0	0	0	0	0	0	0	0	0			JC
28	2015-12-18	2015-12-13	2	1	0	0	5	2	0	0	0	0	0	0	0	0	0	0	0			JC
28	2015-12-19	2015-12-13	1	1	0	0	6	2	0	0	0	0	0	0	0	0	0	0	0			HF
28	2015-12-20	2015-12-13	2	1	0	0	7	2	0	0	0	0	0	0	0	0	0	0	0			HF
28	2015-12-21	2015-12-13	2	1	1	0	8	2	0	0	0	0	0	0	0	0	0	0	0			JC
28	2015-12-22	2015-12-13	2	1	1	1	9	2	0	0	0	0	0	0	0	0	0	0	0			HF
28	2015-12-23	2015-12-13	2	ns	1	1	10	2	0	0	0	0	0	0	0	0	0	0	0			HF
28	2015-12-24	2015-12-13	2	ns	0	0	11	2	0	0	0	0	0	0	0	0	0	0	0			JC
28	2015-12-25	2015-12-13	2	ns	0	0	12	2	0	0	0	0	0	0	0	0	0	0	0			HF
28	2015-12-26	2015-12-13	1	ns	0	0	13	3	0	0	0	0	0	0	0	0	0	0	0			HF
28	2015-12-27	2015-12-13	2	ns	0	0	14	3	0	0	0	0	0	0	0	0	0	0	0			HF
28	2015-12-28	2015-12-13	1	ns	0	0	15	3	0	0	0	0	0	0	0	0	0	0	0			JC
28	2015-12-29	2015-12-13	2	1	0	0	16	3	0	0	0	0	0	0	0	0	0	0	0			JC
28	2015-12-30	2015-12-13	1	1	0	0	17	3	0	0	0	0	0	0	0	0	0	0	0			JC
28	2015-12-31	2015-12-13	2	ns	0	0	18	3	0	0	0	0	0	0	0	0	0	0	0			HF
28	2016-01-01	2015-12-13	2	ns	0	0	19	3	0	0	0	0	0	0	0	0	0	0	0			HF
28	2016-01-02	2015-12-13	2	ns	0	0	20	3	0	0	0	0	0	0	0	0	0	0	0			HF
28	2016-01-03	2015-12-13	2	ns	0	0	21	3	0	0	0	0	0	0	0	0	0	0	0			HF
28	2016-01-04	2015-12-13	1	ns	0	0	22	3	0	0	0	0	0	0	0	0	0	0	0			HF
28	2016-01-05	2015-12-13	2	ns	0	0	23	3	0	0	0	0	0	0	0	0	0	0	0			HF
28	2016-01-06	2015-12-13	1	1	0	0	24	3	0	0	0	0	0	0	0	0	0	0	0			HF
28	2016-01-07	2015-12-13	1	ns	0	0	25	3	0	0	0	0	0	0	0	0	0	0	0			JC
28	2016-01-08	2015-12-13	2	ns	0	0	26	3	0	1	0	0	0	0	0	0	0	0	0		first day straw	JC
28	2016-01-09	2015-12-13	1	ns	0	0	27	3	0	0	0	0	0	0	0	0	0	0	0			HF
28	2016-01-10	2015-12-13	2	ns	0	0	28	3	0	0	0	0	0	0	0	0	0	0	0			HF
28	2016-01-11	2015-12-13	1	1	0	0	29	3	0	0	0	0	0	0	0	0	0	0	0			HF
28	2016-01-12	2015-12-13	1	ns	0	0	30	3	0	0	0	0	0	0	0	0	0	0	0			HF
29	2015-12-16	2015-12-13	1	ns	0	0	3	2	0	0	0	0	0	0	0	0	0	0	0			JC
29	2015-12-17	2015-12-13	1	1	0	0	4	2	0	0	0	0	0	0	0	0	0	0	0			JC
29	2015-12-18	2015-12-13	1	ns	0	0	5	2	0	0	0	0	0	0	0	0	0	0	0			JC
29	2015-12-19	2015-12-13	2	2	1	1	6	2	0	0	0	0	0	0	0	0	0	0	0			HF
29	2015-12-20	2015-12-13	2	2	1	1	7	2	0	0	0	0	0	0	0	0	0	0	0			HF
29	2015-12-21	2015-12-13	1	3	0	0	8	2	0	0	0	0	0	0	0	0	0	0	0			JC
29	2015-12-22	2015-12-13	2	2	0	0	9	2	0	0	0	0	0	0	0	0	0	0	0			HF
29	2015-12-23	2015-12-13	2	ns	0	0	10	2	0	0	0	0	0	0	0	0	0	0	0			HF
29	2015-12-24	2015-12-13	1	1	0	0	11	2	0	0	0	0	0	0	0	0	0	0	0			JC
29	2015-12-25	2015-12-13	2	ns	0	0	12	2	0	0	0	0	0	0	0	0	0	0	0			HF
29	2015-12-26	2015-12-13	1	1	0	0	13	3	0	0	0	0	0	0	0	0	0	0	0			HF
29	2015-12-27	2015-12-13	2	ns	0	0	14	3	0	0	0	0	0	0	0	0	0	0	0			HF
29	2015-12-28	2015-12-13	1	1	0	0	15	3	0	0	0	0	0	0	0	0	0	0	0			JC
29	2015-12-29	2015-12-13	1	ns	0	0	16	3	0	0	0	0	0	0	0	0	0	0	0			JC
29	2015-12-30	2015-12-13	1	1	0	0	17	3	0	0	0	0	0	0	0	0	0	0	0			JC
29	2015-12-31	2015-12-13	2	ns	0	0	18	3	0	0	0	0	0	0	0	0	0	0	0			HF
29	2016-01-01	2015-12-13	2	1	0	0	19	3	0	0	0	0	0	0	0	0	0	0	0			HF
29	2016-01-02	2015-12-13	1	ns	0	0	20	3	0	0	0	0	0	0	0	0	0	0	0			HF
29	2016-01-03	2015-12-13	2	1	0	0	21	3	0	0	0	0	0	0	0	0	0	0	0			HF
29	2016-01-04	2015-12-13	2	ns	0	0	22	3	0	0	0	0	0	0	0	0	0	0	0			HF
29	2016-01-05	2015-12-13	2	ns	0	0	23	3	0	0	0	0	0	0	0	0	0	0	0			HF
29	2016-01-06	2015-12-13	2	ns	0	0	24	3	0	0	0	0	0	0	0	0	0	0	0			HF
29	2016-01-07	2015-12-13	2	1	0	0	25	3	0	0	0	0	0	0	0	0	0	0	0			JC
29	2016-01-08	2015-12-13	1	1	0	0	26	3	0	1	0	0	0	0	0	0	0	0	0		first day straw	JC
29	2016-01-09	2015-12-13	2	ns	0	0	27	3	0	0	0	0	0	0	0	0	0	0	0			HF
29	2016-01-10	2015-12-13	2	ns	0	0	28	3	0	0	0	0	0	0	0	0	0	0	0			HF
29	2016-01-11	2015-12-13	2	ns	0	0	29	3	0	0	0	0	0	0	0	0	0	0	0			HF
29	2016-01-12	2015-12-13	1	1	0	0	30	3	0	0	0	0	0	0	0	0	0	0	0			HF
30	2015-12-16	2015-12-13	1	ns	0	0	3	2	0	0	0	0	0	0	0	0	0	0	0			JC
30	2015-12-17	2015-12-13	1	ns	0	0	4	2	0	0	0	0	0	0	0	0	0	0	0			JC
30	2015-12-18	2015-12-13	1	ns	0	0	5	2	0	0	0	0	0	0	0	0	0	0	0			JC
30	2015-12-19	2015-12-13	1	1	0	0	6	2	0	0	0	0	0	0	0	0	0	0	0			HF
30	2015-12-20	2015-12-13	2	ns	0	0	7	2	0	0	0	0	0	0	0	0	0	0	0			HF
30	2015-12-21	2015-12-13	2	1	0	0	8	2	0	0	0	0	0	0	0	0	0	0	0			JC
30	2015-12-22	2015-12-13	2	1	0	0	9	2	0	0	0	0	0	0	0	0	0	0	0			HF
30	2015-12-23	2015-12-13	2	ns	0	0	10	2	0	0	0	0	0	0	0	0	0	0	0			HF
30	2015-12-24	2015-12-13	2	1	0	0	11	2	0	0	0	0	0	0	0	0	0	0	0			JC
30	2015-12-25	2015-12-13	1	ns	0	0	12	2	0	0	0	0	0	0	0	0	0	0	0			HF
30	2015-12-26	2015-12-13	1	ns	0	0	13	3	0	0	0	0	0	0	0	0	0	0	0			HF
30	2015-12-27	2015-12-13	1	ns	0	0	14	3	0	0	0	0	0	0	0	0	0	0	0			HF
30	2015-12-28	2015-12-13	2	ns	0	0	15	3	0	0	0	0	0	0	0	0	0	0	0			JC
30	2015-12-29	2015-12-13	1	1	0	0	16	3	0	0	0	0	0	0	0	0	0	0	0			JC
30	2015-12-30	2015-12-13	1	ns	0	0	17	3	0	0	0	0	0	0	0	0	0	0	0			JC
30	2015-12-31	2015-12-13	1	ns	0	0	18	3	0	0	0	0	0	0	0	0	0	0	0			HF
30	2016-01-01	2015-12-13	1	ns	0	0	19	3	0	0	0	0	0	0	0	0	0	0	0			HF
30	2016-01-02	2015-12-13	1	ns	0	0	20	3	0	0	0	0	0	0	0	0	0	0	0			HF
30	2016-01-03	2015-12-13	1	1	0	0	21	3	0	0	0	0	0	0	0	0	0	0	0			HF
30	2016-01-04	2015-12-13	1	ns	0	0	22	3	0	0	0	0	0	0	0	0	0	0	0			HF
30	2016-01-05	2015-12-13	1	ns	0	0	23	3	0	0	0	0	0	0	0	0	0	0	0			HF
30	2016-01-06	2015-12-13	1	1	0	0	24	3	0	0	0	0	0	0	0	0	0	0	0			HF
30	2016-01-07	2015-12-13	1	1	0	0	25	3	0	0	0	0	0	0	0	0	0	0	0			JC
30	2016-01-08	2015-12-13	1	ns	0	0	26	3	0	1	0	0	0	0	0	0	0	0	0		first day straw	JC
30	2016-01-09	2015-12-13	1	ns	0	0	27	3	0	0	0	0	0	0	0	0	0	0	0			HF
30	2016-01-10	2015-12-13	1	ns	0	0	28	3	0	0	0	0	0	0	0	0	0	0	0			HF
30	2016-01-11	2015-12-13	1	ns	0	0	29	3	0	0	0	0	0	0	0	0	0	0	0			HF
30	2016-01-12	2015-12-13	1	1	0	0	30	3	0	0	0	0	0	0	0	0	0	0	0			HF
31	2015-12-16	2015-12-13	1	1	0	0	3	2	0	0	0	0	0	0	0	0	0	0	0			JC
31	2015-12-17	2015-12-13	1	1	0	0	4	2	0	0	0	0	0	0	0	0	0	0	0			JC
31	2015-12-18	2015-12-13	2	1	0	0	5	2	0	0	0	0	0	0	0	0	0	0	0			JC
31	2015-12-19	2015-12-13	2	1	0	0	6	2	0	0	0	0	0	0	0	0	0	0	0			HF
31	2015-12-20	2015-12-13	2	1	0	0	7	2	0	0	0	0	0	0	0	0	0	0	0			HF
31	2015-12-21	2015-12-13	2	ns	0	0	8	2	0	0	0	0	0	0	0	0	0	0	0			JC
31	2015-12-22	2015-12-13	2	1	1	1	9	2	0	0	0	0	0	0	0	0	0	0	0			HF
31	2015-12-23	2015-12-13	2	2	1	1	10	2	0	0	0	0	0	0	0	0	0	0	0			HF
31	2015-12-24	2015-12-13	2	ns	0	0	11	2	0	0	0	0	0	0	0	0	0	0	0			JC
31	2015-12-25	2015-12-13	2	ns	0	0	12	2	0	0	0	0	0	0	0	0	0	0	0			HF
31	2015-12-26	2015-12-13	2	ns	0	0	13	3	0	0	0	0	0	0	0	0	0	0	0			HF
31	2015-12-27	2015-12-13	1	ns	0	0	14	3	0	0	0	0	0	0	0	0	0	0	0			HF
31	2015-12-28	2015-12-13	2	1	0	0	15	3	0	0	0	0	0	0	0	0	0	0	0			JC
31	2015-12-29	2015-12-13	2	3	0	0	16	3	0	0	0	0	0	0	0	0	0	0	0			JC
31	2015-12-30	2015-12-13	2	3	0	0	17	3	0	0	0	0	0	0	0	0	0	0	0			JC
31	2015-12-31	2015-12-13	2	3	0	0	18	3	0	0	0	0	0	0	0	0	0	0	0			HF
31	2016-01-01	2015-12-13	2	2	0	0	19	3	0	0	0	0	0	0	0	0	0	0	0			HF
31	2016-01-02	2015-12-13	2	1	0	0	20	3	0	0	0	0	0	0	0	0	0	0	0			HF
31	2016-01-03	2015-12-13	2	1	0	0	21	3	0	0	0	0	0	0	0	0	0	0	0			HF
31	2016-01-04	2015-12-13	1	1	0	0	22	3	0	0	0	0	0	0	0	0	0	0	0			HF
31	2016-01-05	2015-12-13	2	1	0	0	23	3	0	0	0	0	0	0	0	0	0	0	0			HF
31	2016-01-06	2015-12-13	1	1	0	0	24	3	0	0	0	0	0	0	0	0	0	0	0			HF
31	2016-01-07	2015-12-13	1	1	0	0	25	3	0	0	0	0	0	0	0	0	0	0	0			JC
31	2016-01-08	2015-12-13	2	1	0	0	26	3	0	1	0	0	0	0	0	0	0	0	0		first day straw	JC
31	2016-01-09	2015-12-13	2	1	0	0	27	3	0	0	0	0	0	0	0	0	0	0	0			HF
31	2016-01-10	2015-12-13	2	ns	0	0	28	3	0	0	0	0	0	0	0	0	0	0	0			HF
31	2016-01-11	2015-12-13	1	1	0	0	29	3	0	0	0	0	0	0	0	0	0	0	0			HF
31	2016-01-12	2015-12-13	2	1	0	0	30	3	0	0	0	0	0	0	0	0	0	0	0			HF
32	2015-12-16	2015-12-13	1	ns	0	0	3	2	0	0	0	0	0	0	0	0	0	0	0			JC
32	2015-12-17	2015-12-13	1	ns	0	0	4	2	0	0	0	0	0	0	0	0	0	0	0			JC
32	2015-12-18	2015-12-13	1	ns	0	0	5	2	0	0	0	0	0	0	0	0	0	0	0			JC
32	2015-12-19	2015-12-13	1	ns	0	0	6	2	0	0	0	0	0	0	0	0	0	0	0			HF
32	2015-12-20	2015-12-13	2	ns	0	0	7	2	0	0	0	0	0	0	0	0	0	0	0			HF
32	2015-12-21	2015-12-13	2	ns	0	0	8	2	0	0	0	0	0	0	0	0	0	0	0			JC
32	2015-12-22	2015-12-13	2	1	0	0	9	2	0	0	0	0	0	0	0	0	0	0	0			HF
32	2015-12-23	2015-12-13	1	2	1	1	10	2	0	0	0	0	0	0	0	0	0	0	0			HF
32	2015-12-24	2015-12-13	2	2	1	0	11	2	0	0	0	0	0	0	0	0	0	0	0			JC
32	2015-12-25	2015-12-13	2	2	1	0	12	2	0	0	0	0	0	0	0	0	0	0	0			HF
32	2015-12-26	2015-12-13	1	2	0	0	13	3	0	0	0	0	0	0	0	0	0	0	0			HF
32	2015-12-27	2015-12-13	1	1	0	0	14	3	0	0	0	0	0	0	0	0	0	0	0			HF
32	2015-12-28	2015-12-13	1	1	0	0	15	3	0	0	0	0	0	0	0	0	0	0	0			JC
32	2015-12-29	2015-12-13	2	1	0	0	16	3	0	0	0	0	0	0	0	0	0	0	0			JC
32	2015-12-30	2015-12-13	1	1	0	0	17	3	0	0	0	0	0	0	0	0	0	0	0			JC
32	2015-12-31	2015-12-13	2	ns	0	0	18	3	0	0	0	0	0	0	0	0	0	0	0			HF
32	2016-01-01	2015-12-13	1	1	0	0	19	3	0	0	0	0	0	0	0	0	0	0	0			HF
32	2016-01-02	2015-12-13	1	ns	0	0	20	3	0	0	0	0	0	0	0	0	0	0	0			HF
32	2016-01-03	2015-12-13	2	ns	0	0	21	3	0	0	0	0	0	0	0	0	0	0	0			HF
32	2016-01-04	2015-12-13	2	ns	0	0	22	3	0	0	0	0	0	0	0	0	0	0	0			HF
32	2016-01-05	2015-12-13	1	ns	0	0	23	3	0	0	0	0	0	0	0	0	0	0	0			HF
32	2016-01-06	2015-12-13	1	ns	0	0	24	3	0	0	0	0	0	0	0	0	0	0	0			HF
32	2016-01-07	2015-12-13	1	1	0	0	25	3	0	0	0	0	0	0	0	0	0	0	0			JC
32	2016-01-08	2015-12-13	1	1	0	0	26	3	0	1	0	0	0	0	0	0	0	0	0		first day straw	JC
32	2016-01-09	2015-12-13	2	ns	0	0	27	3	0	0	0	0	0	0	0	0	0	0	0			HF
32	2016-01-10	2015-12-13	1	1	0	0	28	3	0	0	0	0	0	0	0	0	0	0	0			HF
32	2016-01-11	2015-12-13	1	ns	0	0	29	3	0	0	0	0	0	0	0	0	0	0	0			HF
32	2016-01-12	2015-12-13	1	1	0	0	30	3	0	0	0	0	0	0	0	0	0	0	0			HF
33	2015-12-16	2015-12-14	1	1	0	0	2	2	0	0	0	0	0	0	0	0	0	0	0			JC
33	2015-12-17	2015-12-14	1	1	0	0	3	2	0	0	0	0	0	0	0	0	0	0	0			JC
33	2015-12-18	2015-12-14	1	1	0	0	4	2	0	0	0	0	0	0	0	0	0	0	0			JC
33	2015-12-19	2015-12-14	1	1	0	0	5	2	0	0	0	0	0	0	0	0	0	0	0			HF
33	2015-12-20	2015-12-14	1	ns	0	0	6	2	0	0	0	0	0	0	0	0	0	0	0			HF
33	2015-12-21	2015-12-14	2	2	1	1	7	2	0	0	0	0	0	0	0	0	0	0	0			JC
33	2015-12-22	2015-12-14	1	ns	1	1	8	2	0	0	0	0	0	0	0	0	0	0	0			HF
33	2015-12-23	2015-12-14	2	3	1	0	9	2	0	0	0	0	0	0	0	0	0	0	0			HF
33	2015-12-24	2015-12-14	1	3	0	0	10	2	0	0	0	0	0	0	0	0	0	0	0			JC
33	2015-12-25	2015-12-14	2	2	0	0	11	2	0	0	0	0	0	0	0	0	0	0	0			HF
33	2015-12-26	2015-12-14	1	1	0	0	12	3	0	0	0	0	0	0	0	0	0	0	0			HF
33	2015-12-27	2015-12-14	1	ns	0	0	13	3	0	0	0	0	0	0	0	0	0	0	0			HF
33	2015-12-28	2015-12-14	1	3	0	0	14	3	0	0	0	0	0	0	0	0	0	0	0			JC
33	2015-12-29	2015-12-14	1	2	0	0	15	3	0	0	0	0	0	0	0	0	0	0	0			JC
33	2015-12-30	2015-12-14	1	ns	0	0	16	3	0	0	0	0	0	0	0	0	0	0	0			JC
33	2015-12-31	2015-12-14	1	ns	0	0	17	3	0	0	0	0	0	0	0	0	0	0	0			HF
33	2016-01-01	2015-12-14	1	1	0	0	18	3	0	0	0	0	0	0	0	0	0	0	0			HF
33	2016-01-02	2015-12-14	1	1	0	0	19	3	0	0	0	0	0	0	0	0	0	0	0			HF
33	2016-01-03	2015-12-14	1	1	0	0	20	3	0	0	0	0	0	0	0	0	0	0	0			HF
33	2016-01-04	2015-12-14	1	ns	0	0	21	3	0	0	0	0	0	0	0	0	0	0	0			HF
33	2016-01-05	2015-12-14	1	ns	0	0	22	3	0	0	0	0	0	0	0	0	0	0	0			HF
33	2016-01-06	2015-12-14	1	1	0	0	23	3	0	0	0	0	0	0	0	0	0	0	0			HF
33	2016-01-07	2015-12-14	1	ns	0	0	24	3	0	0	0	0	0	0	0	0	0	0	0			JC
33	2016-01-08	2015-12-14	1	1	0	0	25	3	0	1	0	0	0	0	0	0	0	0	0		first day straw	JC
33	2016-01-09	2015-12-14	1	1	0	0	26	3	0	0	0	0	0	0	0	0	0	0	0			HF
33	2016-01-10	2015-12-14	2	ns	0	0	27	3	0	0	0	0	0	0	0	0	0	0	0			HF
33	2016-01-11	2015-12-14	1	ns	0	0	28	3	0	0	0	0	0	0	0	0	0	0	0			HF
33	2016-01-12	2015-12-14	1	1	0	0	29	3	0	0	0	0	0	0	0	0	0	0	0			HF
33	2016-02-22	2015-12-14					70	3	0	0	0	0	1	0	0	0	0	0	0
34	2015-12-16	2015-12-13	1	1	0	0	3	2	0	0	0	0	0	0	0	0	0	0	0			JC
34	2015-12-17	2015-12-13	1	1	0	0	4	2	0	0	0	0	0	0	0	0	0	0	0			JC
34	2015-12-18	2015-12-13	1	1	0	0	5	2	0	0	0	0	0	0	0	0	0	0	0			JC
34	2015-12-19	2015-12-13	2	1	0	0	6	2	0	0	0	0	0	0	0	0	0	0	0			HF
34	2015-12-20	2015-12-13	1	ns	0	0	7	2	0	0	0	0	0	0	0	0	0	0	0			HF
34	2015-12-21	2015-12-13	2	ns	0	0	8	2	0	0	0	0	0	0	0	0	0	0	0			JC
34	2015-12-22	2015-12-13	1	ns	0	0	9	2	0	0	0	0	0	0	0	0	0	0	0			HF
34	2015-12-23	2015-12-13	2	ns	1	1	10	2	0	0	0	0	0	0	0	0	0	0	0			HF
34	2015-12-24	2015-12-13	1	2	1	0	11	2	0	0	0	0	0	0	0	0	0	0	0			JC
34	2015-12-25	2015-12-13	2	2	0	0	12	2	0	0	0	0	0	0	0	0	0	0	0			HF
34	2015-12-26	2015-12-13	1	1	0	0	13	3	0	0	0	0	0	0	0	0	0	0	0			HF
34	2015-12-27	2015-12-13	2	1	0	0	14	3	0	0	0	0	0	0	0	0	0	0	0			HF
34	2015-12-28	2015-12-13	1	ns	0	0	15	3	0	0	0	0	0	0	0	0	0	0	0			JC
34	2015-12-29	2015-12-13	1	1	0	0	16	3	0	0	0	0	0	0	0	0	0	0	0			JC
34	2015-12-30	2015-12-13	1	1	0	0	17	3	0	0	0	0	0	0	0	0	0	0	0			JC
34	2015-12-31	2015-12-13	1	ns	0	0	18	3	0	0	0	0	0	0	0	0	0	0	0			HF
34	2016-01-01	2015-12-13	1	ns	0	0	19	3	0	0	0	0	0	0	0	0	0	0	0			HF
34	2016-01-02	2015-12-13	1	ns	0	0	20	3	0	0	0	0	0	0	0	0	0	0	0			HF
34	2016-01-03	2015-12-13	1	1	0	0	21	3	0	0	0	0	0	0	0	0	0	0	0			HF
34	2016-01-04	2015-12-13	1	ns	0	0	22	3	0	0	0	0	0	0	0	0	0	0	0			HF
34	2016-01-05	2015-12-13	1	ns	0	0	23	3	0	0	0	0	0	0	0	0	0	0	0			HF
34	2016-01-06	2015-12-13	1	1	0	0	24	3	0	0	0	0	0	0	0	0	0	0	0			HF
34	2016-01-07	2015-12-13	1	1	0	0	25	3	0	0	0	0	0	0	0	0	0	0	0			JC
34	2016-01-08	2015-12-13	1	1	0	0	26	3	0	1	0	0	0	0	0	0	0	0	0		first day straw	JC
34	2016-01-09	2015-12-13	1	1	0	0	27	3	0	0	0	0	0	0	0	0	0	0	0			HF
34	2016-01-10	2015-12-13	1	ns	0	0	28	3	0	0	0	0	0	0	0	0	0	0	0			HF
34	2016-01-11	2015-12-13	1	ns	0	0	29	3	0	0	0	0	0	0	0	0	0	0	0			HF
34	2016-01-12	2015-12-13	1	1	0	0	30	3	0	0	0	0	0	0	0	0	0	0	0			HF
35	2015-12-16	2015-12-13	1	ns	0	0	3	2	0	0	0	0	0	0	0	0	0	0	0			JC
35	2015-12-17	2015-12-13	1	ns	0	0	4	2	0	0	0	0	0	0	0	0	0	0	0			JC
35	2015-12-18	2015-12-13	1	1	0	0	5	2	0	0	0	0	0	0	0	0	0	0	0			JC
35	2015-12-19	2015-12-13	2	1	0	0	6	2	0	0	0	0	0	0	0	0	0	0	0			HF
35	2015-12-20	2015-12-13	1	ns	0	0	7	2	0	0	0	0	0	0	0	0	0	0	0			HF
35	2015-12-21	2015-12-13	1	1	0	0	8	2	0	0	0	0	0	0	0	0	0	0	0			JC
35	2015-12-22	2015-12-13	1	1	0	0	9	2	0	0	0	0	0	0	0	0	0	0	0			HF
35	2015-12-23	2015-12-13	2	ns	0	0	10	2	0	0	0	0	0	0	0	0	0	0	0			HF
35	2015-12-24	2015-12-13	2	3	0	0	11	2	0	0	0	0	0	0	0	0	0	0	0			JC
35	2015-12-25	2015-12-13	2	2	1	1	12	2	0	0	0	0	0	0	0	0	0	0	0			HF
35	2015-12-26	2015-12-13	2	ns	0	0	13	3	0	0	0	0	0	0	0	0	0	0	0			HF
35	2015-12-27	2015-12-13	1	1	0	0	14	3	0	0	0	0	0	0	0	0	0	0	0			HF
35	2015-12-28	2015-12-13	1	1	0	0	15	3	0	0	0	0	0	0	0	0	0	0	0			JC
35	2015-12-29	2015-12-13	2	1	0	0	16	3	0	0	0	0	0	0	0	0	0	0	0			JC
35	2015-12-30	2015-12-13	1	2	0	0	17	3	0	0	0	0	0	0	0	0	0	0	0			JC
35	2015-12-31	2015-12-13	1	ns	0	0	18	3	0	0	0	0	0	0	0	0	0	0	0			HF
35	2016-01-01	2015-12-13	1	ns	0	0	19	3	0	0	0	0	0	0	0	0	0	0	0			HF
35	2016-01-02	2015-12-13	1	1	0	0	20	3	0	0	0	0	0	0	0	0	0	0	0			HF
35	2016-01-03	2015-12-13	1	ns	0	0	21	3	0	0	0	0	0	0	0	0	0	0	0			HF
35	2016-01-04	2015-12-13	1	ns	0	0	22	3	0	0	0	0	0	0	0	0	0	0	0			HF
35	2016-01-05	2015-12-13	1	ns	0	0	23	3	0	0	0	0	0	0	0	0	0	0	0			HF
35	2016-01-06	2015-12-13	1	ns	0	0	24	3	0	0	0	0	0	0	0	0	0	0	0			HF
35	2016-01-07	2015-12-13	1	3	0	0	25	3	0	0	0	0	0	0	0	0	0	0	0			JC
35	2016-01-08	2015-12-13	1	1	0	0	26	3	0	1	0	0	0	0	0	0	0	0	0		first day straw	JC
35	2016-01-09	2015-12-13	1	1	0	0	27	3	0	0	0	0	0	0	0	0	0	0	0			HF
35	2016-01-10	2015-12-13	1	ns	0	0	28	3	0	0	0	0	0	0	0	0	0	0	0			HF
35	2016-01-11	2015-12-13	1	1	0	0	29	3	0	0	0	0	0	0	0	0	0	0	0			HF
35	2016-01-12	2015-12-13	1	1	0	0	30	3	0	0	0	0	0	0	0	0	0	0	0			HF
36	2015-12-16	2015-12-13	1	1	0	0	3	2	0	0	0	0	0	0	0	0	0	0	0			JC
36	2015-12-17	2015-12-13	1	1	0	0	4	2	0	0	0	0	0	0	0	0	0	0	0			JC
36	2015-12-18	2015-12-13	1	1	0	0	5	2	0	0	0	0	0	0	0	0	0	0	0			JC
36	2015-12-19	2015-12-13	1	1	0	0	6	2	0	0	0	0	0	0	0	0	0	0	0			HF
36	2015-12-20	2015-12-13	2	ns	0	0	7	2	0	0	0	0	0	0	0	0	0	0	0			HF
36	2015-12-21	2015-12-13	2	3	1	1	8	2	0	0	0	0	0	0	0	0	0	0	0			JC
36	2015-12-22	2015-12-13	1	1	1	1	9	2	0	0	0	0	0	0	0	0	0	0	0			HF
36	2015-12-23	2015-12-13	2	ns	0	0	10	2	0	0	0	0	0	0	0	0	0	0	0			HF
36	2015-12-24	2015-12-13	1	2	0	0	11	2	0	0	0	0	0	0	0	0	0	0	0			JC
36	2015-12-25	2015-12-13	1	3	0	0	12	2	0	0	0	0	0	0	0	0	0	0	0			HF
36	2015-12-26	2015-12-13	1	1	0	0	13	3	0	0	0	0	0	0	0	0	0	0	0			HF
36	2015-12-27	2015-12-13	1	ns	0	0	14	3	0	0	0	0	0	0	0	0	0	0	0			HF
36	2015-12-28	2015-12-13	1	3	0	0	15	3	0	0	0	0	0	0	0	0	0	0	0			JC
36	2015-12-29	2015-12-13	1	3	0	0	16	3	0	0	0	0	0	0	0	0	0	0	0			JC
36	2015-12-30	2015-12-13	2	3	0	0	17	3	0	0	0	0	0	0	0	0	0	0	0			JC
36	2015-12-31	2015-12-13	2	ns	0	0	18	3	0	0	0	0	0	0	0	0	0	0	0			HF
36	2016-01-01	2015-12-13	1	2	0	0	19	3	0	0	0	0	0	0	0	0	0	0	0			HF
36	2016-01-02	2015-12-13	2	2	0	0	20	3	0	0	0	0	0	0	0	0	0	0	0			HF
36	2016-01-03	2015-12-13	2	ns	0	0	21	3	0	0	0	0	0	0	0	0	0	0	0			HF
36	2016-01-04	2015-12-13	2	ns	0	0	22	3	0	0	0	0	0	0	0	0	0	0	0			HF
36	2016-01-05	2015-12-13	1	ns	0	0	23	3	0	0	0	0	0	0	0	0	0	0	0			HF
36	2016-01-06	2015-12-13	1	ns	0	0	24	3	0	0	0	0	0	0	0	0	0	0	0			HF
36	2016-01-07	2015-12-13	1	ns	0	0	25	3	0	0	0	0	0	0	0	0	0	0	0			JC
36	2016-01-08	2015-12-13	1	1	0	0	26	3	0	1	0	0	0	0	0	0	0	0	0		first day straw	JC
36	2016-01-09	2015-12-13	2	ns	0	0	27	3	0	0	0	0	0	0	0	0	0	0	0			HF
36	2016-01-10	2015-12-13	2	ns	0	0	28	3	0	0	0	0	0	0	0	0	0	0	0			HF
36	2016-01-11	2015-12-13	2	ns	0	0	29	3	0	0	0	0	0	0	0	0	0	0	0			HF
36	2016-01-12	2015-12-13	1	1	0	0	30	3	0	0	0	0	0	0	0	0	0	0	0			HF
37	2015-12-16	2015-12-13	1	ns	0	0	3	2	0	0	0	0	0	0	0	0	0	0	0			JC
37	2015-12-17	2015-12-13	1	ns	0	0	4	2	0	0	0	0	0	0	0	0	0	0	0			JC
37	2015-12-18	2015-12-13	1	ns	0	0	5	2	0	0	0	0	0	0	0	0	0	0	0			JC
37	2015-12-19	2015-12-13	1	1	0	0	6	2	0	0	0	0	0	0	0	0	0	0	0			HF
37	2015-12-20	2015-12-13	1	1	0	0	7	2	0	0	0	0	0	0	0	0	0	0	0			HF
37	2015-12-21	2015-12-13	1	1	0	0	8	2	0	0	0	0	0	0	0	0	0	0	0			JC
37	2015-12-22	2015-12-13	1	ns	0	0	9	2	0	0	0	0	0	0	0	0	0	0	0			HF
37	2015-12-23	2015-12-13	2	ns	0	0	10	2	0	0	0	0	0	0	0	0	0	0	0			HF
37	2015-12-24	2015-12-13	1	1	1	0	11	2	0	0	0	0	0	0	0	0	0	0	0			JC
37	2015-12-25	2015-12-13	2	2	0	0	12	2	0	0	0	0	0	0	0	0	0	0	0			HF
37	2015-12-26	2015-12-13	1	3	0	0	13	3	0	0	0	0	0	0	0	0	0	0	0			HF
37	2015-12-27	2015-12-13	1	3	0	0	14	3	0	0	0	0	0	0	0	0	0	0	0			HF
37	2015-12-28	2015-12-13	1	3	0	0	15	3	0	0	0	0	0	0	0	0	0	0	0			JC
37	2015-12-29	2015-12-13	1	3	0	0	16	3	0	0	0	0	0	0	0	0	0	0	0			JC
37	2015-12-30	2015-12-13	1	3	0	0	17	3	0	0	0	0	0	0	0	0	0	0	0			JC
37	2015-12-31	2015-12-13	1	1	0	0	18	3	0	0	0	0	0	0	0	0	0	0	0			HF
37	2016-01-01	2015-12-13	1	2	0	0	19	3	0	0	0	0	0	0	0	0	0	0	0			HF
37	2016-01-02	2015-12-13	1	2	0	0	20	3	0	0	0	0	0	0	0	0	0	0	0			HF
37	2016-01-03	2015-12-13	1	1	0	0	21	3	0	0	0	0	0	0	0	0	0	0	0			HF
37	2016-01-04	2015-12-13	1	1	0	0	22	3	0	0	0	0	0	0	0	0	0	0	0			HF
37	2016-01-05	2015-12-13	1	2	0	0	23	3	0	0	0	0	0	0	0	0	0	0	0			HF
37	2016-01-06	2015-12-13	1	ns	0	0	24	3	0	0	0	0	0	0	0	0	0	0	0			HF
37	2016-01-07	2015-12-13	1	ns	0	0	25	3	0	0	0	0	0	0	0	0	0	0	0			JC
37	2016-01-08	2015-12-13	1	1	0	0	26	3	0	1	0	0	0	0	0	0	0	0	0		first day straw	JC
37	2016-01-09	2015-12-13	1	1	0	0	27	3	0	0	0	0	0	0	0	0	0	0	0			HF
37	2016-01-10	2015-12-13					28	3	0	0	0	0	0	0	0	0	0	0	0	y	Escaped hutch - likely did not received morning feeding	HF
37	2016-01-11	2015-12-13	1	ns	0	0	29	3	0	0	0	0	0	0	0	0	0	0	0			HF
37	2016-01-12	2015-12-13	1	ns	0	0	30	3	0	0	0	0	0	0	0	0	0	0	0			HF
38	2015-12-16	2015-12-13	1	1	0	0	3	2	0	0	0	0	0	0	0	0	0	0	0			JC
38	2015-12-17	2015-12-13	1	1	0	0	4	2	0	0	0	0	0	0	0	0	0	0	0			JC
38	2015-12-18	2015-12-13	2	1	0	0	5	2	0	0	0	0	0	0	0	0	0	0	0			JC
38	2015-12-19	2015-12-13	2	1	0	0	6	2	0	0	0	0	0	0	0	0	0	0	0			HF
38	2015-12-20	2015-12-13	2	ns	0	0	7	2	0	0	0	0	0	0	0	0	0	0	0			HF
38	2015-12-21	2015-12-13	1	1	0	0	8	2	0	0	0	0	0	0	0	0	0	0	0			JC
38	2015-12-22	2015-12-13	1	1	1	1	9	2	0	0	0	0	0	0	0	0	0	0	0			HF
38	2015-12-23	2015-12-13	2	ns	1	1	10	2	0	0	0	0	0	0	0	0	0	0	0			HF
38	2015-12-24	2015-12-13	1	1	0	0	11	2	0	0	0	0	0	0	0	0	0	0	0			JC
38	2015-12-25	2015-12-13	1	ns	0	0	12	2	0	0	0	0	0	0	0	0	0	0	0			HF
38	2015-12-26	2015-12-13	1	1	0	0	13	3	0	0	0	0	0	0	0	0	0	0	0			HF
38	2015-12-27	2015-12-13	2	ns	0	0	14	3	0	0	0	0	0	0	0	0	0	0	0			HF
38	2015-12-28	2015-12-13	1	ns	0	0	15	3	0	0	0	0	0	0	0	0	0	0	0			JC
38	2015-12-29	2015-12-13	1	2	0	0	16	3	0	0	0	0	0	0	0	0	0	0	0			JC
38	2015-12-30	2015-12-13	1	1	0	0	17	3	0	0	0	0	0	0	0	0	0	0	0			JC
38	2015-12-31	2015-12-13	1	2	0	0	18	3	0	0	0	0	0	0	0	0	0	0	0			HF
38	2016-01-01	2015-12-13	1	3	0	0	19	3	0	0	0	0	0	0	0	0	0	0	0			HF
38	2016-01-02	2015-12-13	1	2	0	0	20	3	0	0	0	0	0	0	0	0	0	0	0			HF
38	2016-01-03	2015-12-13	1	2	0	0	21	3	0	0	0	0	0	0	0	0	0	0	0			HF
38	2016-01-04	2015-12-13	1	2	0	0	22	3	0	0	0	0	0	0	0	0	0	0	0			HF
38	2016-01-05	2015-12-13	1	2	0	0	23	3	0	0	0	0	0	0	0	0	0	0	0			HF
38	2016-01-06	2015-12-13	1	2	0	0	24	3	0	0	0	0	0	0	0	0	0	0	0			HF
38	2016-01-07	2015-12-13	1	3	0	0	25	3	0	0	0	0	0	0	0	0	0	0	0			JC
38	2016-01-08	2015-12-13	1	1	0	0	26	3	0	1	0	0	0	0	0	0	0	0	0		first day straw	JC
38	2016-01-09	2015-12-13	1	1	0	0	27	3	0	0	0	0	0	0	0	0	0	0	0			HF
38	2016-01-10	2015-12-13	1	1	0	0	28	3	0	0	0	0	0	0	0	0	0	0	0			HF
38	2016-01-11	2015-12-13	1	ns	0	0	29	3	0	0	0	0	0	0	0	0	0	0	0			HF
38	2016-01-12	2015-12-13	1	1	0	0	30	3	0	0	0	0	0	0	0	0	0	0	0			HF
39	2015-12-16	2015-12-13	1	ns	0	0	3	2	0	0	0	0	0	0	0	0	0	0	0			JC
39	2015-12-17	2015-12-13	1	1	0	0	4	2	0	0	0	0	0	0	0	0	0	0	0			JC
39	2015-12-18	2015-12-13	1	1	0	0	5	2	0	0	0	0	0	0	0	0	0	0	0			JC
39	2015-12-19	2015-12-13	1	1	0	0	6	2	0	0	0	0	0	0	0	0	0	0	0			HF
39	2015-12-20	2015-12-13	1	1	1	1	7	2	0	0	0	0	0	0	0	0	0	0	0			HF
39	2015-12-21	2015-12-13	1	1	1	1	8	2	0	0	0	0	0	0	0	0	0	0	0			JC
39	2015-12-22	2015-12-13	1	1	0	0	9	2	0	0	0	0	0	0	0	0	0	0	0			HF
39	2015-12-23	2015-12-13	1	1	0	0	10	2	0	0	0	0	0	0	0	0	0	0	0			HF
39	2015-12-24	2015-12-13	1	1	0	0	11	2	0	0	0	0	0	0	0	0	0	0	0			JC
39	2015-12-25	2015-12-13	1	ns	0	0	12	2	0	0	0	0	0	0	0	0	0	0	0			HF
39	2015-12-26	2015-12-13	1	1	0	0	13	3	0	0	0	0	0	0	0	0	0	0	0			HF
39	2015-12-27	2015-12-13	1	ns	0	0	14	3	0	0	0	0	0	0	0	0	0	0	0			HF
39	2015-12-28	2015-12-13	1	1	0	0	15	3	0	0	0	0	0	0	0	0	0	0	0			JC
39	2015-12-29	2015-12-13	1	1	0	0	16	3	0	0	0	0	0	0	0	0	0	0	0			JC
39	2015-12-30	2015-12-13	1	ns	0	0	17	3	0	0	0	0	0	0	0	0	0	0	0			JC
39	2015-12-31	2015-12-13	1	ns	0	0	18	3	0	0	0	0	0	0	0	0	0	0	0			HF
39	2016-01-01	2015-12-13	1	ns	0	0	19	3	0	0	0	0	0	0	0	0	0	0	0			HF
39	2016-01-02	2015-12-13	1	1	0	0	20	3	0	0	0	0	0	0	0	0	0	0	0			HF
39	2016-01-03	2015-12-13	1	1	0	0	21	3	0	0	0	0	0	0	0	0	0	0	0			HF
39	2016-01-04	2015-12-13	1	ns	0	0	22	3	0	0	0	0	0	0	0	0	0	0	0			HF
39	2016-01-05	2015-12-13	1	1	0	0	23	3	0	0	0	0	0	0	0	0	0	0	0			HF
39	2016-01-06	2015-12-13	1	1	0	0	24	3	0	0	0	0	0	0	0	0	0	0	0			HF
39	2016-01-07	2015-12-13	1	2	0	0	25	3	0	0	0	0	0	0	0	0	0	0	0			JC
39	2016-01-08	2015-12-13	1	3	0	0	26	3	0	1	0	0	0	0	0	0	0	0	0		first day straw	JC
39	2016-01-09	2015-12-13	1	3	0	0	27	3	0	0	0	0	0	0	0	0	0	0	0			HF
39	2016-01-10	2015-12-13	1	2	0	0	28	3	0	0	0	0	0	0	0	0	0	0	0			HF
39	2016-01-11	2015-12-13	1	2	0	0	29	3	0	0	0	0	0	0	0	0	0	0	0			HF
39	2016-01-12	2015-12-13	1	3	0	0	30	3	0	0	0	0	0	0	0	0	0	0	0			HF
39	2016-01-13	2015-12-13	1	2	0	0	31	3	0	0	0	0	0	0	0	0	0	0	0			HF
39	2016-01-14	2015-12-13	1	2	0	0	32	3	0	0	0	0	0	0	0	0	0	0	0			HF
39	2016-01-15	2015-12-13	1	1	0	0	33	3	0	0	0	0	0	0	0	0	0	0	0			JC
39	2016-01-16	2015-12-13	1	1	0	0	34	3	0	0	0	0	0	0	0	0	0	0	0			HF
40	2015-12-16	2015-12-13	1	1	0	0	3	2	0	0	0	0	0	0	0	0	0	0	0			JC
40	2015-12-17	2015-12-13	1	1	0	0	4	2	0	0	0	0	0	0	0	0	0	0	0			JC
40	2015-12-18	2015-12-13	1	1	0	0	5	2	0	0	0	0	0	0	0	0	0	0	0			JC
40	2015-12-19	2015-12-13	1	1	0	0	6	2	0	0	0	0	0	0	0	0	0	0	0			HF
40	2015-12-20	2015-12-13	1	1	1	1	7	2	0	0	0	0	0	0	0	0	0	0	0			HF
40	2015-12-21	2015-12-13	1	2	1	1	8	2	0	0	0	0	0	0	0	0	0	0	0			JC
40	2015-12-22	2015-12-13	2	1	0	0	9	2	0	0	0	0	0	0	0	0	0	0	0			HF
40	2015-12-23	2015-12-13	1	3	0	0	10	2	0	0	0	0	0	0	0	0	0	0	0			HF
40	2015-12-24	2015-12-13	1	1	0	0	11	2	0	0	0	0	0	0	0	0	0	0	0			JC
40	2015-12-25	2015-12-13	1	ns	0	0	12	2	0	0	0	0	0	0	0	0	0	0	0			HF
40	2015-12-26	2015-12-13	1	ns	0	0	13	3	0	0	0	0	0	0	0	0	0	0	0			HF
40	2015-12-27	2015-12-13	1	ns	0	0	14	3	0	0	0	0	0	0	0	0	0	0	0			HF
40	2015-12-28	2015-12-13	1	ns	0	0	15	3	0	0	0	0	0	0	0	0	0	0	0			JC
40	2015-12-29	2015-12-13	1	ns	0	0	16	3	0	0	0	0	0	0	0	0	0	0	0			JC
40	2015-12-30	2015-12-13	1	ns	0	0	17	3	0	0	0	0	0	0	0	0	0	0	0			JC
40	2015-12-31	2015-12-13	1	ns	0	0	18	3	0	0	0	0	0	0	0	0	0	0	0			HF
40	2016-01-01	2015-12-13	1	ns	0	0	19	3	0	0	0	0	0	0	0	0	0	0	0			HF
40	2016-01-02	2015-12-13	1	1	0	0	20	3	0	0	0	0	0	0	0	0	0	0	0			HF
40	2016-01-03	2015-12-13	1	ns	0	0	21	3	0	0	0	0	0	0	0	0	0	0	0			HF
40	2016-01-04	2015-12-13	1	ns	0	0	22	3	0	0	0	0	0	0	0	0	0	0	0			HF
40	2016-01-05	2015-12-13	1	1	0	0	23	3	0	0	0	0	0	0	0	0	0	0	0			HF
40	2016-01-06	2015-12-13	1	1	0	0	24	3	0	0	0	0	0	0	0	0	0	0	0			HF
40	2016-01-07	2015-12-13	1	1	0	0	25	3	0	0	0	0	0	0	0	0	0	0	0			JC
40	2016-01-08	2015-12-13	1	1	0	0	26	3	0	1	0	0	0	0	0	0	0	0	0		first day straw	JC
40	2016-01-09	2015-12-13	1	1	0	0	27	3	0	0	0	0	0	0	0	0	0	0	0			HF
40	2016-01-10	2015-12-13	1	1	0	0	28	3	0	0	0	0	0	0	0	0	0	0	0			HF
40	2016-01-11	2015-12-13	1	1	0	0	29	3	0	0	0	0	0	0	0	0	0	0	0			HF
40	2016-01-12	2015-12-13	1	1	0	0	30	3	0	0	0	0	0	0	0	0	0	0	0			HF
41	2015-12-16	2015-12-13	1	ns	0	0	3	2	0	0	0	0	0	0	0	0	0	0	0			JC
41	2015-12-17	2015-12-13	1	ns	0	0	4	2	0	0	0	0	0	0	0	0	0	0	0			JC
41	2015-12-18	2015-12-13	1	ns	0	0	5	2	0	0	0	0	0	0	0	0	0	0	0			JC
41	2015-12-19	2015-12-13	1	1	0	0	6	2	0	0	0	0	0	0	0	0	0	0	0			HF
41	2015-12-20	2015-12-13	1	3	1	1	7	2	0	0	0	0	0	0	0	0	0	0	0			HF
41	2015-12-21	2015-12-13	2	2	1	1	8	2	0	0	0	0	0	0	0	0	0	0	0			JC
41	2015-12-22	2015-12-13	1	2	0	0	9	2	0	0	0	0	0	0	0	0	0	0	0			HF
41	2015-12-23	2015-12-13	1	ns	0	0	10	2	0	0	0	0	0	0	0	0	0	0	0			HF
41	2015-12-24	2015-12-13	1	1	0	0	11	2	0	0	0	0	0	0	0	0	0	0	0			JC
41	2015-12-25	2015-12-13	1	ns	0	0	12	2	0	0	0	0	0	0	0	0	0	0	0			HF
41	2015-12-26	2015-12-13	1	ns	0	0	13	3	0	0	0	0	0	0	0	0	0	0	0			HF
41	2015-12-27	2015-12-13	1	ns	0	0	14	3	0	0	0	0	0	0	0	0	0	0	0			HF
41	2015-12-28	2015-12-13	1	ns	0	0	15	3	0	0	0	0	0	0	0	0	0	0	0			JC
41	2015-12-29	2015-12-13	1	ns	0	0	16	3	0	0	0	0	0	0	0	0	0	0	0			JC
41	2015-12-30	2015-12-13	1	2	0	0	17	3	0	0	0	0	0	0	0	0	0	0	0			JC
41	2015-12-31	2015-12-13	1	ns	0	0	18	3	0	0	0	0	0	0	0	0	0	0	0			HF
41	2016-01-01	2015-12-13	1	ns	0	0	19	3	0	0	0	0	0	0	0	0	0	0	0			HF
41	2016-01-02	2015-12-13	1	ns	0	0	20	3	0	0	0	0	0	0	0	0	0	0	0			HF
41	2016-01-03	2015-12-13	1	ns	0	0	21	3	0	0	0	0	0	0	0	0	0	0	0			HF
41	2016-01-04	2015-12-13	1	ns	0	0	22	3	0	0	0	0	0	0	0	0	0	0	0			HF
41	2016-01-05	2015-12-13	1	2	0	0	23	3	0	0	0	0	0	0	0	0	0	0	0			HF
41	2016-01-06	2015-12-13	1	ns	0	0	24	3	0	0	0	0	0	0	0	0	0	0	0			HF
41	2016-01-07	2015-12-13	1	3	0	0	25	3	0	0	0	0	0	0	0	0	0	0	0			JC
41	2016-01-08	2015-12-13	1	3	0	0	26	3	0	1	0	0	0	0	0	0	0	0	0		first day straw	JC
41	2016-01-09	2015-12-13	2	ns	0	0	27	3	0	0	0	0	0	0	0	0	0	0	0			HF
41	2016-01-10	2015-12-13	2	1	0	0	28	3	0	0	0	0	0	0	0	0	0	0	0			HF
41	2016-01-11	2015-12-13	1	1	0	0	29	3	0	0	0	0	0	0	0	0	0	0	0			HF
41	2016-01-12	2015-12-13	1	1	0	0	30	3	0	0	0	0	0	0	0	0	0	0	0			HF
42	2015-12-16	2015-12-13	1	1	0	0	3	2	0	0	0	0	0	0	0	0	0	0	0			JC
42	2015-12-17	2015-12-13	1	1	0	0	4	2	0	0	0	0	0	0	0	0	0	0	0			JC
42	2015-12-18	2015-12-13	1	1	0	0	5	2	0	0	0	0	0	0	0	0	0	0	0			JC
42	2015-12-19	2015-12-13	1	1	0	0	6	2	0	0	0	0	0	0	0	0	0	0	0			HF
42	2015-12-20	2015-12-13	1	1	0	0	7	2	0	0	0	0	0	0	0	0	0	0	0			HF
42	2015-12-21	2015-12-13	1	ns	0	0	8	2	0	0	0	0	0	0	0	0	0	0	0			JC
42	2015-12-22	2015-12-13	1	1	0	0	9	2	0	0	0	0	0	0	0	0	0	0	0			HF
42	2015-12-23	2015-12-13	1	ns	0	0	10	2	0	0	0	0	0	0	0	0	0	0	0			HF
42	2015-12-24	2015-12-13	1	1	0	0	11	2	0	0	0	0	0	0	0	0	0	0	0			JC
42	2015-12-25	2015-12-13	1	1	1	1	12	2	0	0	0	0	0	0	0	0	0	0	0			HF
42	2015-12-26	2015-12-13	1	ns	1	1	13	3	0	0	0	0	0	0	0	0	0	0	0			HF
42	2015-12-27	2015-12-13	1	ns	0	0	14	3	0	0	0	0	0	0	0	0	0	0	0			HF
42	2015-12-28	2015-12-13	1	1	0	0	15	3	0	0	0	0	0	0	0	0	0	0	0			JC
42	2015-12-29	2015-12-13	1	1	0	0	16	3	0	0	0	0	0	0	0	0	0	0	0			JC
42	2015-12-30	2015-12-13	1	2	0	0	17	3	0	0	0	0	0	0	0	0	0	0	0			JC
42	2015-12-31	2015-12-13	1	ns	0	0	18	3	0	0	0	0	0	0	0	0	0	0	0			HF
42	2016-01-01	2015-12-13	1	1	0	0	19	3	0	0	0	0	0	0	0	0	0	0	0			HF
42	2016-01-02	2015-12-13	1	ns	0	0	20	3	0	0	0	0	0	0	0	0	0	0	0			HF
42	2016-01-03	2015-12-13	1	ns	0	0	21	3	0	0	0	0	0	0	0	0	0	0	0			HF
42	2016-01-04	2015-12-13	1	ns	0	0	22	3	0	0	0	0	0	0	0	0	0	0	0			HF
42	2016-01-05	2015-12-13	1	ns	0	0	23	3	0	0	0	0	0	0	0	0	0	0	0			HF
42	2016-01-06	2015-12-13	1	ns	0	0	24	3	0	0	0	0	0	0	0	0	0	0	0			HF
42	2016-01-07	2015-12-13	1	1	0	0	25	3	0	0	0	0	0	0	0	0	0	0	0			JC
42	2016-01-08	2015-12-13	1	1	0	0	26	3	0	1	0	0	0	0	0	0	0	0	0		first day straw	JC
42	2016-01-09	2015-12-13	1	1	0	0	27	3	0	0	0	0	0	0	0	0	0	0	0			HF
42	2016-01-10	2015-12-13	1	1	0	0	28	3	0	0	0	0	0	0	0	0	0	0	0			HF
42	2016-01-11	2015-12-13	1	ns	0	0	29	3	0	0	0	0	0	0	0	0	0	0	0			HF
42	2016-01-12	2015-12-13	1	1	0	0	30	3	0	0	0	0	0	0	0	0	0	0	0			HF
43	2015-12-16	2015-12-13	1	ns	0	0	3	2	0	0	0	0	0	0	0	0	0	0	0			JC
43	2015-12-17	2015-12-13	1	1	0	0	4	2	0	0	0	0	0	0	0	0	0	0	0			JC
43	2015-12-18	2015-12-13	1	1	0	0	5	2	0	0	0	0	0	0	0	0	0	0	0			JC
43	2015-12-19	2015-12-13	1	1	0	0	6	2	0	0	0	0	0	0	0	0	0	0	0			HF
43	2015-12-20	2015-12-13	1	1	0	0	7	2	0	0	0	0	0	0	0	0	0	0	0			HF
43	2015-12-21	2015-12-13	1	ns	0	0	8	2	0	0	0	0	0	0	0	0	0	0	0			JC
43	2015-12-22	2015-12-13	1	ns	0	0	9	2	0	0	0	0	0	0	0	0	0	0	0			HF
43	2015-12-23	2015-12-13	2	3	0	0	10	2	0	0	0	0	0	0	0	0	0	0	0			HF
43	2015-12-24	2015-12-13	1	2	1	0	11	2	0	0	0	0	0	0	0	0	0	0	0			JC
43	2015-12-25	2015-12-13	1	1	1	1	12	2	0	0	0	0	0	0	0	0	0	0	0			HF
43	2015-12-26	2015-12-13	1	1	0	0	13	3	0	0	0	0	0	0	0	0	0	0	0			HF
43	2015-12-27	2015-12-13	1	1	0	0	14	3	0	0	0	0	0	0	0	0	0	0	0			HF
43	2015-12-28	2015-12-13	1	1	0	0	15	3	0	0	0	0	0	0	0	0	0	0	0			JC
43	2015-12-29	2015-12-13	1	1	0	0	16	3	0	0	0	0	0	0	0	0	0	0	0			JC
43	2015-12-30	2015-12-13	1	1	0	0	17	3	0	0	0	0	0	0	0	0	0	0	0			JC
43	2015-12-31	2015-12-13	1	ns	0	0	18	3	0	0	0	0	0	0	0	0	0	0	0			HF
43	2016-01-01	2015-12-13	1	ns	0	0	19	3	0	0	0	0	0	0	0	0	0	0	0			HF
43	2016-01-02	2015-12-13	1	1	0	0	20	3	0	0	0	0	0	0	0	0	0	0	0			HF
43	2016-01-03	2015-12-13	1	ns	0	0	21	3	0	0	0	0	0	0	0	0	0	0	0			HF
43	2016-01-04	2015-12-13	2	ns	0	0	22	3	0	0	0	0	0	0	0	0	0	0	0			HF
43	2016-01-05	2015-12-13	1	1	0	0	23	3	0	0	0	0	0	0	0	0	0	0	0			HF
43	2016-01-06	2015-12-13	1	3	0	0	24	3	0	0	0	0	0	0	0	0	0	0	0			HF
43	2016-01-07	2015-12-13	1	3	0	0	25	3	0	0	0	0	0	0	0	0	0	0	0			JC
43	2016-01-08	2015-12-13	1	3	0	0	26	3	0	1	0	0	0	0	0	0	0	0	0		first day straw	JC
43	2016-01-09	2015-12-13	1	2	0	0	27	3	0	0	0	0	0	0	0	0	0	0	0			HF
43	2016-01-10	2015-12-13	2	3	0	0	28	3	0	0	0	0	0	0	0	0	0	0	0			HF
43	2016-01-11	2015-12-13	1	2	0	0	29	3	0	0	0	0	0	0	0	0	0	0	0			HF
43	2016-01-12	2015-12-13	1	3	0	0	30	3	0	0	0	0	0	0	0	0	0	0	0			HF
44	2015-12-16	2015-12-13	2	1	0	0	3	2	0	0	0	0	0	0	0	0	0	0	0			JC
44	2015-12-17	2015-12-13	1	1	0	0	4	2	0	0	0	0	0	0	0	0	0	0	0			JC
44	2015-12-18	2015-12-13	2	1	0	0	5	2	0	0	0	0	0	0	0	0	0	0	0			JC
44	2015-12-19	2015-12-13	2	3	1	1	6	2	0	0	0	0	0	0	0	0	0	0	0			HF
44	2015-12-20	2015-12-13	2	3	1	1	7	2	0	0	0	0	0	0	0	0	0	0	0			HF
44	2015-12-21	2015-12-13	2	2	1	0	8	2	0	0	0	0	0	0	0	0	0	0	0			JC
44	2015-12-22	2015-12-13	1	2	0	0	9	2	0	0	0	0	0	0	0	0	0	0	0			HF
44	2015-12-23	2015-12-13	1	1	0	0	10	2	0	0	0	0	0	0	0	0	0	0	0			HF
44	2015-12-24	2015-12-13	2	1	0	0	11	2	0	0	0	0	0	0	0	0	0	0	0			JC
44	2015-12-25	2015-12-13	1	ns	0	0	12	2	0	0	0	0	0	0	0	0	0	0	0			HF
44	2015-12-26	2015-12-13	1	ns	0	0	13	3	0	0	0	0	0	0	0	0	0	0	0		Start of 3 qt bottles	HF
44	2015-12-27	2015-12-13	1	ns	0	0	14	3	0	0	0	0	0	0	0	0	0	0	0			HF
44	2015-12-28	2015-12-13	1	ns	0	0	15	3	0	0	0	0	0	0	0	0	0	0	0			JC
44	2015-12-29	2015-12-13	1	1	0	0	16	3	0	0	0	0	0	0	0	0	0	0	0			JC
44	2015-12-30	2015-12-13	2	1	0	0	17	3	0	0	0	0	0	0	0	0	0	0	0			JC
44	2015-12-31	2015-12-13	1	ns	0	0	18	3	0	0	0	0	0	0	0	0	0	0	0			HF
44	2016-01-01	2015-12-13	1	ns	0	0	19	3	0	0	0	0	0	0	0	0	0	0	0			HF
44	2016-01-02	2015-12-13	1	ns	0	0	20	3	0	0	0	0	0	0	0	0	0	0	0			HF
44	2016-01-03	2015-12-13	2	ns	0	0	21	3	0	0	0	0	0	0	0	0	0	0	0			HF
44	2016-01-04	2015-12-13	1	ns	0	0	22	3	0	0	0	0	0	0	0	0	0	0	0			HF
44	2016-01-05	2015-12-13	1	2	0	0	23	3	0	0	0	0	0	0	0	0	0	0	0			HF
44	2016-01-06	2015-12-13	1	2	0	0	24	3	0	0	0	0	0	0	0	0	0	0	0			HF
44	2016-01-07	2015-12-13	1	1	0	0	25	3	0	0	0	0	0	0	0	0	0	0	0			JC
44	2016-01-08	2015-12-13	1	2	0	0	26	3	0	1	0	0	0	0	0	0	0	0	0		first day straw	JC
44	2016-01-09	2015-12-13	2	ns	0	0	27	3	0	0	0	0	0	0	0	0	0	0	0			HF
44	2016-01-10	2015-12-13	1	1	0	0	28	3	0	0	0	0	0	0	0	0	0	0	0			HF
44	2016-01-11	2015-12-13	1	1	0	0	29	3	0	0	0	0	0	0	0	0	0	0	0			HF
44	2016-01-12	2015-12-13	1	1	0	0	30	3	0	0	0	0	0	0	0	0	0	0	0			HF
45	2015-12-17	2015-12-14	1	ns	0	0	3	2	0	0	0	0	0	0	0	0	0	0	0			JC
45	2015-12-18	2015-12-14	1	ns	0	0	4	2	0	0	0	0	0	0	0	0	0	0	0			JC
45	2015-12-19	2015-12-14	1	1	0	0	5	2	0	0	0	0	0	0	0	0	0	0	0			HF
45	2015-12-20	2015-12-14	1	1	1	1	6	2	0	0	0	0	0	0	0	0	0	0	0			HF
45	2015-12-21	2015-12-14	2	2	1	1	7	2	0	0	0	0	0	0	0	0	0	0	0			JC
45	2015-12-22	2015-12-14	1	1	0	0	8	2	0	0	0	0	0	0	0	0	0	0	0			HF
45	2015-12-23	2015-12-14	2	1	0	0	9	2	0	0	0	0	0	0	0	0	0	0	0			HF
45	2015-12-24	2015-12-14	1	1	0	0	10	2	0	0	0	0	0	0	0	0	0	0	0			JC
45	2015-12-25	2015-12-14	1	1	0	0	11	2	0	0	0	0	0	0	0	0	0	0	0			HF
45	2015-12-26	2015-12-14	2	1	0	0	12	2	0	0	0	0	0	0	0	0	0	0	0			HF
45	2015-12-27	2015-12-14	1	ns	0	0	13	3	0	0	0	0	0	0	0	0	0	0	0			HF
45	2015-12-28	2015-12-14	1	1	0	0	14	3	0	0	0	0	0	0	0	0	0	0	0			JC
45	2015-12-29	2015-12-14	2	1	0	0	15	3	0	0	0	0	0	0	0	0	0	0	0			JC
45	2015-12-30	2015-12-14	2	1	0	0	16	3	0	0	0	0	0	0	0	0	0	0	0			JC
45	2015-12-31	2015-12-14	1	1	0	0	17	3	0	0	0	0	0	0	0	0	0	0	0			HF
45	2016-01-01	2015-12-14	1	1	0	0	18	3	0	0	0	0	0	0	0	0	0	0	0			HF
45	2016-01-02	2015-12-14	2	ns	0	0	19	3	0	0	0	0	0	0	0	0	0	0	0			HF
45	2016-01-03	2015-12-14	2	1	0	0	20	3	0	0	0	0	0	0	0	0	0	0	0			HF
45	2016-01-04	2015-12-14	2	ns	0	0	21	3	0	0	0	0	0	0	0	0	0	0	0			HF
45	2016-01-05	2015-12-14	1	ns	0	0	22	3	0	0	0	0	0	0	0	0	0	0	0			HF
45	2016-01-06	2015-12-14	2	1	0	0	23	3	0	0	0	0	0	0	0	0	0	0	0			HF
45	2016-01-07	2015-12-14	2	3	0	0	24	3	0	0	0	0	0	0	0	0	0	0	0			JC
45	2016-01-08	2015-12-14	1	1	0	0	25	3	0	1	0	0	0	0	0	0	0	0	0		first day straw	JC
45	2016-01-09	2015-12-14	1	ns	0	0	26	3	0	0	0	0	0	0	0	0	0	0	0			HF
45	2016-01-10	2015-12-14	2	ns	0	0	27	3	0	0	0	0	0	0	0	0	0	0	0			HF
45	2016-01-11	2015-12-14	1	ns	0	0	28	3	0	0	0	0	0	0	0	0	0	0	0			HF
45	2016-01-12	2015-12-14	2	3	0	0	29	3	0	0	0	0	0	0	0	0	0	0	0			HF
45	2016-01-13	2015-12-14	1	1	0	0	30	3	0	0	0	0	0	0	0	0	0	0	0			HF
46	2015-12-17	2015-12-14	1	1	0	0	3	2	0	0	0	0	0	0	0	0	0	0	0			JC
46	2015-12-18	2015-12-14	1	ns	0	0	4	2	0	0	0	0	0	0	0	0	0	0	0			JC
46	2015-12-19	2015-12-14	1	1	0	0	5	2	0	0	0	0	0	0	0	0	0	0	0			HF
46	2015-12-20	2015-12-14	1	1	1	1	6	2	0	0	0	0	0	0	0	0	0	0	0			HF
46	2015-12-21	2015-12-14	1	2	1	1	7	2	0	0	0	0	0	0	0	0	0	0	0			JC
46	2015-12-22	2015-12-14	2	ns	0	0	8	2	0	0	0	0	0	0	0	0	0	0	0			HF
46	2015-12-23	2015-12-14	2	2	0	0	9	2	0	0	0	0	0	0	0	0	0	0	0			HF
46	2015-12-24	2015-12-14	1	1	0	0	10	2	0	0	0	0	0	0	0	0	0	0	0			JC
46	2015-12-25	2015-12-14	1	1	0	0	11	2	0	0	0	0	0	0	0	0	0	0	0			HF
46	2015-12-26	2015-12-14	2	1	0	0	12	2	0	0	0	0	0	0	0	0	0	0	0			HF
46	2015-12-27	2015-12-14	2	ns	0	0	13	3	0	0	0	0	0	0	0	0	0	0	0			HF
46	2015-12-28	2015-12-14	1	ns	0	0	14	3	0	0	0	0	0	0	0	0	0	0	0			JC
46	2015-12-29	2015-12-14	1	1	0	0	15	3	0	0	0	0	0	0	0	0	0	0	0			JC
46	2015-12-30	2015-12-14	1	1	0	0	16	3	0	0	0	0	0	0	0	0	0	0	0			JC
46	2015-12-31	2015-12-14	1	ns	0	0	17	3	0	0	0	0	0	0	0	0	0	0	0			HF
46	2016-01-01	2015-12-14	1	ns	0	0	18	3	0	0	0	0	0	0	0	0	0	0	0			HF
46	2016-01-02	2015-12-14	1	ns	0	0	19	3	0	0	0	0	0	0	0	0	0	0	0			HF
46	2016-01-03	2015-12-14	1	ns	0	0	20	3	0	0	0	0	0	0	0	0	0	0	0			HF
46	2016-01-04	2015-12-14	2	ns	0	0	21	3	0	0	0	0	0	0	0	0	0	0	0			HF
46	2016-01-05	2015-12-14	1	1	0	0	22	3	0	0	0	0	0	0	0	0	0	0	0			HF
46	2016-01-06	2015-12-14	1	ns	0	0	23	3	0	0	0	0	0	0	0	0	0	0	0			HF
46	2016-01-07	2015-12-14	1	1	0	0	24	3	0	0	0	0	0	0	0	0	0	0	0			JC
46	2016-01-08	2015-12-14	1	1	0	0	25	3	0	1	0	0	0	0	0	0	0	0	0		first day straw	JC
46	2016-01-09	2015-12-14	1	ns	0	0	26	3	0	0	0	0	0	0	0	0	0	0	0			HF
46	2016-01-10	2015-12-14	1	ns	0	0	27	3	0	0	0	0	0	0	0	0	0	0	0			HF
46	2016-01-11	2015-12-14	1	2	0	0	28	3	0	0	0	0	0	0	0	0	0	0	0			HF
46	2016-01-12	2015-12-14	1	1	0	0	29	3	0	0	0	0	0	0	0	0	0	0	0			HF
46	2016-01-13	2015-12-14	1	1	0	0	30	3	0	0	0	0	0	0	0	0	0	0	0			HF
47	2015-12-17	2015-12-14	1	ns	0	0	3	2	0	0	0	0	0	0	0	0	0	0	0			JC
47	2015-12-18	2015-12-14	2	ns	0	0	4	2	0	0	0	0	0	0	0	0	0	0	0			JC
47	2015-12-19	2015-12-14	1	1	0	0	5	2	0	0	0	0	0	0	0	0	0	0	0			HF
47	2015-12-20	2015-12-14	1	1	0	0	6	2	0	0	0	0	0	0	0	0	0	0	0			HF
47	2015-12-21	2015-12-14	2	1	0	0	7	2	0	0	0	0	0	0	0	0	0	0	0			JC
47	2015-12-22	2015-12-14	2	1	1	1	8	2	0	0	0	0	0	0	0	0	0	0	0			HF
47	2015-12-23	2015-12-14	2	2	1	1	9	2	0	0	0	0	0	0	0	0	0	0	0			HF
47	2015-12-24	2015-12-14	2	3	0	0	10	2	0	0	0	0	0	0	0	0	0	0	0			JC
47	2015-12-25	2015-12-14	1	2	0	0	11	2	0	0	0	0	0	0	0	0	0	0	0			HF
47	2015-12-26	2015-12-14	1	2	0	0	12	2	0	0	0	0	0	0	0	0	0	0	0			HF
47	2015-12-27	2015-12-14	1	1	0	0	13	3	0	0	0	0	0	0	0	0	0	0	0			HF
47	2015-12-28	2015-12-14	2	3	0	0	14	3	0	0	0	0	0	0	0	0	0	0	0			JC
47	2015-12-29	2015-12-14	1	3	0	0	15	3	0	0	0	0	0	0	0	0	0	0	0			JC
47	2015-12-30	2015-12-14	1	1	0	0	16	3	0	0	0	0	0	0	0	0	0	0	0			JC
47	2015-12-31	2015-12-14	2	ns	0	0	17	3	0	0	0	0	0	0	0	0	0	0	0			HF
47	2016-01-01	2015-12-14	1	1	0	0	18	3	0	0	0	0	0	0	0	0	0	0	0			HF
47	2016-01-02	2015-12-14	1	2	0	0	19	3	0	0	0	0	0	0	0	0	0	0	0			HF
47	2016-01-03	2015-12-14	1	1	0	0	20	3	0	0	0	0	0	0	0	0	0	0	0			HF
47	2016-01-04	2015-12-14	1	ns	0	0	21	3	0	0	0	0	0	0	0	0	0	0	0			HF
47	2016-01-05	2015-12-14	1	2	0	0	22	3	0	0	0	0	0	0	0	0	0	0	0			HF
47	2016-01-06	2015-12-14	1	1	0	0	23	3	0	0	0	0	0	0	0	0	0	0	0			HF
47	2016-01-07	2015-12-14	1	2	0	0	24	3	0	0	0	0	0	0	0	0	0	0	0			JC
47	2016-01-08	2015-12-14	1	1	0	0	25	3	0	1	0	0	0	0	0	0	0	0	0		first day straw	JC
47	2016-01-09	2015-12-14	1	ns	0	0	26	3	0	0	0	0	0	0	0	0	0	0	0			HF
47	2016-01-10	2015-12-14	2	ns	0	0	27	3	0	0	0	0	0	0	0	0	0	0	0			HF
47	2016-01-11	2015-12-14	1	ns	0	0	28	3	0	0	0	0	0	0	0	0	0	0	0			HF
47	2016-01-12	2015-12-14	2	ns	0	0	29	3	0	0	0	0	0	0	0	0	0	0	0			HF
47	2016-01-13	2015-12-14	1	ns	0	0	30	3	0	0	0	0	0	0	0	0	0	0	0			HF
47	2016-02-22	2015-12-14					70	3	0	0	0	0	1	0	0	0	0	0	0
48	2015-12-17	2015-12-14	1	ns	0	0	3	2	0	0	0	0	0	0	0	0	0	0	0			JC
48	2015-12-18	2015-12-14	1	1	0	0	4	2	0	0	0	0	0	0	0	0	0	0	0			JC
48	2015-12-19	2015-12-14	1	ns	0	0	5	2	0	0	0	0	0	0	0	0	0	0	0			HF
48	2015-12-20	2015-12-14	1	ns	0	0	6	2	0	0	0	0	0	0	0	0	0	0	0			HF
48	2015-12-21	2015-12-14	2	1	0	0	7	2	0	0	0	0	0	0	0	0	0	0	0			JC
48	2015-12-22	2015-12-14	1	ns	0	0	8	2	0	0	0	0	0	0	0	0	0	0	0			HF
48	2015-12-23	2015-12-14	2	ns	0	0	9	2	0	0	0	0	0	0	0	0	0	0	0			HF
48	2015-12-24	2015-12-14	2	1	0	0	10	2	0	0	0	0	0	0	0	0	0	0	0			JC
48	2015-12-25	2015-12-14	2	2	0	0	11	2	0	0	0	0	0	0	0	0	0	0	0			HF
48	2015-12-26	2015-12-14	1	1	0	0	12	2	0	0	0	0	0	0	0	0	0	0	0			HF
48	2015-12-27	2015-12-14	1	3	1	1	13	3	0	0	0	0	0	0	0	0	0	0	0			HF
48	2015-12-28	2015-12-14	1	1	1	0	14	3	0	0	0	0	0	0	0	0	0	0	0			JC
48	2015-12-29	2015-12-14	1	3	0	0	15	3	0	0	0	0	0	0	0	0	0	0	0			JC
48	2015-12-30	2015-12-14	1	3	0	0	16	3	0	0	0	0	0	0	0	0	0	0	0			JC
48	2015-12-31	2015-12-14	1	ns	0	0	17	3	0	0	0	0	0	0	0	0	0	0	0			HF
48	2016-01-01	2015-12-14	1	2	0	0	18	3	0	0	0	0	0	0	0	0	0	0	0			HF
48	2016-01-02	2015-12-14	2	2	0	0	19	3	0	0	0	0	0	0	0	0	0	0	0			HF
48	2016-01-03	2015-12-14	1	ns	0	0	20	3	0	0	0	0	0	0	0	0	0	0	0			HF
48	2016-01-04	2015-12-14	2	ns	0	0	21	3	0	0	0	0	0	0	0	0	0	0	0			HF
48	2016-01-05	2015-12-14	2	1	0	0	22	3	0	0	0	0	0	0	0	0	0	0	0			HF
48	2016-01-06	2015-12-14	1	1	0	0	23	3	0	0	0	0	0	0	0	0	0	0	0			HF
48	2016-01-07	2015-12-14	1	1	0	0	24	3	0	0	0	0	0	0	0	0	0	0	0			JC
48	2016-01-08	2015-12-14	1	1	0	0	25	3	0	1	0	0	0	0	0	0	0	0	0		first day straw	JC
48	2016-01-09	2015-12-14	1	ns	0	0	26	3	0	0	0	0	0	0	0	0	0	0	0			HF
48	2016-01-10	2015-12-14	1	1	0	0	27	3	0	0	0	0	0	0	0	0	0	0	0			HF
48	2016-01-11	2015-12-14	1	1	0	0	28	3	0	0	0	0	0	0	0	0	0	0	0			HF
48	2016-01-12	2015-12-14	1	1	0	0	29	3	0	0	0	0	0	0	0	0	0	0	0			HF
48	2016-01-13	2015-12-14	1	1	0	0	30	3	0	0	0	0	0	0	0	0	0	0	0			HF
49	2015-12-17	2015-12-14	1	ns	0	0	3	2	0	0	0	0	0	0	0	0	0	0	0			JC
49	2015-12-18	2015-12-14	1	1	0	0	4	2	0	0	0	0	0	0	0	0	0	0	0			JC
49	2015-12-19	2015-12-14	1	1	0	0	5	2	0	0	0	0	0	0	0	0	0	0	0			HF
49	2015-12-20	2015-12-14	1	ns	0	0	6	2	0	0	0	0	0	0	0	0	0	0	0			HF
49	2015-12-21	2015-12-14	1	1	0	0	7	2	0	0	0	0	0	0	0	0	0	0	0			JC
49	2015-12-22	2015-12-14	1	ns	0	0	8	2	0	0	0	0	0	0	0	0	0	0	0			HF
49	2015-12-23	2015-12-14	2	ns	0	0	9	2	0	0	0	0	0	0	0	0	0	0	0			HF
49	2015-12-24	2015-12-14	1	1	0	0	10	2	0	0	0	0	0	0	0	0	0	0	0			JC
49	2015-12-25	2015-12-14	1	1	0	0	11	2	0	0	0	0	0	0	0	0	0	0	0			HF
49	2015-12-26	2015-12-14	1	ns	0	0	12	2	0	0	0	0	0	0	0	0	0	0	0			HF
49	2015-12-27	2015-12-14	1	ns	0	0	13	3	0	0	0	0	0	0	0	0	0	0	0			HF
49	2015-12-28	2015-12-14	1	1	0	0	14	3	0	0	0	0	0	0	0	0	0	0	0			JC
49	2015-12-29	2015-12-14	1	1	0	0	15	3	0	0	0	0	0	0	0	0	0	0	0			JC
49	2015-12-30	2015-12-14	1	1	0	0	16	3	0	0	0	0	0	0	0	0	0	0	0			JC
49	2015-12-31	2015-12-14	1	2	0	0	17	3	0	0	0	0	0	0	0	0	0	0	0			HF
49	2016-01-01	2015-12-14	1	2	0	0	18	3	0	0	0	0	0	0	0	0	0	0	0			HF
49	2016-01-02	2015-12-14	1	ns	0	0	19	3	0	0	0	0	0	0	0	0	0	0	0			HF
49	2016-01-03	2015-12-14	2	ns	0	0	20	3	0	0	0	0	0	0	0	0	0	0	0			HF
49	2016-01-04	2015-12-14	1	2	0	0	21	3	0	0	0	0	0	0	0	0	0	0	0			HF
49	2016-01-05	2015-12-14	1	1	0	0	22	3	0	0	0	0	0	0	0	0	0	0	0			HF
49	2016-01-06	2015-12-14	1	1	0	0	23	3	0	0	0	0	0	0	0	0	0	0	0			HF
49	2016-01-07	2015-12-14	1	1	0	0	24	3	0	0	0	0	0	0	0	0	0	0	0			JC
49	2016-01-08	2015-12-14	1	1	0	0	25	3	0	1	0	0	0	0	0	0	0	0	0		first day straw	JC
49	2016-01-09	2015-12-14	1	1	0	0	26	3	0	0	0	0	0	0	0	0	0	0	0			HF
49	2016-01-10	2015-12-14	1	1	0	0	27	3	0	0	0	0	0	0	0	0	0	0	0			HF
49	2016-01-11	2015-12-14	1	1	0	0	28	3	0	0	0	0	0	0	0	0	0	0	0			HF
49	2016-01-12	2015-12-14	1	ns	0	0	29	3	0	0	0	0	0	0	0	0	0	0	0			HF
49	2016-01-13	2015-12-14	1	1	0	0	30	3	0	0	0	0	0	0	0	0	0	0	0			HF
50	2015-12-17	2015-12-15	1	ns	0	0	2	2	0	0	0	0	0	0	0	0	0	0	0			JC
50	2015-12-18	2015-12-15	1	ns	0	0	3	2	0	0	0	0	0	0	0	0	0	0	0			JC
50	2015-12-19	2015-12-15	1	ns	0	0	4	2	0	0	0	0	0	0	0	0	0	0	0			HF
50	2015-12-20	2015-12-15	1	ns	0	0	5	2	0	0	0	0	0	0	0	0	0	0	0			HF
50	2015-12-21	2015-12-15	1	ns	0	0	6	2	0	0	0	0	0	0	0	0	0	0	0			JC
50	2015-12-22	2015-12-15	1	1	1	1	7	2	0	0	0	0	0	0	0	0	0	0	0			HF
50	2015-12-23	2015-12-15	1	ns	1	1	8	2	0	0	0	0	0	0	0	0	0	0	0			HF
50	2015-12-24	2015-12-15	1	2	0	0	9	2	0	0	0	0	0	0	0	0	0	0	0			JC
50	2015-12-25	2015-12-15	1	ns	0	0	10	2	0	0	0	0	0	0	0	0	0	0	0			HF
50	2015-12-26	2015-12-15	1	ns	0	0	11	2	0	0	0	0	0	0	0	0	0	0	0			HF
50	2015-12-27	2015-12-15	1	ns	0	0	12	3	0	0	0	0	0	0	0	0	0	0	0			HF
50	2015-12-28	2015-12-15	1	1	0	0	13	3	0	0	0	0	0	0	0	0	0	0	0			JC
50	2015-12-29	2015-12-15	1	1	0	0	14	3	0	0	0	0	0	0	0	0	0	0	0			JC
50	2015-12-30	2015-12-15	1	2	0	0	15	3	0	0	0	0	0	0	0	0	0	0	0			JC
50	2015-12-31	2015-12-15	1	ns	0	0	16	3	0	0	0	0	0	0	0	0	0	0	0			HF
50	2016-01-01	2015-12-15	1	ns	0	0	17	3	0	0	0	0	0	0	0	0	0	0	0			HF
50	2016-01-02	2015-12-15	1	ns	0	0	18	3	0	0	0	0	0	0	0	0	0	0	0			HF
50	2016-01-03	2015-12-15	2	ns	0	0	19	3	0	0	0	0	0	0	0	0	0	0	0			HF
50	2016-01-04	2015-12-15	1	ns	0	0	20	3	0	0	0	0	0	0	0	0	0	0	0			HF
50	2016-01-05	2015-12-15	2	2	0	0	21	3	0	0	0	0	0	0	0	0	0	0	0			HF
50	2016-01-06	2015-12-15	1	1	0	0	22	3	0	0	0	0	0	0	0	0	0	0	0			HF
50	2016-01-07	2015-12-15	1	ns	0	0	23	3	0	0	0	0	0	0	0	0	0	0	0			JC
50	2016-01-08	2015-12-15	1	1	0	0	24	3	0	1	0	0	0	0	0	0	0	0	0		first day straw	JC
50	2016-01-09	2015-12-15	1	ns	0	0	25	3	0	0	0	0	0	0	0	0	0	0	0			HF
50	2016-01-10	2015-12-15	1	ns	0	0	26	3	0	0	0	0	0	0	0	0	0	0	0			HF
50	2016-01-11	2015-12-15	1	ns	0	0	27	3	0	0	0	0	0	0	0	0	0	0	0			HF
50	2016-01-12	2015-12-15	1	ns	0	0	28	3	0	0	0	0	0	0	0	0	0	0	0			HF
50	2016-01-13	2015-12-15	1	1	0	0	29	3	0	0	0	0	0	0	0	0	0	0	0			HF
51	2015-12-17	2015-12-14	1	ns	0	0	3	2	0	0	0	0	0	0	0	0	0	0	0			JC
51	2015-12-18	2015-12-14	1	1	0	0	4	2	0	0	0	0	0	0	0	0	0	0	0			JC
51	2015-12-19	2015-12-14	1	ns	0	0	5	2	0	0	0	0	0	0	0	0	0	0	0			HF
51	2015-12-20	2015-12-14	1	1	0	0	6	2	0	0	0	0	0	0	0	0	0	0	0			HF
51	2015-12-21	2015-12-14	2	ns	0	0	7	2	0	0	0	0	0	0	0	0	0	0	0			JC
51	2015-12-22	2015-12-14	2	1	1	1	8	2	0	0	0	0	0	0	0	0	0	0	0			HF
51	2015-12-23	2015-12-14	2	ns	1	1	9	2	0	0	0	0	0	0	0	0	0	0	0			HF
51	2015-12-24	2015-12-14	2	2	0	0	10	2	0	0	0	0	0	0	0	0	0	0	0			JC
51	2015-12-25	2015-12-14	2	1	0	0	11	2	0	0	0	0	0	0	0	0	0	0	0			HF
51	2015-12-26	2015-12-14	2	1	0	0	12	2	0	0	0	0	0	0	0	0	0	0	0			HF
51	2015-12-27	2015-12-14	2	1	0	0	13	3	0	0	0	0	0	0	0	0	0	0	0			HF
51	2015-12-28	2015-12-14	1	1	0	0	14	3	0	0	0	0	0	0	0	0	0	0	0			JC
51	2015-12-29	2015-12-14	1	1	0	0	15	3	0	0	0	0	0	0	0	0	0	0	0			JC
51	2015-12-30	2015-12-14	1	1	0	0	16	3	0	0	0	0	0	0	0	0	0	0	0			JC
51	2015-12-31	2015-12-14	2	ns	0	0	17	3	0	0	0	0	0	0	0	0	0	0	0			HF
51	2016-01-01	2015-12-14	2	2	0	0	18	3	0	0	0	0	0	0	0	0	0	0	0			HF
51	2016-01-02	2015-12-14	1	ns	0	0	19	3	0	0	0	0	0	0	0	0	0	0	0			HF
51	2016-01-03	2015-12-14	1	3	0	0	20	3	0	0	0	0	0	0	0	0	0	0	0			HF
51	2016-01-04	2015-12-14	2	2	0	0	21	3	0	0	0	0	0	0	0	0	0	0	0			HF
51	2016-01-05	2015-12-14	1	ns	0	0	22	3	0	0	0	0	0	0	0	0	0	0	0			HF
51	2016-01-06	2015-12-14	1	2	0	0	23	3	0	0	0	0	0	0	0	0	0	0	0			HF
51	2016-01-07	2015-12-14	1	1	0	0	24	3	0	0	0	0	0	0	0	0	0	0	0			JC
51	2016-01-08	2015-12-14	2	2	0	0	25	3	0	1	0	0	0	0	0	0	0	0	0		first day straw	JC
51	2016-01-09	2015-12-14	1	ns	0	0	26	3	0	0	0	0	0	0	0	0	0	0	0			HF
51	2016-01-10	2015-12-14	1	ns	0	0	27	3	0	0	0	0	0	0	0	0	0	0	0			HF
51	2016-01-11	2015-12-14	1	ns	0	0	28	3	0	0	0	0	0	0	0	0	0	0	0			HF
51	2016-01-12	2015-12-14	1	ns	0	0	29	3	0	0	0	0	0	0	0	0	0	0	0			HF
51	2016-01-13	2015-12-14	1	ns	0	0	30	3	0	0	0	0	0	0	0	0	0	0	0			HF
52	2015-12-17	2015-12-14	1	ns	0	0	3	2	0	0	0	0	0	0	0	0	0	0	0			JC
52	2015-12-18	2015-12-14	1	ns	0	0	4	2	0	0	0	0	0	0	0	0	0	0	0			JC
52	2015-12-19	2015-12-14	1	ns	0	0	5	2	0	0	0	0	0	0	0	0	0	0	0			HF
52	2015-12-20	2015-12-14	2	ns	0	0	6	2	0	0	0	0	0	0	0	0	0	0	0			HF
52	2015-12-21	2015-12-14	1	1	0	0	7	2	0	0	0	0	0	0	0	0	0	0	0			JC
52	2015-12-22	2015-12-14	1	1	1	1	8	2	0	0	0	0	0	0	0	0	0	0	0			HF
52	2015-12-23	2015-12-14	1	2	1	1	9	2	0	0	0	0	0	0	0	0	0	0	0			HF
52	2015-12-24	2015-12-14	1	1	0	0	10	2	0	0	0	0	0	0	0	0	0	0	0			JC
52	2015-12-25	2015-12-14	1	ns	0	0	11	2	0	0	0	0	0	0	0	0	0	0	0			HF
52	2015-12-26	2015-12-14	1	1	0	0	12	2	0	0	0	0	0	0	0	0	0	0	0			HF
52	2015-12-27	2015-12-14	2	ns	0	0	13	3	0	0	0	0	0	0	0	0	0	0	0			HF
52	2015-12-28	2015-12-14	1	1	0	0	14	3	0	0	0	0	0	0	0	0	0	0	0			JC
52	2015-12-29	2015-12-14	1	2	0	0	15	3	0	0	0	0	0	0	0	0	0	0	0			JC
52	2015-12-30	2015-12-14	1	ns	0	0	16	3	0	0	0	0	0	0	0	0	0	0	0			JC
52	2015-12-31	2015-12-14	1	ns	0	0	17	3	0	0	0	0	0	0	0	0	0	0	0			HF
52	2016-01-01	2015-12-14	1	3	0	0	18	3	0	0	0	0	0	0	0	0	0	0	0			HF
52	2016-01-02	2015-12-14	1	3	0	0	19	3	0	0	0	0	0	0	0	0	0	0	0			HF
52	2016-01-03	2015-12-14	1	1	0	0	20	3	0	0	0	0	0	0	0	0	0	0	0			HF
52	2016-01-04	2015-12-14	1	1	0	0	21	3	0	0	0	0	0	0	0	0	0	0	0			HF
52	2016-01-05	2015-12-14	1	1	0	0	22	3	0	0	0	0	0	0	0	0	0	0	0			HF
52	2016-01-06	2015-12-14	1	ns	0	0	23	3	0	0	0	0	0	0	0	0	0	0	0			HF
52	2016-01-07	2015-12-14	1	1	0	0	24	3	0	0	0	0	0	0	0	0	0	0	0			JC
52	2016-01-08	2015-12-14	1	1	0	0	25	3	0	1	0	0	0	0	0	0	0	0	0		first day straw	JC
52	2016-01-09	2015-12-14	1	1	0	0	26	3	0	0	0	0	0	0	0	0	0	0	0			HF
52	2016-01-10	2015-12-14	1	1	0	0	27	3	0	0	0	0	0	0	0	0	0	0	0			HF
52	2016-01-11	2015-12-14	1	1	0	0	28	3	0	0	0	0	0	0	0	0	0	0	0			HF
52	2016-01-12	2015-12-14	1	ns	0	0	29	3	0	0	0	0	0	0	0	0	0	0	0			HF
52	2016-01-13	2015-12-14	1	1	0	0	30	3	0	0	0	0	0	0	0	0	0	0	0			HF
52	2016-02-08	2015-12-14					56	3	0	0	0	0	1	0	0	0	0	0	0
53	2015-12-17	2015-12-14	1	ns	0	0	3	2	0	0	0	0	0	0	0	0	0	0	0			JC
53	2015-12-18	2015-12-14	1	1	0	0	4	2	0	0	0	0	0	0	0	0	0	0	0			JC
53	2015-12-19	2015-12-14	1	1	0	0	5	2	0	0	0	0	0	0	0	0	0	0	0			HF
53	2015-12-20	2015-12-14	1	1	0	0	6	2	0	0	0	0	0	0	0	0	0	0	0			HF
53	2015-12-21	2015-12-14	2	2	1	1	7	2	0	0	0	0	0	0	0	0	0	0	0			JC
53	2015-12-22	2015-12-14	2	1	1	1	8	2	0	0	0	0	0	0	0	0	0	0	0			HF
53	2015-12-23	2015-12-14	2	ns	0	0	9	2	0	0	0	0	0	0	0	0	0	0	0			HF
53	2015-12-24	2015-12-14	2	3	0	0	10	2	0	0	0	0	0	0	0	0	0	0	0			JC
53	2015-12-25	2015-12-14	2	2	0	0	11	2	0	0	0	0	0	0	0	0	0	0	0			HF
53	2015-12-26	2015-12-14	2	2	0	0	12	2	0	0	0	0	0	0	0	0	0	0	0			HF
53	2015-12-27	2015-12-14	2	2	0	1	13	3	0	0	0	0	1	0	0	0	0	0	0			HF
53	2015-12-28	2015-12-14	1	1	0	0	14	3	0	0	0	0	0	0	0	0	0	0	0			JC
53	2015-12-29	2015-12-14	2	3	0	0	15	3	0	0	0	0	0	0	0	0	0	0	0			JC
53	2015-12-30	2015-12-14	2	2	0	0	16	3	0	0	0	0	0	0	0	0	0	0	0			JC
53	2015-12-31	2015-12-14	2	ns	0	0	17	3	0	0	0	0	0	0	0	0	0	0	0			HF
53	2016-01-01	2015-12-14	1	ns	0	0	18	3	0	0	0	0	0	0	0	0	0	0	0			HF
53	2016-01-02	2015-12-14	2	1	0	0	19	3	0	0	0	0	0	0	0	0	0	0	0			HF
53	2016-01-03	2015-12-14	1	ns	0	0	20	3	0	0	0	0	0	0	0	0	0	0	0			HF
53	2016-01-04	2015-12-14	2	ns	0	0	21	3	0	0	0	0	0	0	0	0	0	0	0			HF
53	2016-01-05	2015-12-14	1	ns	0	0	22	3	0	0	0	0	0	0	0	0	0	0	0			HF
53	2016-01-06	2015-12-14	2	2	0	0	23	3	0	0	0	0	0	0	0	0	0	0	0		Treatment for pneumonia with Draxxin on 12/27	HF
53	2016-01-07	2015-12-14	1	1	0	0	24	3	0	0	0	0	0	0	0	0	0	0	0			JC
53	2016-01-08	2015-12-14	2	1	0	0	25	3	0	1	0	0	0	0	0	0	0	0	0		first day straw	JC
53	2016-01-09	2015-12-14	1	ns	0	0	26	3	0	0	0	0	0	0	0	0	0	0	0			HF
53	2016-01-10	2015-12-14	1	ns	0	0	27	3	0	0	0	0	0	0	0	0	0	0	0		Treated on 12/27 with Draxxin for pneumonia	HF
53	2016-01-11	2015-12-14	1	ns	0	0	28	3	0	0	0	0	0	0	0	0	0	0	0			HF
53	2016-01-12	2015-12-14	1	2	0	0	29	3	0	0	0	0	0	0	0	0	0	0	0			HF
53	2016-01-13	2015-12-14	1	ns	0	0	30	3	0	0	0	0	0	0	0	0	0	0	0			HF
54	2015-12-17	2015-12-14	1	1	0	0	3	2	0	0	0	0	0	0	0	0	0	0	0			JC
54	2015-12-18	2015-12-14	1	1	0	0	4	2	0	0	0	0	0	0	0	0	0	0	0			JC
54	2015-12-19	2015-12-14	1	1	0	0	5	2	0	0	0	0	0	0	0	0	0	0	0			HF
54	2015-12-20	2015-12-14	2	1	0	0	6	2	0	0	0	0	0	0	0	0	0	0	0			HF
54	2015-12-21	2015-12-14	2	3	1	1	7	2	0	0	0	0	0	0	0	0	0	0	0			JC
54	2015-12-22	2015-12-14	2	2	1	1	8	2	0	0	0	0	0	0	0	0	0	0	0			HF
54	2015-12-23	2015-12-14	1	2	0	0	9	2	0	0	0	0	0	0	0	0	0	0	0			HF
54	2015-12-24	2015-12-14	1	1	0	0	10	2	0	0	0	0	0	0	0	0	0	0	0			JC
54	2015-12-25	2015-12-14	1	1	0	0	11	2	0	0	0	0	0	0	0	0	0	0	0			HF
54	2015-12-26	2015-12-14	1	2	0	0	12	2	0	0	0	0	0	0	0	0	0	0	0			HF
54	2015-12-27	2015-12-14	2	1	0	0	13	3	0	0	0	0	0	0	0	0	0	0	0			HF
54	2015-12-28	2015-12-14	1	1	0	0	14	3	0	0	0	0	0	0	0	0	0	0	0			JC
54	2015-12-29	2015-12-14	1	2	0	0	15	3	0	0	0	0	0	0	0	0	0	0	0			JC
54	2015-12-30	2015-12-14	1	2	0	0	16	3	0	0	0	0	0	0	0	0	0	0	0			JC
54	2015-12-31	2015-12-14	1	2	0	0	17	3	0	0	0	0	0	0	0	0	0	0	0			HF
54	2016-01-01	2015-12-14	1	2	0	0	18	3	0	0	0	0	0	0	0	0	0	0	0			HF
54	2016-01-02	2015-12-14	1	2	0	0	19	3	0	0	0	0	0	0	0	0	0	0	0			HF
54	2016-01-03	2015-12-14	1	ns	0	0	20	3	0	0	0	0	0	0	0	0	0	0	0			HF
54	2016-01-04	2015-12-14	1	2	0	0	21	3	0	0	0	0	0	0	0	0	0	0	0			HF
54	2016-01-05	2015-12-14	1	1	0	0	22	3	0	0	0	0	0	0	0	0	0	0	0			HF
54	2016-01-06	2015-12-14	1	ns	0	0	23	3	0	0	0	0	0	0	0	0	0	0	0			HF
54	2016-01-07	2015-12-14	1	1	0	0	24	3	0	0	0	0	0	0	0	0	0	0	0			JC
54	2016-01-08	2015-12-14	1	1	0	0	25	3	0	1	0	0	0	0	0	0	0	0	0		first day straw	JC
54	2016-01-09	2015-12-14	1	ns	0	0	26	3	0	0	0	0	0	0	0	0	0	0	0			HF
54	2016-01-10	2015-12-14	1	ns	0	0	27	3	0	0	0	0	0	0	0	0	0	0	0			HF
54	2016-01-11	2015-12-14	1	ns	0	0	28	3	0	0	0	0	0	0	0	0	0	0	0			HF
54	2016-01-12	2015-12-14	1	ns	0	0	29	3	0	0	0	0	0	0	0	0	0	0	0			HF
54	2016-01-13	2015-12-14	1	ns	0	0	30	3	0	0	0	0	0	0	0	0	0	0	0			HF
55	2015-12-17	2015-12-14	1	1	0	0	3	2	0	0	0	0	0	0	0	0	0	0	0			JC
55	2015-12-18	2015-12-14	1	1	0	0	4	2	0	0	0	0	0	0	0	0	0	0	0			JC
55	2015-12-19	2015-12-14	1	1	0	0	5	2	0	0	0	0	0	0	0	0	0	0	0			HF
55	2015-12-20	2015-12-14	2	1	0	0	6	2	0	0	0	0	0	0	0	0	0	0	0			HF
55	2015-12-21	2015-12-14	2	1	1	1	7	2	0	0	0	0	0	0	0	0	0	0	0			JC
55	2015-12-22	2015-12-14	2	1	1	1	8	2	0	0	0	0	0	0	0	0	0	0	0			HF
55	2015-12-23	2015-12-14	2	ns	0	0	9	2	0	0	0	0	0	0	0	0	0	0	0			HF
55	2015-12-24	2015-12-14	2	1	0	0	10	2	0	0	0	0	0	0	0	0	0	0	0			JC
55	2015-12-25	2015-12-14	2	1	0	0	11	2	0	0	0	0	0	0	0	0	0	0	0			HF
55	2015-12-26	2015-12-14	2	1	0	0	12	2	0	0	0	0	0	0	0	0	0	0	0			HF
55	2015-12-27	2015-12-14	1	ns	0	0	13	3	0	0	0	0	0	0	0	0	0	0	0			HF
55	2015-12-28	2015-12-14	1	1	0	0	14	3	0	0	0	0	0	0	0	0	0	0	0			JC
55	2015-12-29	2015-12-14	1	ns	0	0	15	3	0	0	0	0	0	0	0	0	0	0	0			JC
55	2015-12-30	2015-12-14	1	1	0	0	16	3	0	0	0	0	0	0	0	0	0	0	0			JC
55	2015-12-31	2015-12-14	1	1	0	0	17	3	0	0	0	0	0	0	0	0	0	0	0			HF
55	2016-01-01	2015-12-14	1	ns	0	0	18	3	0	0	0	0	0	0	0	0	0	0	0			HF
55	2016-01-02	2015-12-14	1	ns	0	0	19	3	0	0	0	0	0	0	0	0	0	0	0			HF
55	2016-01-03	2015-12-14	1	ns	0	0	20	3	0	0	0	0	0	0	0	0	0	0	0			HF
55	2016-01-04	2015-12-14	1	1	0	0	21	3	0	0	0	0	0	0	0	0	0	0	0			HF
55	2016-01-05	2015-12-14	1	1	0	0	22	3	0	0	0	0	0	0	0	0	0	0	0			HF
55	2016-01-06	2015-12-14	1	ns	0	0	23	3	0	0	0	0	0	0	0	0	0	0	0			HF
55	2016-01-07	2015-12-14	1	2	0	0	24	3	0	0	0	0	0	0	0	0	0	0	0			JC
55	2016-01-08	2015-12-14	1	1	0	0	25	3	0	1	0	0	0	0	0	0	0	0	0		first day straw	JC
55	2016-01-09	2015-12-14	1	ns	0	0	26	3	0	0	0	0	0	0	0	0	0	0	0			HF
55	2016-01-10	2015-12-14	1	ns	0	0	27	3	0	0	0	0	0	0	0	0	0	0	0			HF
55	2016-01-11	2015-12-14	1	2	0	0	28	3	0	0	0	0	0	0	0	0	0	0	0			HF
55	2016-01-12	2015-12-14	2	2	0	0	29	3	0	0	0	0	0	0	0	0	0	0	0			HF
55	2016-01-13	2015-12-14	2	1	0	0	30	3	0	0	0	0	0	0	0	0	0	0	0			HF
56	2015-12-17	2015-12-14	1	ns	0	0	3	2	0	0	0	0	0	0	0	0	0	0	0			JC
56	2015-12-18	2015-12-14	2	1	0	0	4	2	0	0	0	0	0	0	0	0	0	0	0			JC
56	2015-12-19	2015-12-14	2	2	1	1	5	2	0	0	0	0	0	0	0	0	0	0	0			HF
56	2015-12-20	2015-12-14	2	2	1	1	6	2	0	0	0	0	0	0	0	0	0	0	0			HF
56	2015-12-21	2015-12-14	1	ns	1	0	7	2	0	0	0	0	0	0	0	0	0	0	0			JC
56	2015-12-22	2015-12-14	2	ns	0	0	8	2	0	0	0	0	0	0	0	0	0	0	0			HF
56	2015-12-23	2015-12-14	1	ns	0	0	9	2	0	0	0	0	0	0	0	0	0	0	0			HF
56	2015-12-24	2015-12-14	2	ns	0	0	10	2	0	0	0	0	0	0	0	0	0	0	0			JC
56	2015-12-25	2015-12-14	1	1	0	0	11	2	0	0	0	0	0	0	0	0	0	0	0			HF
56	2015-12-26	2015-12-14	2	2	0	0	12	2	0	0	0	0	0	0	0	0	0	0	0			HF
56	2015-12-27	2015-12-14	2	2	1	0	13	3	0	0	0	0	0	0	0	0	0	0	0			HF
56	2015-12-28	2015-12-14	1	2	1	0	14	3	0	0	0	0	0	0	0	0	0	0	0			JC
56	2015-12-29	2015-12-14	2	3	0	0	15	3	0	0	0	0	0	0	0	0	0	0	0			JC
56	2015-12-30	2015-12-14	1	1	0	0	16	3	0	0	0	0	0	0	0	0	0	0	0			JC
56	2015-12-31	2015-12-14	1	2	0	0	17	3	0	0	0	0	0	0	0	0	0	0	0			HF
56	2016-01-01	2015-12-14	2	2	0	0	18	3	0	0	0	0	0	0	0	0	0	0	0			HF
56	2016-01-02	2015-12-14	2	2	0	0	19	3	0	0	0	0	0	0	0	0	0	0	0			HF
56	2016-01-03	2015-12-14	2	1	0	0	20	3	0	0	0	0	0	0	0	0	0	0	0			HF
56	2016-01-04	2015-12-14	2	ns	0	0	21	3	0	0	0	0	0	0	0	0	0	0	0			HF
56	2016-01-05	2015-12-14	1	1	0	0	22	3	0	0	0	0	0	0	0	0	0	0	0			HF
56	2016-01-06	2015-12-14	1	ns	0	0	23	3	0	0	0	0	0	0	0	0	0	0	0			HF
56	2016-01-07	2015-12-14	1	ns	0	0	24	3	0	0	0	0	0	0	0	0	0	0	0			JC
56	2016-01-08	2015-12-14	1	1	0	0	25	3	0	1	0	0	0	0	0	0	0	0	0		first day straw	JC
56	2016-01-09	2015-12-14	1	ns	0	0	26	3	0	0	0	0	0	0	0	0	0	0	0			HF
56	2016-01-10	2015-12-14	1	ns	0	0	27	3	0	0	0	0	0	0	0	0	0	0	0			HF
56	2016-01-11	2015-12-14	1	ns	0	0	28	3	0	0	0	0	0	0	0	0	0	0	0			HF
56	2016-01-12	2015-12-14	1	ns	0	0	29	3	0	0	0	0	0	0	0	0	0	0	0			HF
56	2016-01-13	2015-12-14	1	1	0	0	30	3	0	0	0	0	0	0	0	0	0	0	0			HF
57	2015-12-17	2015-12-14	2	1	0	0	3	2	0	0	0	0	0	0	0	0	0	0	0			JC
57	2015-12-18	2015-12-14	1	1	0	0	4	2	0	0	0	0	0	0	0	0	0	0	0			JC
57	2015-12-19	2015-12-14	1	1	0	0	5	2	0	0	0	0	0	0	0	0	0	0	0			HF
57	2015-12-20	2015-12-14	2	1	0	0	6	2	0	0	0	0	0	0	0	0	0	0	0			HF
57	2015-12-21	2015-12-14	2	1	0	0	7	2	0	0	0	0	0	0	0	0	0	0	0			JC
57	2015-12-22	2015-12-14	1	ns	0	0	8	2	0	0	0	0	0	0	0	0	0	0	0			HF
57	2015-12-23	2015-12-14	1	ns	0	0	9	2	0	0	0	0	0	0	0	0	0	0	0			HF
57	2015-12-24	2015-12-14	2	1	0	0	10	2	0	0	0	0	0	0	0	0	0	0	0			JC
57	2015-12-25	2015-12-14	1	1	0	0	11	2	0	0	0	0	0	0	0	0	0	0	0			HF
57	2015-12-26	2015-12-14	1	2	0	0	12	2	0	0	0	0	0	0	0	0	0	0	0			HF
57	2015-12-27	2015-12-14	1	1	0	0	13	3	0	0	0	0	0	0	0	0	0	0	0			HF
57	2015-12-28	2015-12-14	1	1	0	0	14	3	0	0	0	0	0	0	0	0	0	0	0			JC
57	2015-12-29	2015-12-14	1	2	0	0	15	3	0	0	0	0	0	0	0	0	0	0	0			JC
57	2015-12-30	2015-12-14	1	2	0	0	16	3	0	0	0	0	0	0	0	0	0	0	0			JC
57	2015-12-31	2015-12-14	1	ns	0	0	17	3	0	0	0	0	0	0	0	0	0	0	0			HF
57	2016-01-01	2015-12-14	1	1	0	0	18	3	0	0	0	0	0	0	0	0	0	0	0			HF
57	2016-01-02	2015-12-14	1	2	0	0	19	3	0	0	0	0	0	0	0	0	0	0	0			HF
57	2016-01-03	2015-12-14	2	1	0	0	20	3	0	0	0	0	0	0	0	0	0	0	0			HF
57	2016-01-04	2015-12-14	1	ns	0	0	21	3	0	0	0	0	0	0	0	0	0	0	0			HF
57	2016-01-05	2015-12-14	1	ns	0	0	22	3	0	0	0	0	0	0	0	0	0	0	0			HF
57	2016-01-06	2015-12-14	1	ns	0	0	23	3	0	0	0	0	0	0	0	0	0	0	0			HF
57	2016-01-07	2015-12-14	1	ns	0	0	24	3	0	0	0	0	0	0	0	0	0	0	0			JC
57	2016-01-08	2015-12-14	1	1	0	0	25	3	0	1	0	0	0	0	0	0	0	0	0		first day straw	JC
57	2016-01-09	2015-12-14	1	ns	0	0	26	3	0	0	0	0	0	0	0	0	0	0	0			HF
57	2016-01-10	2015-12-14	2	1	0	0	27	3	0	0	0	0	0	0	0	0	0	0	0			HF
57	2016-01-11	2015-12-14	1	ns	0	0	28	3	0	0	0	0	0	0	0	0	0	0	0			HF
57	2016-01-12	2015-12-14	1	ns	0	0	29	3	0	0	0	0	0	0	0	0	0	0	0			HF
57	2016-01-13	2015-12-14	2	ns	0	0	30	3	0	0	0	0	0	0	0	0	0	0	0			HF
58	2015-12-17	2015-12-14	1	1	0	0	3	2	0	0	0	0	0	0	0	0	0	0	0			JC
58	2015-12-18	2015-12-14	1	ns	0	0	4	2	0	0	0	0	0	0	0	0	0	0	0			JC
58	2015-12-19	2015-12-14	2	2	1	1	5	2	0	0	0	0	0	0	0	0	0	0	0			HF
58	2015-12-20	2015-12-14	2	1	1	1	6	2	0	0	0	0	0	0	0	0	0	0	0			HF
58	2015-12-21	2015-12-14	2	2	1	0	7	2	0	0	0	0	0	0	0	0	0	0	0			JC
58	2015-12-22	2015-12-14	2	2	1	0	8	2	0	0	0	0	0	0	0	0	0	0	0			HF
58	2015-12-23	2015-12-14	2	3	0	0	9	2	0	0	0	0	0	0	0	0	0	0	0			HF
58	2015-12-24	2015-12-14	2	1	0	0	10	2	0	0	0	0	0	0	0	0	0	0	0			JC
58	2015-12-25	2015-12-14	1	1	0	0	11	2	0	0	0	0	0	0	0	0	0	0	0			HF
58	2015-12-26	2015-12-14	1	ns	0	0	12	2	0	0	0	0	0	0	0	0	0	0	0			HF
58	2015-12-27	2015-12-14	2	ns	0	0	13	3	0	0	0	0	0	0	0	0	0	0	0			HF
58	2015-12-28	2015-12-14	2	1	0	0	14	3	0	0	0	0	0	0	0	0	0	0	0			JC
58	2015-12-29	2015-12-14	1	2	0	0	15	3	0	0	0	0	0	0	0	0	0	0	0			JC
58	2015-12-30	2015-12-14	1	1	0	0	16	3	0	0	0	0	0	0	0	0	0	0	0			JC
58	2015-12-31	2015-12-14	1	1	0	0	17	3	0	0	0	0	0	0	0	0	0	0	0			HF
58	2016-01-01	2015-12-14	2	ns	0	0	18	3	0	0	0	0	0	0	0	0	0	0	0			HF
58	2016-01-02	2015-12-14	2	1	0	0	19	3	0	0	0	0	0	0	0	0	0	0	0			HF
58	2016-01-03	2015-12-14	2	ns	0	0	20	3	0	0	0	0	0	0	0	0	0	0	0			HF
58	2016-01-04	2015-12-14	1	ns	0	0	21	3	0	0	0	0	0	0	0	0	0	0	0			HF
58	2016-01-05	2015-12-14	1	ns	0	0	22	3	0	0	0	0	0	0	0	0	0	0	0			HF
58	2016-01-06	2015-12-14	1	ns	0	0	23	3	0	0	0	0	0	0	0	0	0	0	0			HF
58	2016-01-07	2015-12-14	1	1	0	0	24	3	0	0	0	0	0	0	0	0	0	0	0			JC
58	2016-01-08	2015-12-14	1	1	0	0	25	3	0	1	0	0	0	0	0	0	0	0	0		first day straw	JC
58	2016-01-09	2015-12-14	2	1	0	0	26	3	0	0	0	0	0	0	0	0	0	0	0			HF
58	2016-01-10	2015-12-14	2	1	0	0	27	3	0	0	0	0	0	0	0	0	0	0	0			HF
58	2016-01-11	2015-12-14	1	ns	0	0	28	3	0	0	0	0	0	0	0	0	0	0	0			HF
58	2016-01-12	2015-12-14	2	ns	0	0	29	3	0	0	0	0	0	0	0	0	0	0	0			HF
58	2016-01-13	2015-12-14	1	ns	0	0	30	3	0	0	0	0	0	0	0	0	0	0	0			HF
59	2015-12-17	2015-12-15	1	1	0	0	2	2	0	0	0	0	0	0	0	0	0	0	0			JC
59	2015-12-18	2015-12-15	1	1	0	0	3	2	0	0	0	0	0	0	0	0	0	0	0			JC
59	2015-12-19	2015-12-15	1	1	0	0	4	2	0	0	0	0	0	0	0	0	0	0	0			HF
59	2015-12-20	2015-12-15	2	1	0	0	5	2	0	0	0	0	0	0	0	0	0	0	0			HF
59	2015-12-21	2015-12-15	2	3	1	1	6	2	0	0	0	0	0	0	0	0	0	0	0			JC
59	2015-12-22	2015-12-15	2	1	1	1	7	2	0	0	0	0	0	0	0	0	0	0	0			HF
59	2015-12-23	2015-12-15	1	2	0	0	8	2	0	0	0	0	0	0	0	0	0	0	0			HF
59	2015-12-24	2015-12-15	2	1	0	0	9	2	0	0	0	0	0	0	0	0	0	0	0			JC
59	2015-12-25	2015-12-15	1	ns	0	0	10	2	0	0	0	0	0	0	0	0	0	0	0			HF
59	2015-12-26	2015-12-15	1	1	0	0	11	2	0	0	0	0	0	0	0	0	0	0	0			HF
59	2015-12-27	2015-12-15	1	ns	0	0	12	3	0	0	0	0	0	0	0	0	0	0	0		Start of 3 qt bottles	HF
59	2015-12-28	2015-12-15	1	ns	0	0	13	3	0	0	0	0	0	0	0	0	0	0	0			JC
59	2015-12-29	2015-12-15	1	1	0	0	14	3	0	0	0	0	0	0	0	0	0	0	0			JC
59	2015-12-30	2015-12-15	1	1	0	0	15	3	0	0	0	0	0	0	0	0	0	0	0			JC
59	2015-12-31	2015-12-15	1	ns	0	0	16	3	0	0	0	0	0	0	0	0	0	0	0			HF
59	2016-01-01	2015-12-15	1	ns	0	0	17	3	0	0	0	0	0	0	0	0	0	0	0			HF
59	2016-01-02	2015-12-15	1	1	0	0	18	3	0	0	0	0	0	0	0	0	0	0	0			HF
59	2016-01-03	2015-12-15	1	ns	0	0	19	3	0	0	0	0	0	0	0	0	0	0	0			HF
59	2016-01-04	2015-12-15	1	ns	0	0	20	3	0	0	0	0	0	0	0	0	0	0	0			HF
59	2016-01-05	2015-12-15	1	ns	0	0	21	3	0	0	0	0	0	0	0	0	0	0	0			HF
59	2016-01-06	2015-12-15	1	ns	0	0	22	3	0	0	0	0	0	0	0	0	0	0	0			HF
59	2016-01-07	2015-12-15	1	1	0	0	23	3	0	0	0	0	0	0	0	0	0	0	0			JC
59	2016-01-08	2015-12-15	1	ns	0	0	24	3	0	1	0	0	0	0	0	0	0	0	0		first day straw	JC
59	2016-01-09	2015-12-15	1	ns	0	0	25	3	0	0	0	0	0	0	0	0	0	0	0			HF
59	2016-01-10	2015-12-15	1	ns	0	0	26	3	0	0	0	0	0	0	0	0	0	0	0			HF
59	2016-01-11	2015-12-15	1	1	0	0	27	3	0	0	0	0	0	0	0	0	0	0	0			HF
59	2016-01-12	2015-12-15	1	2	0	0	28	3	0	0	0	0	0	0	0	0	0	0	0			HF
59	2016-01-13	2015-12-15	2	ns	0	0	29	3	0	0	0	0	0	0	0	0	0	0	0			HF
60	2015-12-18	2015-12-15	1	1	0	0	3	2	0	0	0	0	0	0	0	0	0	0	0			JC
60	2015-12-19	2015-12-15	1	ns	0	0	4	2	0	0	0	0	0	0	0	0	0	0	0			HF
60	2015-12-20	2015-12-15	1	1	0	0	5	2	0	0	0	0	0	0	0	0	0	0	0			HF
60	2015-12-21	2015-12-15	1	1	0	0	6	2	0	0	0	0	0	0	0	0	0	0	0			JC
60	2015-12-22	2015-12-15	1	ns	0	0	7	2	0	0	0	0	0	0	0	0	0	0	0			HF
60	2015-12-23	2015-12-15	1	1	1	1	8	2	0	0	0	0	0	0	0	0	0	0	0			HF
60	2015-12-24	2015-12-15	1	2	1	0	9	2	0	0	0	0	0	0	0	0	0	0	0			JC
60	2015-12-25	2015-12-15	1	ns	0	0	10	2	0	0	0	0	0	0	0	0	0	0	0			HF
60	2015-12-26	2015-12-15	1	1	0	0	11	2	0	0	0	0	0	0	0	0	0	0	0			HF
60	2015-12-27	2015-12-15	1	ns	0	0	12	2	0	0	0	0	0	0	0	0	0	0	0			HF
60	2015-12-28	2015-12-15	1	1	0	0	13	3	0	0	0	0	0	0	0	0	0	0	0			JC
60	2015-12-29	2015-12-15	1	1	0	0	14	3	0	0	0	0	0	0	0	0	0	0	0			JC
60	2015-12-30	2015-12-15	1	1	0	0	15	3	0	0	0	0	0	0	0	0	0	0	0			JC
60	2015-12-31	2015-12-15	1	ns	0	0	16	3	0	0	0	0	0	0	0	0	0	0	0			HF
60	2016-01-01	2015-12-15	1	1	0	0	17	3	0	0	0	0	0	0	0	0	0	0	0			HF
60	2016-01-02	2015-12-15	1	ns	0	0	18	3	0	0	0	0	0	0	0	0	0	0	0			HF
60	2016-01-03	2015-12-15	1	1	0	0	19	3	0	0	0	0	0	0	0	0	0	0	0			HF
60	2016-01-04	2015-12-15	1	ns	0	0	20	3	0	0	0	0	0	0	0	0	0	0	0			HF
60	2016-01-05	2015-12-15	1	ns	0	0	21	3	0	0	0	0	0	0	0	0	0	0	0			HF
60	2016-01-06	2015-12-15	1	1	0	0	22	3	0	0	0	0	0	0	0	0	0	0	0			HF
60	2016-01-07	2015-12-15	1	ns	0	0	23	3	0	0	0	0	0	0	0	0	0	0	0			JC
60	2016-01-08	2015-12-15	1	1	0	0	24	3	0	1	0	0	0	0	0	0	0	0	0		first day straw	JC
60	2016-01-09	2015-12-15	1	ns	0	0	25	3	0	0	0	0	0	0	0	0	0	0	0			HF
60	2016-01-10	2015-12-15	1	ns	0	0	26	3	0	0	0	0	0	0	0	0	0	0	0			HF
60	2016-01-11	2015-12-15	1	1	0	0	27	3	0	0	0	0	0	0	0	0	0	0	0			HF
60	2016-01-12	2015-12-15	1	1	0	0	28	3	0	0	0	0	0	0	0	0	0	0	0			HF
60	2016-01-13	2015-12-15	1	ns	0	0	29	3	0	0	0	0	0	0	0	0	0	0	0			HF
60	2016-01-14	2015-12-15	1	1	0	0	30	3	0	0	0	0	0	0	0	0	0	0	0			HF
61	2015-12-18	2015-12-15	1	1	0	0	3	2	0	0	0	0	0	0	0	0	0	0	0			JC
61	2015-12-19	2015-12-15	1	1	0	0	4	2	0	0	0	0	0	0	0	0	0	0	0			HF
61	2015-12-20	2015-12-15	1	ns	0	0	5	2	0	0	0	0	0	0	0	0	0	0	0			HF
61	2015-12-21	2015-12-15	1	1	0	0	6	2	0	0	0	0	0	0	0	0	0	0	0			JC
61	2015-12-22	2015-12-15	1	1	0	0	7	2	0	0	0	0	0	0	0	0	0	0	0			HF
61	2015-12-23	2015-12-15	1	1	1	1	8	2	0	0	0	0	0	0	0	0	0	0	0			HF
61	2015-12-24	2015-12-15	1	2	0	0	9	2	0	0	0	0	0	0	0	0	0	0	0			JC
61	2015-12-25	2015-12-15	1	3	0	0	10	2	0	0	0	0	0	0	0	0	0	0	0			HF
61	2015-12-26	2015-12-15	1	1	0	0	11	2	0	0	0	0	0	0	0	0	0	0	0			HF
61	2015-12-27	2015-12-15	1	1	0	0	12	2	0	0	0	0	0	0	0	0	0	0	0			HF
61	2015-12-28	2015-12-15	1	1	0	0	13	3	0	0	0	0	0	0	0	0	0	0	0			JC
61	2015-12-29	2015-12-15	1	1	0	0	14	3	0	0	0	0	0	0	0	0	0	0	0			JC
61	2015-12-30	2015-12-15	1	1	0	0	15	3	0	0	0	0	0	0	0	0	0	0	0			JC
61	2015-12-31	2015-12-15	1	ns	0	0	16	3	0	0	0	0	0	0	0	0	0	0	0			HF
61	2016-01-01	2015-12-15	2	1	0	0	17	3	0	0	0	0	0	0	0	0	0	0	0			HF
61	2016-01-02	2015-12-15	1	1	0	0	18	3	0	0	0	0	0	0	0	0	0	0	0			HF
61	2016-01-03	2015-12-15	1	ns	0	0	19	3	0	0	0	0	0	0	0	0	0	0	0			HF
61	2016-01-04	2015-12-15	2	ns	0	0	20	3	0	0	0	0	0	0	0	0	0	0	0			HF
61	2016-01-05	2015-12-15	1	1	0	0	21	3	0	0	0	0	0	0	0	0	0	0	0			HF
61	2016-01-06	2015-12-15	1	ns	0	0	22	3	0	0	0	0	0	0	0	0	0	0	0			HF
61	2016-01-07	2015-12-15	1	1	0	0	23	3	0	0	0	0	0	0	0	0	0	0	0			JC
61	2016-01-08	2015-12-15	1	1	0	0	24	3	0	1	0	0	0	0	0	0	0	0	0		first day straw	JC
61	2016-01-09	2015-12-15	1	ns	0	0	25	3	0	0	0	0	0	0	0	0	0	0	0			HF
61	2016-01-10	2015-12-15	1	ns	0	0	26	3	0	0	0	0	0	0	0	0	0	0	0			HF
61	2016-01-11	2015-12-15	1	1	0	0	27	3	0	0	0	0	0	0	0	0	0	0	0			HF
61	2016-01-12	2015-12-15	1	ns	0	0	28	3	0	0	0	0	0	0	0	0	0	0	0			HF
61	2016-01-13	2015-12-15	1	ns	0	0	29	3	0	0	0	0	0	0	0	0	0	0	0			HF
61	2016-01-14	2015-12-15	1	ns	0	0	30	3	0	0	0	0	0	0	0	0	0	0	0			HF
62	2015-12-18	2015-12-15	1	ns	0	0	3	2	0	0	0	0	0	0	0	0	0	0	0			JC
62	2015-12-19	2015-12-15	1	ns	0	0	4	2	0	0	0	0	0	0	0	0	0	0	0			HF
62	2015-12-20	2015-12-15	2	ns	0	0	5	2	0	0	0	0	0	0	0	0	0	0	0			HF
62	2015-12-21	2015-12-15	1	ns	0	0	6	2	0	0	0	0	0	0	0	0	0	0	0			JC
62	2015-12-22	2015-12-15	2	ns	0	0	7	2	0	0	0	0	0	0	0	0	0	0	0			HF
62	2015-12-23	2015-12-15	1	ns	0	0	8	2	0	0	0	0	0	0	0	0	0	0	0			HF
62	2015-12-24	2015-12-15	1	1	0	0	9	2	0	0	0	0	0	0	0	0	0	0	0			JC
62	2015-12-25	2015-12-15	1	ns	0	0	10	2	0	0	0	0	0	0	0	0	0	0	0			HF
62	2015-12-26	2015-12-15	1	ns	0	0	11	2	0	0	0	0	0	0	0	0	0	0	0			HF
62	2015-12-27	2015-12-15	1	ns	0	0	12	2	0	0	0	0	0	0	0	0	0	0	0			HF
62	2015-12-28	2015-12-15	1	1	0	0	13	3	0	0	0	0	0	0	0	0	0	0	0			JC
62	2015-12-29	2015-12-15	1	ns	0	0	14	3	0	0	0	0	0	0	0	0	0	0	0			JC
62	2015-12-30	2015-12-15	1	1	0	0	15	3	0	0	0	0	0	0	0	0	0	0	0			JC
62	2015-12-31	2015-12-15	1	ns	0	0	16	3	0	0	0	0	0	0	0	0	0	0	0			HF
62	2016-01-01	2015-12-15	1	ns	0	0	17	3	0	0	0	0	0	0	0	0	0	0	0			HF
62	2016-01-02	2015-12-15	1	2	0	0	18	3	0	0	0	0	0	0	0	0	0	0	0			HF
62	2016-01-03	2015-12-15	1	ns	0	0	19	3	0	0	0	0	0	0	0	0	0	0	0			HF
62	2016-01-04	2015-12-15	2	ns	0	0	20	3	0	0	0	0	0	0	0	0	0	0	0			HF
62	2016-01-05	2015-12-15	1	1	0	0	21	3	0	0	0	0	0	0	0	0	0	0	0			HF
62	2016-01-06	2015-12-15	1	ns	0	0	22	3	0	0	0	0	0	0	0	0	0	0	0			HF
62	2016-01-07	2015-12-15	1	ns	0	0	23	3	0	0	0	0	0	0	0	0	0	0	0			JC
62	2016-01-08	2015-12-15	1	1	0	0	24	3	0	1	0	0	0	0	0	0	0	0	0		first day straw	JC
62	2016-01-09	2015-12-15	1	ns	0	0	25	3	0	0	0	0	0	0	0	0	0	0	0			HF
62	2016-01-10	2015-12-15	2	ns	0	0	26	3	0	0	0	0	0	0	0	0	0	0	0			HF
62	2016-01-11	2015-12-15	1	1	0	0	27	3	0	0	0	0	0	0	0	0	0	0	0			HF
62	2016-01-12	2015-12-15	1	1	0	0	28	3	0	0	0	0	0	0	0	0	0	0	0			HF
62	2016-01-13	2015-12-15	1	1	0	0	29	3	0	0	0	0	0	0	0	0	0	0	0			HF
62	2016-01-14	2015-12-15	1	1	0	0	30	3	0	0	0	0	0	0	0	0	0	0	0			HF
63	2015-12-18	2015-12-16	1	ns	0	0	2	2	0	0	0	0	0	0	0	0	0	0	0			JC
63	2015-12-19	2015-12-16	1	ns	0	0	3	2	0	0	0	0	0	0	0	0	0	0	0			HF
63	2015-12-20	2015-12-16	2	1	0	0	4	2	0	0	0	0	0	0	0	0	0	0	0			HF
63	2015-12-21	2015-12-16	1	ns	0	0	5	2	0	0	0	0	0	0	0	0	0	0	0			JC
63	2015-12-22	2015-12-16	2	ns	0	0	6	2	0	0	0	0	0	0	0	0	0	0	0			HF
63	2015-12-23	2015-12-16	2	1	0	0	7	2	0	0	0	0	0	0	0	0	0	0	0			HF
63	2015-12-24	2015-12-16	1	1	0	0	8	2	0	0	0	0	0	0	0	0	0	0	0			JC
63	2015-12-25	2015-12-16	2	1	0	0	9	2	0	0	0	0	0	0	0	0	0	0	0			HF
63	2015-12-26	2015-12-16	1	1	0	0	10	2	0	0	0	0	0	0	0	0	0	0	0			HF
63	2015-12-27	2015-12-16	1	ns	0	0	11	2	0	0	0	0	0	0	0	0	0	0	0			HF
63	2015-12-28	2015-12-16	1	1	0	0	12	3	0	0	0	0	0	0	0	0	0	0	0			JC
63	2015-12-29	2015-12-16	1	1	1	0	13	3	0	0	0	0	0	0	0	0	0	0	0			JC
63	2015-12-30	2015-12-16	1	1	1	0	14	3	0	0	0	0	0	0	0	0	0	0	0			JC
63	2015-12-31	2015-12-16	1	ns	0	0	15	3	0	0	0	0	0	0	0	0	0	0	0			HF
63	2016-01-01	2015-12-16	2	ns	0	0	16	3	0	0	0	0	0	0	0	0	0	0	0			HF
63	2016-01-02	2015-12-16	2	2	0	0	17	3	0	0	0	0	0	0	0	0	0	0	0			HF
63	2016-01-03	2015-12-16	1	3	0	0	18	3	0	0	0	0	0	0	0	0	0	0	0			HF
63	2016-01-04	2015-12-16	2	2	0	0	19	3	0	0	0	0	0	0	0	0	0	0	0			HF
63	2016-01-05	2015-12-16	1	ns	0	0	20	3	0	0	0	0	0	0	0	0	0	0	0			HF
63	2016-01-06	2015-12-16	1	ns	0	0	21	3	0	0	0	0	0	0	0	0	0	0	0			HF
63	2016-01-07	2015-12-16	1	ns	0	0	22	3	0	0	0	0	0	0	0	0	0	0	0			JC
63	2016-01-08	2015-12-16	1	ns	0	0	23	3	0	1	0	0	0	0	0	0	0	0	0		first day straw	JC
63	2016-01-09	2015-12-16	2	ns	0	0	24	3	0	0	0	0	0	0	0	0	0	0	0			HF
63	2016-01-10	2015-12-16	1	ns	0	0	25	3	0	0	0	0	0	0	0	0	0	0	0			HF
63	2016-01-11	2015-12-16	2	1	0	0	26	3	0	0	0	0	0	0	0	0	0	0	0			HF
63	2016-01-12	2015-12-16	2	ns	0	0	27	3	0	0	0	0	0	0	0	0	0	0	0			HF
63	2016-01-13	2015-12-16	1	ns	0	0	28	3	0	0	0	0	0	0	0	0	0	0	0			HF
63	2016-01-14	2015-12-16	1	ns	0	0	29	3	0	0	0	0	0	0	0	0	0	0	0			HF
64	2015-12-18	2015-12-16	1	1	0	0	2	2	0	0	0	0	0	0	0	0	0	0	0			JC
64	2015-12-19	2015-12-16	1	1	0	0	3	2	0	0	0	0	0	0	0	0	0	0	0			HF
64	2015-12-20	2015-12-16	1	ns	0	0	4	2	0	0	0	0	0	0	0	0	0	0	0			HF
64	2015-12-21	2015-12-16	1	ns	0	0	5	2	0	0	0	0	0	0	0	0	0	0	0			JC
64	2015-12-22	2015-12-16	2	1	1	1	6	2	0	0	0	0	0	0	0	0	0	0	0			HF
64	2015-12-23	2015-12-16	2	ns	0	0	7	2	0	0	0	0	0	0	0	0	0	0	0			HF
64	2015-12-24	2015-12-16	2	1	0	0	8	2	0	0	0	0	0	0	0	0	0	0	0			JC
64	2015-12-25	2015-12-16	2	1	0	0	9	2	0	0	0	0	0	0	0	0	0	0	0			HF
64	2015-12-26	2015-12-16	1	1	0	0	10	2	0	0	0	0	0	0	0	0	0	0	0			HF
64	2015-12-27	2015-12-16	2	1	0	0	11	2	0	0	0	0	0	0	0	0	0	0	0			HF
64	2015-12-28	2015-12-16	1	3	0	0	12	3	0	0	0	0	0	0	0	0	0	0	0			JC
64	2015-12-29	2015-12-16	1	3	1	0	13	3	0	0	0	0	0	0	0	0	0	0	0			JC
64	2015-12-30	2015-12-16	1	1	1	0	14	3	0	0	0	0	0	0	0	0	0	0	0			JC
64	2015-12-31	2015-12-16	1	2	0	0	15	3	0	0	0	0	0	0	0	0	0	0	0			HF
64	2016-01-01	2015-12-16	1	ns	0	0	16	3	0	0	0	0	0	0	0	0	0	0	0			HF
64	2016-01-02	2015-12-16	2	2	0	0	17	3	0	0	0	0	0	0	0	0	0	0	0			HF
64	2016-01-03	2015-12-16	2	2	0	0	18	3	0	0	0	0	0	0	0	0	0	0	0			HF
64	2016-01-04	2015-12-16	1	ns	0	0	19	3	0	0	0	0	0	0	0	0	0	0	0			HF
64	2016-01-05	2015-12-16	1	ns	0	0	20	3	0	0	0	0	0	0	0	0	0	0	0			HF
64	2016-01-06	2015-12-16	1	ns	0	0	21	3	0	0	0	0	0	0	0	0	0	0	0			HF
64	2016-01-07	2015-12-16	1	2	0	0	22	3	0	0	0	0	0	0	0	0	0	0	0			JC
64	2016-01-08	2015-12-16	2	1	0	0	23	3	0	1	0	0	0	0	0	0	0	0	0		first day straw	JC
64	2016-01-09	2015-12-16	1	ns	0	0	24	3	0	0	0	0	0	0	0	0	0	0	0			HF
64	2016-01-10	2015-12-16	2	1	0	0	25	3	0	0	0	0	0	0	0	0	0	0	0			HF
64	2016-01-11	2015-12-16	1	ns	0	0	26	3	0	0	0	0	0	0	0	0	0	0	0			HF
64	2016-01-12	2015-12-16	2	1	0	0	27	3	0	0	0	0	0	0	0	0	0	0	0			HF
64	2016-01-13	2015-12-16	1	ns	0	0	28	3	0	0	0	0	0	0	0	0	0	0	0			HF
64	2016-01-14	2015-12-16	1	ns	0	0	29	3	0	0	0	0	0	0	0	0	0	0	0			HF
65	2015-12-18	2015-12-15	1	ns	0	0	3	2	0	0	0	0	0	0	0	0	0	0	0			JC
65	2015-12-19	2015-12-15	2	ns	0	0	4	2	0	0	0	0	0	0	0	0	0	0	0			HF
65	2015-12-20	2015-12-15	1	1	0	0	5	2	0	0	0	0	0	0	0	0	0	0	0			HF
65	2015-12-21	2015-12-15	2	1	0	0	6	2	0	0	0	0	0	0	0	0	0	0	0			JC
65	2015-12-22	2015-12-15	2	1	1	1	7	2	0	0	0	0	0	0	0	0	0	0	0			HF
65	2015-12-23	2015-12-15	2	1	1	1	8	2	0	0	0	0	0	0	0	0	0	0	0			HF
[truncated: 40,700 more rows]

[truncated: 1 more sheets: Birth Weight]
